# Supplementary material for: Origin and recent expansion of an endogenous gammaretroviral lineage in domestic and wild canids
Source: Retrovirology. 2019 Mar 7;16:6. doi: 10.1186/s12977-019-0468-z (PMC6407205; doi:10.1186/s12977-019-0468-z)
Supplement: Supplementary file 1 — Additional file 1: Table S1. Canine sample information for discovery of CfERV-Fc1(a) insertions. Information for the resequencing dataset of 101 canines used for CfERV-Fc1(a) insertion discovery. The sample identifier, sex, breed/species/population information and canine group is given per sample. Also provided are the Short Read Archive (SRA) sequence identifiers (SRR) matching the files downloaded and processed in this study, along with the PubMed identifier for the accompanying published study (if available) for each sample. [file 12977_2019_468_MOESM1_ESM.xlsx]

## Sheet: Discovery
sampleName	alternative sample name	Sex	Sample Detail	Canine Type	SRA	Publication (PMID)	Title
afh04	1735	F	Afghan Hound	Breed Dog	SRR1061643	PMID: 24348265	Genetic recombination is targeted towards gene promoter regions in dogs.
air01	sai	M	Airedale Terrier	Breed Dog	SRR2016121, SRR2016122	PMID: 26699508	Bottlenecks and selective sweeps during domestication have increased deleterious genetic variation in dogs.
bas02	mba	F	Basenji	Breed Dog	SRR2747475, SRR2747476, SRR2747477	PMID: 26699508	Bottlenecks and selective sweeps during domestication have increased deleterious genetic variation in dogs.
bea01	16145	M	Beagle	Breed Dog	SRR3384105	PMID: 26232412	Comparison against 186 canid whole-genome sequences reveals survival strategies of an ancient clonally transmissible canine tumor.
bll01	14566	F	Bulldog	Breed Dog	SRR3384097,SRR3384102	PMID: 26232412	Comparison against 186 canid whole-genome sequences reveals survival strategies of an ancient clonally transmissible canine tumor.
box01	box	F	Boxer	Breed Dog	SRR1518494, SRR1518495	PMID: 26680994	Worldwide patterns of genomic variation and admixture in gray wolves.
cct02	jcc	M	Chinese crested terrier	Breed Dog	SRR1518500,SRR1518501,SRR1518502,SRR1518503,SRR1518504,SRR1518505,SRR1518506,SRR1518507	PMID: 26699508	Bottlenecks and selective sweeps during domestication have increased deleterious genetic variation in dogs.
chi02	13131	F	Chihuahua	Breed Dog	SRR3384070	PMID: 26232412	Comparison against 186 canid whole-genome sequences reveals survival strategies of an ancient clonally transmissible canine tumor.
chk01	tch	F	Chinook	Breed Dog	SRR2016123, SRR2016124	PMID: 26699508	Bottlenecks and selective sweeps during domestication have increased deleterious genetic variation in dogs.
cho01	15630	F	Chow Chow	Breed Dog	SRR3384103, SRR3384104	.	.
cho02	Dog08	M	Chow Chow	Breed Dog	SRR1061744, SRR1061745	PMID: 24348265	Genetic recombination is targeted towards gene promoter regions in dogs.
cov01	HR93	F	Caucasian Ovcharka	Breed Dog	SRR1061853	PMID: 24348265	Genetic recombination is targeted towards gene promoter regions in dogs.
eco01	cec	M	English Cocker Spaniel	Breed Dog	SRR1518496, SRR1518497	PMID: 26680994	Worldwide patterns of genomic variation and admixture in gray wolves.
fcr01	20576	F	Flat-coated Retreiver	Breed Dog	SRR3384106	PMID: 26232412	Comparison against 186 canid whole-genome sequences reveals survival strategies of an ancient clonally transmissible canine tumor.
grd01	6610	F	Great Dane	Breed Dog	SRR3384067	PMID: 26232412	Comparison against 186 canid whole-genome sequences reveals survival strategies of an ancient clonally transmissible canine tumor.
hus02	14529	F	Siberian Husky	Breed Dog	SRR3384079	PMID: 26232412	Comparison against 186 canid whole-genome sequences reveals survival strategies of an ancient clonally transmissible canine tumor.
ish01	HR85	F	Istrian Shorthaired Hound	Breed Dog	SRR1061847	PMID: 24348265	Genetic recombination is targeted towards gene promoter regions in dogs.
kbt01	ali	M	kery blue terrie x beagle	Breed Dog	SRR1518490,SRR1518491,SRR1518492,SRR1518493	PMID: 26699508	Bottlenecks and selective sweeps during domestication have increased deleterious genetic variation in dogs.
lab04	dlr	M	Labrador Retriever	Breed Dog	SRR2747484, SRR2747485	PMID: 26699508	Bottlenecks and selective sweeps during domestication have increased deleterious genetic variation in dogs.
lab06	2972	M	Labrador Retriever	Breed Dog	SRR1061722	PMID: 24348265	Genetic recombination is targeted towards gene promoter regions in dogs.
mas01	21270	F	Mastiff	Breed Dog	SRR3384107,SRR3384108	PMID: 26232412	Comparison against 186 canid whole-genome sequences reveals survival strategies of an ancient clonally transmissible canine tumor.
pkg02	23356	F	Pekingnese	Breed Dog	SRR3384109,SRR3384110	PMID: 26232412	Comparison against 186 canid whole-genome sequences reveals survival strategies of an ancient clonally transmissible canine tumor.
poo01	osp	M	Standard Poodle	Breed Dog	SRR1518508,SRR1518509,SRR1518510,SRR1518511,SRR1518512	PMID: 26699508	Bottlenecks and selective sweeps during domestication have increased deleterious genetic variation in dogs.
pwe01	wpw	M	Pembroke Welsh Corgi	Breed Dog	SRR1634459	PMID: 26699508	Bottlenecks and selective sweeps during domestication have increased deleterious genetic variation in dogs.
pwe03	tpw	F	Pembroke Welsh Corgi	Breed Dog	SRR1635712	PMID: 26699508	Bottlenecks and selective sweeps during domestication have increased deleterious genetic variation in dogs.
sct01	8542	F	Scottish Terrier	Breed Dog	SRR3384068	.
shp01	Dog09	M	Shar-Pei	Breed Dog	SRR1061746, SRR1061747	PMID: 24348265	Genetic recombination is targeted towards gene promoter regions in dogs.
slk01	1233	F	Saluki	Breed Dog	SRR3384066	PMID: 26232412	Comparison against 186 canid whole-genome sequences reveals survival strategies of an ancient clonally transmissible canine tumor.
swt01	mag	F	Soft Coated Wheaten Terrier	Breed Dog	SRR1784119	PMID: 26699508	Bottlenecks and selective sweeps during domestication have increased deleterious genetic variation in dogs.
tmf01	ID168	M	Tibetan Mastiff mix	Breed Dog	SRR1061961	PMID: 24348265	Genetic recombination is targeted towards gene promoter regions in dogs.
tor01	BA19	M	Tornjak	Breed Dog	SRR1061731	PMID: 24348265	Genetic recombination is targeted towards gene promoter regions in dogs.
tpo01	10442	F	Toy Poodle	Breed Dog	SRR3384069	PMID: 26232412	Comparison against 186 canid whole-genome sequences reveals survival strategies of an ancient clonally transmissible canine tumor.
xol02	4669	M	Xoloitzcuintli	Breed Dog	SRR1061729, SRR1061730	PMID: 24348265	Genetic recombination is targeted towards gene promoter regions in dogs.
zoey	zoe	F	Great Dane	Breed Dog	SRR3383877, SRR3383878	PMID: 28719574	Ancient European dog genomes reveal continuity since the Early Neolithic
alc	alc01	M	Coyote Alabama	Coyote	SRR1518488	PMID: 26680994	Worldwide patterns of genomic variation and admixture in gray wolves.
cac01	cac	M	Coyote California	Coyote	SRR1518485, SRR1518486, SRR1518487	PMID: 26680994	Worldwide patterns of genomic variation and admixture in gray wolves.
mwc01	mwc	M	Coyote Midwest	Coyote	SRR1518489	PMID: 26680994	Worldwide patterns of genomic variation and admixture in gray wolves.
jak	jaa	F	Golden Wolf (Kenya)	Golden Wolf	.	PMID: 26234211	Genome-wide Evidence Reveals that African and Eurasian Golden Jackals Are Distinct Species.
rw01	rwa	M	Red wolf	Red_wolf	SRR1518525, SRR1518526	PMID: 26680994	Worldwide patterns of genomic variation and admixture in gray wolves.
rw02	rwb	F	Red wolf	Red_wolf	SRR1518527	PMID: 26680994	Worldwide patterns of genomic variation and admixture in gray wolves.
AF01	1756	F	Sub-Saharan African Village Dog	Village Dog	SRR3384065	PMID: 24348265	Genetic recombination is targeted towards gene promoter regions in dogs.
CHCQ01	Dog12	M	China_Chongqing	Village Dog	SRR1061780, SRR1061781	PMID: 24348265	Genetic recombination is targeted towards gene promoter regions in dogs.
CHGZ02	Dog14	M	China_Guizhou	Village Dog	SRR1061793, SRR1061799	PMID: 24348265	Genetic recombination is targeted towards gene promoter regions in dogs.
CHHB02	Dog03	M	China_Hebei	Village Dog	SRR1061736, SRR1061737	PMID: 24348265	Genetic recombination is targeted towards gene promoter regions in dogs.
CHKM11	Dog13	M	China_Kunming	Village Dog	SRR1061783, SRR1061788	PMID: 24348265	Genetic recombination is targeted towards gene promoter regions in dogs.
CHKZ01	Dog06	F	China_Kazakhstan	Village Dog	SRR1061740, SRR1061741	PMID: 24348265	Genetic recombination is targeted towards gene promoter regions in dogs.
CHMO01	Dog04	F	China_Mongolia	Village Dog	SRR1061738, SRR1061739	PMID: 24348265	Genetic recombination is targeted towards gene promoter regions in dogs.
CHMO02	Dog05	M	China_MongolianShepherd	Village Dog	SRR3384063, SRR3384064	PMID: 24348265	Genetic recombination is targeted towards gene promoter regions in dogs.
CHSD01	Dog01	F	China_Shandong	Village Dog	SRR1061732, SRR1061733	PMID: 24348265	Genetic recombination is targeted towards gene promoter regions in dogs.
CHSL01	Dog10	F	China_SichuanLiangshan	Village Dog	SRR1061748, SRR1061753	PMID: 24348265	Genetic recombination is targeted towards gene promoter regions in dogs.
CHSO01	Dog15	F	China_S	Village Dog	SRR1061804, SRR1061808	PMID: 24348265	Genetic recombination is targeted towards gene promoter regions in dogs.
CHSQ01	Dog11	M	China_SichuanQinchuan	Village Dog	SRR1061770, SRR1061771	PMID: 24348265	Genetic recombination is targeted towards gene promoter regions in dogs.
CHSX01	Dog02	M	China_Shaanxi	Village Dog	SRR1061734, SRR1061735	PMID: 24348265	Genetic recombination is targeted towards gene promoter regions in dogs.
CHXL01	Dog07	F	China_Xilin	Village Dog	SRR1061742, SRR1061743	PMID: 24348265	Genetic recombination is targeted towards gene promoter regions in dogs.
EG44	EG44	M	Egypt	Village Dog	SRR1061818	PMID: 24348265	Genetic recombination is targeted towards gene promoter regions in dogs.
EG49	EG49	M	Egypt	Village Dog	SRR1061841	PMID: 24348265	Genetic recombination is targeted towards gene promoter regions in dogs.
ID125	ID125	M	India	Village Dog	SRR1061860, SRR1061861	PMID: 24348265	Genetic recombination is targeted towards gene promoter regions in dogs.
ID137	ID137	M	India	Village Dog	SRR1061958	PMID: 24348265	Genetic recombination is targeted towards gene promoter regions in dogs.
ID165	ID165	M	India	Village Dog	SRR1061959, SRR1061960	PMID: 24348265	Genetic recombination is targeted towards gene promoter regions in dogs.
ID60	ID60	M	India	Village Dog	SRR1061962, SRR1061963	PMID: 24348265	Genetic recombination is targeted towards gene promoter regions in dogs.
ID91	ID91	F	India	Village Dog	SRR1061964	PMID: 24348265	Genetic recombination is targeted towards gene promoter regions in dogs.
IN18	IN18	M	Borneo	Village Dog	SRR1061965	PMID: 24348265	Genetic recombination is targeted towards gene promoter regions in dogs.
IN23	IN23	F	Borneo	Village Dog	SRR1061966	PMID: 24348265	Genetic recombination is targeted towards gene promoter regions in dogs.
IN29	IN29	M	Borneo	Village Dog	SRR1061967	PMID: 24348265	Genetic recombination is targeted towards gene promoter regions in dogs.
LB74	LB74	M	Lebanon	Village Dog	SRR1061968	PMID: 24348265	Genetic recombination is targeted towards gene promoter regions in dogs.
LB79	LB79	M	Lebanon	Village Dog	SRR1061969	PMID: 24348265	Genetic recombination is targeted towards gene promoter regions in dogs.
LB85	LB85	F	Lebanon	Village Dog	SRR1061970	PMID: 24348265	Genetic recombination is targeted towards gene promoter regions in dogs.
NA63	NA63	M	Namibia	Village Dog	SRR1061971	PMID: 24348265	Genetic recombination is targeted towards gene promoter regions in dogs.
NA8	NA8	F	Namibia	Village Dog	SRR1061972, SRR1061973	PMID: 24348265	Genetic recombination is targeted towards gene promoter regions in dogs.
NA89	NA89	M	Namibia	Village Dog	SRR1061974, SRR1061975, SRR1061976	PMID: 24348265	Genetic recombination is targeted towards gene promoter regions in dogs.
NGSD1	NGSD1	M	New Guinea Singing Dog	Village Dog	SRR5350683	PMID: 29950181	Comparison of village dog and wolf genomes highlights the role of the neural crest in dog domestication.
NGSD2	NGSD2	M	New Guinea Singing Dog	Village Dog	SRR5351032,SRR5351035	PMID: 29950181	Comparison of village dog and wolf genomes highlights the role of the neural crest in dog domestication.
NGSD3	NGSD3	M	New Guinea Singing Dog	Village Dog	SRR5350682	PMID: 29950181	Comparison of village dog and wolf genomes highlights the role of the neural crest in dog domestication.
PG115	PG115	F	Papua New Guinea	Village Dog	SRR1061977	PMID: 24348265	Genetic recombination is targeted towards gene promoter regions in dogs.
PG122	PG122	F	Papua New Guinea	Village Dog	SRR1061978, SRR1061979, SRR1061980	PMID: 24348265	Genetic recombination is targeted towards gene promoter regions in dogs.
PG84	PG84	M	Papua New Guinea	Village Dog	SRR1061981, SRR1061982	PMID: 24348265	Genetic recombination is targeted towards gene promoter regions in dogs.
PT49	PT49	M	Portugal	Village Dog	SRR3384031, SRR3384032	PMID: 24348265	Genetic recombination is targeted towards gene promoter regions in dogs.
PT61	PT61	F	Portugal	Village Dog	SRR1061983, SRR1061984	PMID: 24348265	Genetic recombination is targeted towards gene promoter regions in dogs.
PT71	PT71	M	Portugal	Village Dog	SRR1061985, SRR1061986	PMID: 24348265	Genetic recombination is targeted towards gene promoter regions in dogs.
QA27	QA27	F	Qatar	Village Dog	SRR1062005, SRR1062006	PMID: 24348265	Genetic recombination is targeted towards gene promoter regions in dogs.
QA5	QA5	M	Qatar	Village Dog	SRR1062016	PMID: 24348265	Genetic recombination is targeted towards gene promoter regions in dogs.
TW04	TW04	F	Taiwan	Village Dog	SRR1062024, SRR1062028	PMID: 24348265	Genetic recombination is targeted towards gene promoter regions in dogs.
VN21	VN21	F	Vietnam	Village Dog	SRR1062042	PMID: 24348265	Genetic recombination is targeted towards gene promoter regions in dogs.
VN37	VN37	F	Vietnam	Village Dog	SRR1062046	PMID: 24348265	Genetic recombination is targeted towards gene promoter regions in dogs.
VN4	VN4	M	Vietnam	Village Dog	SRR1062054, SRR1062055	PMID: 24348265	Genetic recombination is targeted towards gene promoter regions in dogs.
VN42	VN42	F	Vietnam	Village Dog	SRR1062072, SRR1062078	PMID: 24348265	Genetic recombination is targeted towards gene promoter regions in dogs.
VN59	VN59	M	Vietnam	Village Dog	SRR1062090	PMID: 24348265	Genetic recombination is targeted towards gene promoter regions in dogs.
VN76	VN76	M	Vietnam	Village Dog	SRR1062100	PMID: 24348265	Genetic recombination is targeted towards gene promoter regions in dogs.
chw01	chw	F	Chinese wolf	Wolf_China	SRR2149879,SRR2149880,SRR2149881	PMID: 24453982	Genome sequencing highlights the dynamic early history of dogs.
ibw01	pen	F	Iberian Wolf	Wolf_Europe	SRR3384029, SRR3384030	PMID: 28719574	Ancient European dog genomes reveal continuity since the Early Neolithic
itw01	ita	M	Wolf Italy	Wolf_Europe	SRR1518519	PMID: 26680994	Worldwide patterns of genomic variation and admixture in gray wolves.
ptw01	ptw	F	Wolf Portugal	Wolf_Europe	SRR1518523, SRR1518524	PMID: 26680994	Worldwide patterns of genomic variation and admixture in gray wolves.
spw01	spw	F	Wolf Spain	Wolf_Europe	SRR1518528, SRR1518529	PMID: 26680994	Worldwide patterns of genomic variation and admixture in gray wolves.
glw01	glw	M	Wolf Great Lakes	Wolf_GreatLakes	SRR1518513, SRR1518514	PMID: 26680994	Worldwide patterns of genomic variation and admixture in gray wolves.
inw01	inw	M	Wolf India	Wolf_India	SRR1518515, SRR1518516	PMID: 26680994	Worldwide patterns of genomic variation and admixture in gray wolves.
irw01	irw	F	Wolf Iran	Wolf_Iran	SRR1518517, SRR1518518	PMID: 26680994	Worldwide patterns of genomic variation and admixture in gray wolves.
mxw01	mxa	F	Wolf Mexico	Wolf_Mexico	SRR1518520, SRR1518521	PMID: 26680994	Worldwide patterns of genomic variation and admixture in gray wolves.
mxw02	mxb	F	Wolf Mexico	Wolf_Mexico	SRR1518522	PMID: 26680994	Worldwide patterns of genomic variation and admixture in gray wolves.
ysw01	ysa	F	Wolf Yellowstone	Wolf_Yellowstone	SRR1518530, SRR1518531, SRR1518532	PMID: 26680994	Worldwide patterns of genomic variation and admixture in gray wolves.
ysw02	ysb	M	Wolf Yellowstone	Wolf_Yellowstone	SRS661497	PMID: 26680994	Worldwide patterns of genomic variation and admixture in gray wolves.
ysw03	ysc	M	Wolf Yellowstone	Wolf_Yellowstone	SRR1518535	PMID: 26680994	Worldwide patterns of genomic variation and admixture in gray wolves.
