# Supplementary material for: Origin and recent expansion of an endogenous gammaretroviral lineage in domestic and wild canids
Source: Retrovirology. 2019 Mar 7;16:6. doi: 10.1186/s12977-019-0468-z (PMC6407205; doi:10.1186/s12977-019-0468-z)
Supplement: Supplementary file 3 — Additional file 3: Table S2. Information for non-reference sites considered in analyses. The coordinates relative to CanFam3.1 are provided for each identified non-reference insertion. For each site, information pertaining to the insertion orientation, target site duplication (relative to the CanFam3.1 reference), detected insertion alleles (provirus, solo LTR), and element sequence is provided. Primer sequences are provided for validated sites. (A) Information for sequenced loci and validated sequences. (B) Information for loci with complete assembled insertion alleles. (C) Information for loci with partially assembled insertion alleles. [file 12977_2019_468_MOESM3_ESM.xlsx]

## Sheet: nonRef_SiteInfo
A. Locus and allele information for sequenced CfERV non-reference insertions.
1	chrom	position	strand	validated_seq	TSD (on+Ref_strand)	forward_primer	reverse_primer	validated_sample	insertion_sequence
2	chr1	14872531	(-)	solo	TACAT	GAAACCCTGCTTCCAAAATTC	TCCTTTGAAGAAGCTTTTCTTTTC	zoey	TGTTGGGGCCAGGCGGGAAGGGAAACTCCTCAAGATGGCGGATACGCCAAAATGGCTGAAGTTCCTGTCACCACCTCCACTTGGGATGACAGCTTGAGCAGACCCTTACACCTCTCCTTTGGACTTCCTCAACCGAACCCAATGCCCTTCAAACCCCAGAGGAGGAAGTCACCTTTGACTGGTCGAATTGCAATCCTTCCTTTGCATAGTGAGGGTCACTCTGACTGGTTGGATTGCAATCCTTCCTTTGCATATGAGCCAACCAATAGGAAACCGTTCTGCCTTACAACGTTATGTAAACCCCCTACCACCTTGTCTTGGGGCGACTTCCTCGACTCACTCTCTTTCCCCCGTGAGTCGGGGAACCTCGCCCGAGGGTGCCTGCAATAAAATCTGTTC…
3	chr2	32863024	(+)	solo	CTTAC	GATGGTCTGTCAACCTTATGGA	AATTGGGGGAGGTCAGGA	IN23	TGTCGGGGCCAGGCGGGAAGGGAAACTCCTCAAGATGGCGGATACGCCAAAATGGCTGAAGTTCCTGTCACCACCTCCACTTGGGATGACAGCTTGAGCAGACCCTTACACCTCTCCTTTGGACTTCCTCAACCGAACCCAATGCCCTTCAAACCCCAGAGGAGGAAGTCACCTTTGACTGGTCGAATTGCAATCCTTCCTTTGCATAGTGAGCGTCACTCTGACTGGTTGGATTGCAATCCTTCCTTTGCATATGAGCCAACCAATAGGAAACCGTTCTGCCTTACAACGTTATGGAACCCCCTACCACCTTGTCTTGGGGCGACTTCCTCGACTCACTCTCTTTCCCCCGTGAGTCGTGGAACCTCGCCCGAGGGTGCCTGCAATAAAATCTGTTCT…
4	chr2	36108324	(-)	solo	CTTTC	TTCTGCCTCTTTTGGCAAT	GAGGCTCCAACAGCCAGA	1735	TGTTGGGGCCAGGCGGGAAGGGAAACTCCTCAAGATGGCGGATACGCCAAAATGGCTGAAGTTCCTGTCACCACCTCCACTTGGGATGACAGCTTGAGCAGACCCTTACACCTCTCCTTTGGACTTCCTCAACCGAACCCAATGCCCTTCAAACCCCAGAGGAGGAAGTCACCTTTGACTGGTCGAATTGCAATCCTTCCTATGCATAGTGAGGGTCACTCTGACTGGTTGGATTGCAATCCTTCCTTTGCATATGAGCCAACCAATAGGAAACCGTTCTGCCTTACAACGTTATGTAAACCCCCTACCACCTTGTCTTGGGGCGACTTCCTCGACTCACTCTCTTTCCCCCGTGAGTCGTGGAACCTCGCCCGAGGGTGCCTGCAATAAAATCTGTTC…
5	chr3	56080478	(-)	solo	AGAAT	GTCAGCCTTTCCCTCTGTTG	TACTCTCCAGGGAGCCATGA	BA19	TGTTGGGGCCAGGCGGGAAGGGAAACTCCTCAAGATGGCGGATACGCCAAAATGGCTGAAGTTCCTGTCACCACCTCCACTTGGGATGACAGCTTGAGCAGACCCTTACACCTCTCCTTTGGACTTCCTCAACCGAACCCAATGCCCTTCAAACCCCAGAGGAGGAAGTCACCTTTGACTGGTCGAATTGCAATCCTTCCTATGCATAGTGAGGGTCACTCTGACTGGTTGGATTGCAATCCTTCCTTTGCATATGAGCCAACCAATAGGAAACCGTTCTGCCTTACAACGTTATGTAAACCCCCTACCACCTTGTCTTGGGGCGACTTCCTCGACTCACTCTCTTTCCCCCGTGAGTCGTGGAACCTCGCCCGAGGGTGCCTGCAATAAAATCTGTTC…
6	chr4	22610555	(+)	provirus	CCTCA	CCCACTTGCACCTTAGCAAT	GAAGGAGAAGCAGACCAACG	zoey(provirus)	TGTTGGGGCCAGGCGGGAAGGGAAACTCCTCAAGATGGCGGATACGCCAAAATGGCTGAAGTTCCTGTCACCACCTCCACTTGGGATGACAGCTTGAGCAGACCCTTACACCTCTCCTTTGGACTTCTTCAACCGAACCCAATGCCCTTCAAACCCCAGAGGAGGAAGTCACCTTTGACTGGTCGAATTGCAATCCTTCCTTTGCATAGTGAGGGTCACTCTGACTGGTTGGATTGCAATCCTTCCTTTGCATATGAGCCAACCAATAGGAAACCGTTCTGCCTTACAACGTTATGTAAACCCCCTACCACCTTGTCTTGGCGCGACTTCCTCGACTCACTCTCTTTCCCCCGTGAGTCGGGGAACCTCGCCCGAGGGTGCCTGCAATAAAATCTGTTC…
7	chr5	10128780	(-)	solo,provirus	ATAGG	GCTCTGTGCTGAGTCAGTGG	CCTCTCAAGGAAGAGCCAAA	VN37(provirus)	TGTTGGGGCCAGGCGGGAAGGGAAACTCCTCAAGATGGCGGATACGCCAAAATGGCTGAAGTTCCTGTCACCACCTCCACTTGGGATGACAGCTTGAGCAGACCCTTACACCTCTCCTTTGGACTTCCTCAACCGAACCCAATGCCCTTCAAACCCCAGAGGAGGAAGTCACCTTTGACTGGTCGAATTGCAATCCTTCCTATGCATAGTGAGGGTCACTCTGACTGGTTGGATTGCAATCCTTCCTTTGCATATGAGCCAACCAATAGGAAACCGTTCTGCCTTACAACGTTATGTAAACCCCCTACCACCTTGTCTTGGGGCGACTTCCTCGACTCACTCTCTTTCCCCCGTGAGTCGGGGAACCTCGCCCGAGGGTGCCTGCAATAAAATCTGTTC…
8	chr5	16865484	(-)	solo	GAATC	GCAAAGTTACCCGCACTTG	GACGTTGAATTTGCCTCCA	4669	TGTTGGGGCCAGGCGGGAAGGGAAACTCCTCAAGATGGCGGATACGCCAAAATGGCTGAAGTTCCTGTCACCACCTCCACTTGGGACGACAGCTTGAGCAGACCCTTACACCTCTCCTTTGGACTTCCTCAACCGAACCCAATGCCCTTCAAACCCCAGAGGAGGAAGTCACCTTTGACTGGTCGAATTGCAATCCTTCCTTTGCATAGTGAGGGTCACTCTGACTGGTTGGATTGCAATCCTTCCTTTGCATATGAGCCAACCAATAGGAAACCGTTCTGCCTTACAACGTAATGTAAACCCCCTACCACCTTGTCTTGGCGCGACTTCCTCGACTCACTCTCTTTCCCCCGTGAGTCGGGGAACCTCGCCCGAGGGTGCCTGCAATAAAATCTGTTC…
9	chr5	78331579	(-)	provirus	TTGAC	TCCACAGGTCTGACCAAGAA	CTTCTCCCGTGCAGAATCAG	zoey(provirus)	TGTTGGGGCCAGGCGGGAAGGGAAACTCCTCAAGATGGCGGATACGCCAAAATGGCTGAAGTTCCTGTCACCACCTCCACTTGGGATGACAGCTTGAGCAGACCCTTACACCTCTCCTTTGGACTTCCTCAACCGAACCCAATGCCCTTCAAACCCCAGAGGAGGAAGTCACCTTTGACTGGTCGAATTGCAATCCTTCCTTTGCATAGTGAGGGTCACTCTGACTGGTTGGATTGCAATCCTTCCTTTGCATATGAGCCAACCAATAGGAAACCGTTCTGCCTTACAACGTTATGTAAACCCCCTACCACCTTGTCTTGGGGCGACTTCCTCGACTCACTCTCTTTCCCCCGTGAGTCGTGGAACCTCGCCCGAGGGTGCCTGCAATAAAATCTGTTC…
10	chr5	80814713	(+)	3' end (truncated)	CAAGG	CTGAGGACAATTTGCTGAGAA	GGACATGTCATGGCTTTCAGA	QA27	TGTTGGGGCCAGGCGGGAAGGGAAACTCCTCAAGATGGCGGATACGCCAAAATGGCTGAAGTTCCTGTCACCACCTCCACTTGGGATGACAGCTTGAGCAGACCCTTACACCTCTCCTTTGGACTTCCTCAACCGAACCCA
11	chr8	18375962	(+)	solo	AAAAT	TATTTTGTTTATTGTTGACCACATAG	CCTTGAGCTGAAAAATAACATTGA	zoey	TGTTGGGGCCAGGCGGGAAGGGAAACTCCTCAAGATGGCGGATACGCCAAAATGGCTGAGGTTCCTGTCACCACCTCCACTTGGGACGACAGCTTGAGCAGACCCTTACACCTCTCCTTTGGACTTCCTCAACCGAACCCAATGCCCTTCAAACCCCAGAGGAGGAAGTCACCTTTGACTGGTCGAATTGCAATCCTTCCTTTGCATAGTGAGGGTCACTCTGACTGGTTGGATTGCAATCCTTCCTTTGCATATGAGCCAACCAATAGGAAACCGTTCTGCCTTACAACGTTATGTAAACCCCCGACCACCTTGTCTTGGCGCGACTTCCTCGACTCACTCTCTTTCCCCCGTGAGTCGTGGAACCTCGCCCGAGGGTGCCTGCAATAAAATCTGTTC…
12	chr9	9097758	(+)	solo	ATAGT	CCCACTTATTTCAAGCTGCATT	GGACTGGTAGTGGCCCTCAGGA	zoey	TGTTGGGGCCAGGCGGGAAGGGAAACTCAAGATGGCGGATACGCCAAAATGGCTGAAGTTCCTGTCACCACCTCCACTTGGGATGACAGCTTGAGCAGACCCTTACACCTCTCCTTTGGACTTCCTCAACCGAACCCAATGCCCTTCAAACCCCAGAGGAGGAAGTCACCTTTGACTGGTCGAATTGCAATCCTTCCTTTGCATAGTGAGGGTCACTCTGACTGGTTGGATTGCAATCCTTCCTTTGCATATGAGCCAACCAATAGGAAACCGTTCTGCCTTACAACGTTATGGAAACCCCCTACCACCTTGTCTTGGCGCGACTTCCTCGACTCACTCTCTTTCCCCCGTGAGTCGGGGAACCTCGCCCGAGGGTGCCTGCAATAAAATCTGTTCTTG…
13	chr9	15385714	(-)	solo	GACCC	AAACCATGTGTCAAGCATCG	GCCCCTACAGGAATTTGTCA	1233	TGTTGGGGCCAGGCGGGAAGGGAAACTCCTCAAGATGGCGGATACGCCAAAATGGCTGAGGTTCCTGTCACCACCTCCACTTGGGACGACAGCTTGAGCAGACCCTTACACCTCTCCTTTGGACTTCCTCAACCGAACCCAATGCCCTTCAAACCCCAGAGGAGGAAGTCACCTTTGACTGGTCGAATTGCAATCCTTCCTATGCATAGTGAGGGTCACTCTGACTGGTTGGATTGCAATCCTTCCTTTGCATATGAGCCAACCAATAGGAAACCGTTCTGCCTTACAACGTTATGTAAACCCCCTACCACCTTGTCTTGGGGCGACTTCCTCGACTCACTCTCTTTCCCCCGTGAGTCGTGGAACCTCGCCCGAGGGTGCCTGCAATAAAATCTGTTC…
14	chr11	7046441	(-)	solo	CCTTC	TGACAGATGTTCAGGTGGATTC	TGACAGATGTTCAGGTGGATTC	BA19	TGTTGGGGCCAGGCGGGAAGGGAAACTCCTCAAGATGGCGGATACGCCAAAATGGCTGAAGTTCCTGTCACCACCTCCACTTGGGATGACAGCTTGAGCAGACCCTTACACCTCTCCTTTGGACTTCCTCAACCGAACCCAATGCCCTTCAAACCCCAGAGGAGGAAGTCACCTTTGACTGGTNGAATTGCAATCCTTCCTTTGCATAGTGAGGGTCACTCTGACTGGTTGGATTGCAATCCTTCCTTTGCATATGAGCCAACCAATAGGAAACCGTTCTGCCTTACAACGTTATGTAAACCCCCTACCACCTTGTCTTGGGGCGACTTCCTCGACTCACTCTCTTTCCCCCGTGAGTCGTGGAACCTCGCCCGAGGGTGCCTGCAATAAAATCTGTTC…
15	chr11	6426854	(+)	solo (int deletion)	GTAGT	GCCTCCCTCTCTGGGTCT	GCCTCCCTCTCTGGGTCT	PG115	TGTTGGGGCCAGGCGGGAAGGGAAACTCCTCAAGATGGCGGATACGCCAAAATGGCTGAGGTTCCTGTCACCACCTCCACTTGGGATGACAGCTTGAGCAGACCCTTACACCTCTCCTTTGGACTTCCTCAACCGAACCCAATGCCCTTCAAACCCCAGAGGAGGAAGTCACCTTTGACTGGTCGAATTGCAATCCTTCCTTTGCATATGAGCCAACCAATAGGAAACCGTCCTGCCTTACAACGTTATGTAAACCCCCGACCACCTTGTCTTGGGGCGACTTCCTCGACTCACTCTCTTCCCCCGTGAGTCGTGGAACCTCGCCCGAGGGTGCCTGCANTNNAATCTGTTCTTGGACCCTCGCTTGCCTTGGCGGTCTCATTTCCGTCTAGTTACTAA…
16	chr12	869873	(-)	solo,provirus	GGGAG	AAAATTGCTGCCCCGTTC	AAAATTGCTGCCCCGTTC	20576(provirus)	TGTTGGGGCCAGGCGGGAAGGGAAACTCCTCAAGATGGCGGATACGCCAAAATGGCTGAAGTTCCTGTCACCACCTCCACTTGGGATGACAGCTTGAGCAGACCCTTACACCTCTCCTTTGGACTTCCTCAACCGAACCCAATGCCCTTCAAACCCCAGAGGAGGAAGTCACCTTTGACTGGTCGAATTGCAATCCTTCCTTTGCATATGAGCCAACCAATAGGAAACCGTTCTGCCTTACAACGTTATGTAAACCCCCTACCACCTTGTCTTGGGGCGACTTCCTCGACTCACTCTCTTTCCCCCGTGAGTCGTGGAACCTCGCCCGAGGGTGCCTGCAATAAAATCTGTTCTTGGACCCTCGCTTGCCTTGGCGGTCTCATTTCCGTCTAGTTACTA…
17	chr13	17413419	(-)	solo	GGGAT	AGACCGGAAAGACCAGGA	TTTGGTTGTACTTGGTTTGCAG	NGSD2	TGTTGGGGCCAGGCGGGAAGGGAAACTCCTCAAGATGGCGGATACGCCAAAATGGCTGAAGTTCCTGTCACCACCTCCACTTGGGATGACAGCTTGAGCAGACCCTTACACCTCTCCTTTGGACTTCCTCAACCGAACCCAATGCCCTTCAAACCCCAGAGGAGGAAGTCACCTTTGACTGGTCGAATTGCAATCCTTCCTTTGCATAGTGAGGGTCACTCTGACTGGTTGGATTGCAATCCTTCCTTTGCATATGAGCCAACCAATAGGAAACCGTTCTGCCTTACAACGTTATGTAAACCCCCTACCACCTTGTCTTGGGGCGACTTCCTCGACTCACTCTCTTTCCCCCGTGAGTCGTGGAACCTCGCCCGAGGGTGCCTGCAATAAAATCTGTTC…
18	chr13	32380539	(+)	provirus	ATCAG	CCCCATCTTTCCTCCTCA	CCCGGTGAAGGCTAAGAGA	3432(provirus)	TGTTGGGGCCAGGCGGGAAGGGAAACTCCTCAAGATGGCGGATACGCCAAAATGGCTGAAGTTCCTGTCACCACCTCCACTTGGGATGACAGCTTGAGCAGACCCTTACACCTCTCCTTTGGACTTCCTCAACCGAACCCAATGCCCTTCAAACCCCAGAGGAGGAAGTCACCTTTGACTGGTCGAATTGCAATCCTTCCTATGCATAGTGAGGGTCACTCTGACTGGTTGGATTGCAATCCTTCCTTTGCATATGAGCCAACCAATAGGAAACCGTTCTGCCTTACAACGTTATGTAAACCCCCTACCACCTTGTCTTGGTGCGACTTCCCCGACTCACTCTCTTTCCCCCGTGAGTCGTGGAACCTCGCCCGAGGGTGCCTGCAATAAAATCTGTTC…
19	chr16	6873790	(-)	solo	GGTGA	CTGACAAGAAGAAGGGTTGGA	CTGTGGATTACTCGGGGATG	NGSD1	TGTTGGGGCCAGGCGGGAAGGGAAACTCCTCAAGATGGCGGATACGCCAAAATGGCTGAGGTTCCTGTCACCACCTCCACTTGGGATGACAGCTTGAGCAGACCCTTACACCTCTCCTTTGGACTTCCTCAACCGAACCCAATGCCCTTCAAACCCCAGAGGAGGAAGTCACCTTTGACTGGTCGAATTGCAATCCTTCCTTTGCATATGAGCCAACCAATAGGAAACCGTTCTGCCTTACAACGTTATGTAAACCCCGACCACCTTGTCTTGGCGCGACTTCCTCGACTCACTCTCTTTCCCCCGTGAGTCGTGGAACCTCGCCCGAGGGTGCCTGCAATAAAATCTGTTCTTGGACCCTCGCTTGCCTTGGCGGTCTCATTTCCGTCTAGTTACTAA…
20	chr17	9744973	(-)	solo,provirus	ATCTT	AAGATCATGCACAAAACAAATG	TTTGTTCCTGATTGGAAAATGA	zoey(provirus)	TGTTGGGGCCAGGCGGGAAGGGAAACTCCTCAAGATGGCGGATACGCCAAAATGGCTGAAGTTCCTGTCACCACCTCCACTTGGGATGACAGCTTGAGCAGACCCTTACACCTCTCCTTTGGACTTCCTCAACCGAACCCAATGCCCTTCAAACCCCAGAGGAGGAAGTCACCTTTGACTGGTCGAATTGCAATCCTTCCTTTGCATAGTGAGGGTCACTCTGACTGGTTGGATTGCAATCCTTCCTTTGCATATGAGCCAACCAATAGGAAACCGTTCTGCCTTACAACGTTATGTAAACCCCCTACCACCTTGTCTTGGGGCGACTTCCTCGACTCACTCTCTTTCCCCCGTGAGTCGTGGAACCTCGCCCGAGGGTGCCTGCAATAAAATCTGTTC…
21	chr17	30368796	(-)	solo	CCATC	TCGACTTTGACCAAAGACATTTT	TTAAAGCTGCCCTAACCTGAA	ID165	TGTTGGGGCCAGGCGGGAAGGGAAACTCCTCAAGATGGCGGATACGCCAAAATGGCTGAAGTTCCTGTCACCACCTCCACTTGGGATGACAGCTTGAGCAGACCCTTACACCTCTCCTTTGGACTTCCTCAACCGAACCCAATGCCCTTCAAACCCCAGGGGAGGAAGTCACCTTTGACTGGTCGAATTGCAATCCTTCCTTTGCATAGTGAGGGTCACTCTGACTGGTTGGATTGCAATCCTTCCTTTGCATATGAGCCAACCAATAGGAAACCGTTCTGCCTTACAACGTTATGTAAACCCCCTACCACCTTGTCTTGGGGCGACTTCCTCGACTCACTCTCTTTCCCCCGTGAGTCGTGGAACCTCGCCCGAGGGTGCCTGCAATAAAATCTGTTC…
22	chr20	14974979	(+)	solo	AAAAA	CACAAATGACCTTTGGCATTA	TAAACCCCAAACCACCTCCT	IN23	TGTTGGGGCCAGGCGGGAAGGGAAACTCCTCAAGATGGCGGATACGCCAAAATGGCTGAAGTTCCTGTCACCACCTCCACTTGGGATGACAGCTTGAGCAGACCCTTACACCTCTCCTTTGGACTTCCTCAACCGAACCCAATGCCCTTCAAACCCCAGAGGAGGAAGTCACCTTTGACTGGTCGAATTGCAATCCTTCCTTTGCATAGTGAGGGTCACTCTGACTGGTTGGATTGCAATCCTTCCTTTGCATATGAGCCAACCAATAGGAAACCGTTCTGCCTTACAACGTTATGTAAACCCCCTACCACCTTGTCTTGGGGCGACTTCCTCGACTCACTCTCTTTCCCCCGTGAGTCGGGGAACCTCGCCCGAGGGTGCCTGCAATAAAATCTGTTC…
23	chr20	12058450	(+)	solo	CTTTC	CCAGCCCTGTGGTCATTC	GGGGCACTTGACAGGATG	ID168	TGTTGGGGCCAGGCGGGAAGGGAAACTCCTCAAGATGGCGGATACGCCAAAATGGCTGAGGTTCTTGTCACCACCTCCACTTGGGATGACAGCTTGAGCAGACCCTTACACCTCTCCTTTGGACTTCCTCAACCGAACCCAATGCCCTTCAAACCCCAGAGGAGGAAGTCACCTTTGACTGGTCGAATTGCAATCCTTCCTTTGCATAGTGAGGGTCACTCTGACTGGTTGGATTGCAATCCTTCCTTTGCATATGAGCCAACCAATAGGAAACCGTTCTGCCTTACAACGTTATGTAAACCCCCTACCACCTTGTCTTGGCGCGACTTCCTCGACTCACTCTCTTTCCCCCGTGAGTCGTGGAACCTCGCCCGAGGGTGCCTGCAATAAAATCTGTTC…
24	chr20	16677142	(+)	solo	(A)AATA	TGGGAGGGGAATTGTCAG	CCAAGGGCCAGAGAGTGA	NA63	AGTTGGGGCCAGGCGGGAAGGGAAACTCCTCAAGATGGCGGATATGCCAAAATGGCTGAAGTTCCTGTCACCGCCTCCACTTGGGATGACAGCTTGAGCAGACCCTTACACCTCTCCTTTGGACTTCCTCAACCGAACCCAATGCCCTTCAAACCCCAGAGGAGGAAGTCACCTTTGACTGGTCGAATTGCAATCCTTCCTTTGCATAGTGAGGGTCACTCTGACTGGTTGGATTGCAATCCTTCCTTTGCATATGAGCCAACCAATAGGAAACCGTTCTGCCTTACAACGTTATGTAAACCCCCTACCACCTTGTCTTGGGGCGACTTCCTCGACTCACTCTCTTTCCCCTGTGAGTCGTGGAACCTCGCCCGAGGGTGCCTGCAATAAAATCTGTTC…
25	chr21	9814350	(+)	solo	CCTAT	GCCCTAGGGAAAAACTAAGG	TTTATCTCACTTGAATTTTACAGCAA	BA19	TGTTGGGGCCAGGCGGGAAGGGAAACTCCTCAAGATGGCGGATACGCCAAAATGGCTGAAGTTCCTGTCACCACCTCCACTTGGGATGACAGCTTGAGCAGACCCTTACACCTCTCCTTTGGACTTCCCCAACCGAACCCAATGCCCTTCAAAGCCCAGAGGAGGAAGTCACCTTTGACTGGTCGAATTGCAATCCTTCCTTTGCACAGTGAGGGTCACTCTGACTGGTTGGATTGCAATCCTTCCTTTGCATATGAGCCAACCAATAGGAAACCGTTCTGCCTTACAACGTTATGTAAACCCCCTACCACCTTGTCTTGGGGCGACTTCCTCGACTCACTCTCTTTCCCCCGTGAGTCGTGGAACCTCGCCCGAGGGTGCCTGCAATAAAATCTGTTC…
26	chr22	45483070	(-)	solo	GCCTC	CGCTCACTGCTCACCTCA	ACCCAAAAGCCACCCTCT	VN4	TGTTGGGGCCAGGCGGGAAGGGAAACTCCTCAAGATGGTGGATACGCCAAAATGGCTGAAGTTCCTGTCACCACCTCCACTTGGGATGACAGCTTGAGCAGACCCTTACACCTCTCCTTTGGACTTCCTCAACCGAACCCAATGCCCTTCAAACCCCAGAGGAGGAAGTCACCTTTGACTGGTCGAATTGCAATCCTTCCTTTGCATAGTGAGGGTCACTCTGACTGGTTGGATTGCAATCCTTCCTTTGCATATGAGCCAACCAATAGGAAACCGTTCTGCCTTACAACGTTATGTAAACCCCCTACCACCTTGTCTTGGGGCGACTTCCTCGACTCACTCTCTTTCCCCCGTGAGTCGGGGAACCTCGCCCGAGGGTGCCTGCNATAAAATCTGTTC…
27	chr22	57677068	(-)	solo (int deletion)	ATAAT	TCTTCTTGGAAATGGTTGTGG	CCAAAGAGCATCGTGTCAGA	23356	TGTTGGGGCCAGGCGGGAAGGGA----------------------------------------------------------------------------------------------------------------------------------------------------------------------------------------------------------------------------------------------------------------------------------------------------------------------------------------------------------------------------------------…
28	chr26	27059757	(+)	solo	ATTAG	CGCTCACTGCTCACCTCA	ACCCAAAAGCCACCCTCT	IN23	TGTTGGGGCCAGGCGGGAAGGGAAACTCCTCAAGATGGCGGATACGCCAAAATGGCTGAAGTTCCTGTCACCACCTCCACTTGGGATGACAGCTTGAGCAGACCCTTACACCTCTCCTTTGGACTTCTTCAACCGAACCCAATGCCCTTCAAACCCCAGAGGAGGAAGTCACCTTTGACTGGTCGAATTGCAATCCTTCCTTTGCATAGTGAGGGTCACTCTGACTGGTTGGATTGCAATCCTTCCTTTGCATATGAGCCAACCAATAGGAAACCGTTCTGCCTTACAACGTTATGTAAACCCCCTACCACCTTGTCTTGGCGCGACTTCCTCGACTCACTCTCTTTCCCCCGTGAGTCGTGGAACCTCGCCCGAGGGTGCCTGCAATAAAACCTGTTC…
29	chr26	35982438	(+)	provirus	CTGAG	AGCACAATGCTTCTCAAACCT	CCTGAGGTGGCAGGGTAA	zoey(provirus)	TGTTGGGGCCAGGCGGGAAGGGAAACTCCTCAAGATGGCGGATACGCCAAAATGGCTGAAGTTCCTGTCACCACCTCCACTTGGGATGACAGCTTGAGCAGACCCTTACACCTCTCCTTTGGACTTCCTCAACCGAACCCAATGCCCTTCAAACCCCAGAGGATGAAGTCACCTTTGACTGGTCGAATTGCAATCCTTCCTTTGCATAGTGAGGGTCACTCTGACTGGTTGGATTGCAATCCTTCCTTTGCATATGAGCCAACCAATAGGAAACCGTTCTGCCTTACAACGTTATGTAAACCCCCTACCACCTTGTCTTGGCGCGACTTCCTCGACTCACTCTCTTTCCCCCGTGAGTCGGGGAACCTCGCCCGAGGGTGCCTGCAATAAAATCTGTTC…
30	chr29	30896757	(-)	solo	ATATC	ATCTGGAACCCAGACTGTCC	ACAAACCTGCTGAGCTTCCT	NA8	TGTTGGGGCCAGGCGGGAAGGGAAACTCCTCAAGATGGCGGATACGCCAAAATGGCTGAAGTTCCTGTCACCACCTCCACTTGGGATGACAGCTTGAGCAGACCCTTACACCTCTCCTTTGGACTTCCTCAACCGAACCCAATGCCCTTCAAACCCCAGAGGAGGAAGTCACCTTTGACTGGTCGAATTGCAATCCTTCCTATGCATAGTGAGGGTCACTCTGACTGGTTGGATTGCAATCCTTCCTTTGCATATGAGCCAACCAATAGGAAACCGTTCTGCCTTACAACGTTATGTAAACCCCCGACCACCTTGTCTTGGGGCGACTTCCTCGACTCACTCTCTTCCCCCCGTGAGTCGGGGAACCTCGCCCGAGGGTGCCTGCAATAAAATCTGTTC…
31	chr32	7493322	(+)	solo (in deletion)	TATAT	ATAGCTTCGAGTGTCCTCCA	TGTTGAAAATGTTCATGATAGAGACC	VN4	TGTTGGGGCCAGGCGGGAAGGGAAACTCCTCAAGATGGCGGATACGCCAAAATGGCTGAAGTTCCTGTCACCACCTCCACTTGGGATGATAGCTTGAGCAGACCCTTACACCTCTCCTTTGGACTTCCTCAACCGAACCCAATGCCCTTCAAACCCCAGAGGAGGAAGTCACCTTTGACTGGTCGAATTGCAATCCTTCCTTTGCATAGTGAGGGTCACTCTGACTGGTTGGATTGCAATCCTTCCTTTGCATGTGAGCCAACCAATAGGAAACTGTTCTGCCTTACAACGTTATGTAAACCCCCTACCACCTTGTCTTGGCGCGACTTCCTCGACTCACTCTCTTCCCCCCGTGAGTCGTGGAACCTCGCCCGAGGGTGCCTGCAATAAAATCTGTTC…
32	chr33	22146581	(-)	provirus	ATATG	CAAAAGTGCCGAACAGTGTGC	CCCCCAAAATCATCTCTCA	LB85(provirus)	TGTTGGGGCCAGGCGGGAAGGGAAACTCCTCAAGATGGTGGATACGCCAAAATGGCTGAAGTTCCTGTCACCACCTCCACTTGGGATGACAGCTTGAGCAGACCCTTACACCTCTCCTTTGGACTTCCTCAACCGAACCCAATGCCCTTCAAACCCCAGAGGAGGAAGTCACCTTTGACTGGTCGAATTGCAATCCTTCCTTTGCATAGTGAGGGTCACTGACTGGTTGGATTGCAATCCTTCCTTTGCATATGAGCCAACCAATAGGAAACCGTTCTGCCTTACAACGTTATGTAAACCCCCTACCACCTTGTCTTGGGGCGACTTCCTCGACTCACTCTCTTTCCCCCGTGAGTCGGGGAACCTCGCCCGAGGGTGCCTGCAATAAAATCTGTTCTT…
33	chr33	29595068	(+)	solo	GTTGG	TGCAAACATTTGTTAAACTCATTG	ACCTTTTTGCACCCAAGATG	13131	TGTTGGGGCCAGGCGGGAAGGGAAACTCCTCAAGATGGCGGATATGCCAAAATGGCTGAAGTTCCTGTCACCACCTCCACTTGGGATGACAGCTTGAGCAGACCCTTACACCTCTCCTTTGGACTTCCTCAACCGAACCCAATGCCCTTCAAACCCCAGAGGAGGAAGTCACCTTTGACTGGTCGAATTGCAATCCTTCCTATGCATAGTGAGGGTCACTCTGACTGGTTGGATTGCAATCCTTCCTTTGCATATGAGCCAACCAATAGGAAACCGTTCTGCCTTACAACGTTATGTAAACCCCCTACCACCTTGTCTTGGGGCGACTTCTTCGACTCACTCTCTTTCCCCCGTGAGTCGTGGAACCTCGCCCGAGGGTGCCTGCAATAAAATCTGTTC…
34	chr34	9822792	(-)	solo	GATTC	GCCTCTGTGGAAGACAGCA	TGCTCACAGTTAGGCTTACCC	EG49	TGTTGGGGCCAGGCGGGAAGGGAAACTCCTCAAGATGGCGGATACGCCAAAATGGCTGAAGTTCCTGTCACCACCTCCACTTGGGATGACAGCTTGAGCAGACCCTTACACCTCTCCTTTGGACTTCCTCAACCAAACCCAATGCCCTTCAAACCCCAGAGGAGGAAGTCACCTTT----GGTCGAATTGCAATCCTTCCTTTGCATAGTGAGGGTCACTCTGACTGGTTGGATTGCAATCCTTCCTTTGCATATGAGCCAACCAATAGGAAACCGTTCTGCCTTACAACGTTATGTAAACCCCCTACCACCTTGTCTTGGCACGACTTCCTCGACTCACTCTCTTTCCCCCGTGAGTCGTGGAACCTCGCCCGAGGGTGCCTGCAATAAAATCTGTTC…
35	chr38*	5999944-6000094	(-)	solo	GTAAG	CTCCCTAACCCCCTCTCAAC	ACTTCAGACACCCTCATGCC	zoey	TGTGGAGGCCGAGAAAATTAAGGCCATTCCACTTTGAGTTCAGCGTTAGCACAAGTGCAGCCATCCCAGGCCCCTGTGAATAAGAGCTGAACTTTACCTTACTTCAGTTACAGGAAGAAAACAGTTTGCAGCTTAAAGTCCTAGGAAGCCCCTATGAGAATGAGAACAGAGCTCAACGCCCTTGAAAGCCCCACATGAAAATGTAAACAGAACTTGAGAAATTCCTCCACCCCTTCTGAAGATCCCCTAGACCAGCCTATAAAAACGAAGCTGAAACCCACCTCAGGGTCCAAGTCCCTGCTCCGCTGTGTCGGGTATACTTGGACCCAAGCTCGAGCTTGTAAATAAACCCTCGTGTGTTTGCGTCGGTGCCGGCTCCTTGGTGGTTTCTCGGATTCG…
36	chrX	1655533	(-)	solo	GTAGG	AGGGATGATGAATCATTTTGG	CAGGCGTTCCCCTGTGTA	NA63	TGTTGGGGCCAGGCGGGAAGGGAAACTCCTCAAGATGGCGGATACGCCAAAATGGCTGAAGTTCCTGTCACCACCTCCACTTGGGATGACAGCTTGAGCAGACCCTTACACCTCTCCTTTGGACTTCCTCAACCGAACCCAATGCCCTTCAAACCCCAGAGGAGGAAGTCACCTTTGACTGGTCGAATTGCAATCCTTCCTTTGCATAGTGAGGGTCACTCTGACTGGTTGGATTGCAATCCTTCCTTTGCATATGAGCCAACCAATAGGAAACCGTTCTGCCTTACAACGTTATGTAAACCCCCTACCACCTTGTCTTGGGGCGACTTCCTCGACTCACTCTCTTTCCCCCGTGAGTCGTGGAACCTCGCCCGAGGGTGCCTGCAATAAAATCTGTTC…
B. Locus information for fully assembled non-reference CfERV LTRs not further sequenced.
	chrom	position	strand	assembled_seq	TSD (on+Ref_strand)	insertion_sequence
	chr7	6132731	(+)	solo	ATCAC	TGTTGGGGCCAGGCGGGAAGGGAAACTCCTCAAGATGGCGGATACGCCAAAATGGCTGAAGTTCCTGTCACCACCTCCACTTGGGATGACAGCTTGAGCAGACCCTTACACCTCTCCTTTGGACTTCCTCAACCGAACCCAATGCCCTTCAAACCCCAGAGGAGGAAGTCACCTTTGACTGGTCGAATTGCAATCCTTCCTATGCATAGTGAGGGTCACTCTGACTGGTTGGATTGCAATCCTTCCTTTGCATATGAGCCAACCAATAGGAAACCGTTCTGCCTTACAACGTTATGTAAACCCCCTACCACCTTGTCTTGGGGCGACTTCCTCGACTCACTCTCTTTCCCCCGTGAGTCGTGGAACCTCGCCCGAGGGTGCCTGCAATAAAATCTGTTC…
	chr9	29215798	(+)	solo	TTAAT	TGTTGGGGCCAGGCGGGAAGGGAAACTCCTCAAGATGGCGGATACGCCAAAATGGCTGAAGTTCCTGTCACCACCTTCACTTGGGATGACAGCTTGAGCAGACCCTTACACCTCTCCTTTGGACTTCCTCAACCGAACCCAATGCCCTTCAAACCCCAGAGGAGGAAGTCACCTTTGACTGGTCGAATTGCAATCCTTCCTTTGCATAGTGAGGGTCACTCTGACTGGTTGGATTGCAATCCTTCCTTTGCATATGAGCCAACCAATAGGAAACCGTTCTGCCTTACAACGTTATGTAAACCCCCTACCACCTTGTCTTGGCGCGACTTCCTCGACTCACTCTCTTTCCCCCGTGAGTCGGGGAACCTCGCCCGAGGGTGCCTGCAATAAAATCTGTTC…
	chr10	67519359	(-)	solo	AGTAG	TGTTGGGGCCAGGCGGGAAGGGAAACTCCTCAAGATGGCGGATACGCCAAAATGGCTGAAGTTCCTGTCACCACCTCCACTTGGGATGACAGCTTGAGCAGACCCTTACACCTCTCCTTTGGACTTCCTCAACCGAACCCAATGCCCTTCAAACCCCAGAGGAGGAAGTCACCTTTGACTGGTCGAATTGTAATCCTTCTTTTGCATAGTGAGGGTCACTCTGACTGGTTGGATTGCAATCCTTCCTTTGCATATGAGCCAACCAATAGGAAACCGTTCTGCCTTACAACGTTATGTAAACCCCCTACCACCTTGTCTTGGCGCGACTTCCTCGACTCACTCTCTTTCCCCCGTGAGTCGGGGAACCTCGCCCGAGGGTGCCTGCAATAAAATCTGTTC…
	chr11	48336348	(-)	solo	AAGAT	TGTTGGGGCCAGGCGGGAAGGGAAACTCCTCAAGATGGCGGATACGCCAAAATGGCTGAAGTTCCTGTCACCACCTCCACTTGGGATGACAGCTTGAGCAGACCCTTACACCTCTCCTTTGGACTTCCTCAACCGAACCCAATGCCCTTCAAACCCCAGAGGAGGAAGTCACCTTTGACTGGTCGAATTGCAATCCTTCCTATGCATAGTGAGGGTCACTCTGACTGGTTGGATTGCAATCCTTCCTTTGCATATGAGCCAACCAATAGGAAACCGTTCTGCCTTACAACGTTATGTAAACCCCCTACCACCTTGTCTTGGGGCGACTTCCTCGACTCACTCTCTTTCCCCCGTGAGTCGTGGAACCTCGCCCGAGGGTGCCTGCAATAAAATCTGTTC…
	chr13	10866647	(+)	solo	TTAAC	TGTTGGGGCCAGGCGGGAAGGGAAACTCCTCAAGATGGCGGATACGCCAAAATGGCTGAAGTTCCTGTCACCACCTCCACTTGGGATGACAGCTTGAGCAGACCCTTACACCTCTCCTTTGGACTTCCTCAACCGAACCCAATGCCCTTCAAACCCCAGAGGAGGAAGTCACCTTTGACTGGTCGAATTGCAATCCTTCCTATGCATAGTGAGGGTCACTCTGACTGGTTGGATTGCAATCCTTCCTTTGCATATGAGCCAACCAATAGGAAACCGTTCTGCCTTACAACGTTATGTAAACCCCCTACCACCTTGTCTTGGGGCGACTTCCTCGACTCACTCTCTTTCCCCCGTGAGTCGTGGAACCTCGCCCGAGGGTGCCTGCAATAAAATCTGTTC…
	chr13	16157778	(+)	solo	TGAAC	TGTTGGGGCCAGGCGGGAAGGGAAACTCTTCAAGATGGCGGATACGCCAAAATGGCTGAGGTTCCTGTCACCACCTCCACTTGGGACGACAGCTTGAGCAGACCCTTACACCTCTCCTTTGGACTTCCTCAACCGAACCCAATGCCCTTCAAACCCCAGAGGAGGAAGTCACCTTTGACTGGTCGAATTGCAATCCTTCCTTTGCATATGAGCCAACCAATAGGAAACCGTTCTGCCTTACAACGTTATGTAAACCCTTGTTTACAACCTTGTCTTGGCGCGACTTCCTCGACTCACTCTCTTTCCCCCGTGAGTCGTGGAACCTCGCCCGAGGGTGCCTGCAATAAAATCTGTTCTTGGACCCTCGCTTGCCTTGGTGGTCTCATTTCCGTCTAGTTA…
	chr19	9813667	(-)	solo	GTACT	TGTTGGGGCCAGGCGGGAAGGGAAACTCCTCAAGATGGCGGATACGCCAAAATGGCTGAACTTCCTGTCACCACCTCCACTTGGGATGACAGCTTGAGCAGACCCTTACACCTCTCCTTTGGACTTCCTCAACCGAACCCAATGCCCTTCAAACCCCAGAGGAGGAAGTCACCTTTGACTGGTCGAATTGCAATCCTTCCTTTGCATAGTGAGGGTCACTCTGACTGGTTGGATTGCAATCCTTCCTTTGCATATGAGCCAACCAATAGGAAACCGTTCTGCCTTACAACGTTATGTAAACCCCCTACCACCTTGTCTTGGCGCGACTTCCTCGACTCACTCTCTTTCCCCCGTGAGTCGTGGAACCTCGCCCGAGGGTGCCTGTTCTTGGACCCTCGC…
	chr26	28072465	(-)	solo	AATAG	TGTTGGGGCCAGGCGGGAAGGGAAACTCCTCAAGATGGCGGATACGCCAAAATGGCTGAAGTTCCTGTCACCACCTCCACTTGGGATGACAGCTTGAGCAGACCCTTACACCTCTCCTTTGGACTTCCTCAACCGAACCCAATGCCCTTCAAACCCCAGAGGAGGAAGTCACCTTTGACTGGTCGAATTGCAATCCTTCCTATGCATAGTGAGGGTCACTCTGACTGGTTGGATTGCAATCCTTCCTTTGCATATGAGCCAACCAATAGGAAACCGTTCTGCCTTACAACGTTATGTAAACCCCCTACCACCTTGTCTTGGGGCGACTTCCTCGACTCACTCTCTTTCCCCCGTGAGTCGGGGAACCTCGCCCGAGGGTGCCTGCAATAAAATCTGTTC…
	chr28	16556219	(+)	solo	CCACC	TGTTGGGGCCAGGCGGGAAGGGAAACTCCTCAAGATGGCGGATACGCCAAAATGGCTGAAGTTCCTGTCACCACCTCCACTTGGGATGACAGCTTGAGCAGACCCTTACACCTCTCCTTTGGACTTCCTCAACCGAACCCAATGCCCTTCAAACCCCAGAGGATGAAGTCACCTTTGACTGGTCGAATTGCAATCCTTCCTTTGCATAGTGAGGGTCACTCTGACTGGTTGGATTGCAATCCTTCCTTTGCATATGAGCCAACCAATAGGAAACCGTTCTGCCTTACAACGTTATGTAAACCCCCTACCACCTTGTCTTGGCGCGACTTCCTCGACTCACTCTCTTTCCCCCGTGAGTCGGGGAACCTCGCCCGAGGGTGCCTGCAATAAAATCTGTTC…
	chr28	19826822	(+)	solo	CCTCA	TGTTGGGGCCAGGCGGGAAGGGAAACTCCTCAAGATGGCGGATACGCCAAAATGGCTGAAGTTCCTGTCACCACCTCCACTTGGGATGACAGCTTGAGCAGACCCTTACACCTCTCCTTTGGACTTCCTCAACCGAACCCAATGCCCTTCAAACCCCAGAGGAGGAAGTCACCTTTGACTGGTCGAATTGCAATCCTTCCTTTGCATAGTGAGGGTCACTCTGACTGGTTGGATTGCAATCCTTCCTTTGCATATGAGCCAACCAATAGGAAACCGTTCTGCCTTACAACGTTATGTAAACCCCCTACCACCTTGTCTTGGCGCGACTTCCTCGACTCACTCTCTTTCCCCCGTGAGTCGGGGAACCTCGCCCGAGGGTGCCTGCAATAAAATCTGTTC…
	chr30	944498	(+)	solo	GTAAA	TGTTGGGGCCAGGCGGGAAGGGAAACTCCTCAAGATGGCGGATACACCAAAATGGCTGAAGTTCCTGTCACCACCTCCACTTGGGATGACAGCTTGGGCAGACCCTTACACCTCTCCTTTGGACTTCCTCAACCGAACCCAATGCCCTTCAAACCCCAGAGGATGAAGTCACCTTTGACTGGTCGAATTGCATAGTGAGGGTCACTCTGACTGGTTGGATTGCAATCCTTCCTTTGCATATGAGCCAACCAATAGGAAACCGTTCTGCCTTACAACGTTATGTAAACCCCCTACCACCTTGTCTTGGCGCGACTTCCTCGACTCACTCTCTTTCCCCCGTGAGTCGTGGAACCTCGCCCGAGGGTGCCTGCAATAAAATCTGTTCTTGGACCCTCGCTT…
	chr32	433745	(-)	solo	CTAAT	TGTTGGGGCCAGGCGGGAAGGGAAACTCCTCAAGATGGCGGATACGCCAAAATGGCTGAAGTTCCTGTCACCACCTCCACCTGGGATGACAGCTTGAGCAGACCCTTACACCTCTCCTTTGGACTTCCTCAACCGAACCCAATGCCCTTCAAACCCCAGAGGAGGAAGTCACCTTTGACTGGTCGAATTGCAATCCTTCCTATGCATAGTGAGGGTCACTCTGACTGGTTGGATTGCAATCCTTCCTTTGCATATGAGCCAACCAATAGGAAACCGTTCTGCCTTACAACGTTATGTAAACCCCCTACCACCTTGTCTTGGGGCGACTTCCTCGACTCACTCTCTTTCCCCCGTGAGTCGGGGAACCTCGCCCGAGGGTGCCTGCAATAAAATCTGTTC…
	chr38	17036411	(+)	solo	GACAG	TGTTGGGGCCAGGCGGGAAGGGAAACTCCTCAAGATGGCGGATACGCCAAAATGGCTGAAGTTCCTGTCACCACCTCCACTTGGGATGACAGCTTGAGCAGACCCTTACACCTCTCCTTTGGACTTCTTCAACCGAACCCAATGCCCTTCAAACCCCAGAGGAGGAAGTCACCTTTGACTGGTCGAATTGCAATCCTTCCTTTGCATAGTGAGGGTCACTCTGACTGGTTGGATTGCAATCCTTCCTTTGCATATGAGCCAACCAATAGGAAACCGTTCTGCCTTACAACGTTATGTAAACCCCCTACCACCTTGTCTTGGCGCGACTTCCTCGACTCACTCTCTTTCCCCCGTGAGTCGGGGAACCTCGCCCGAGGGTGCCTGCAATAAAATCTGTTC…
C. Insertions with assembled CfERV-genome junctions not resolved or further sequenced.
	chrom	position	strand	assembled_seq	TSD (on+Ref_strand)	insertion_sequence_5'	insertion_sequence_3'	reconstruction (borrowed consensus in lower case)
	chr6	52819151	(+)	both junctions	TTAAT	TTGTTGGGGCCAGGCGGGAAGGGAAACTCCTCAAGATGGCGGATACGCCAAAATGGCTGAAGTTCCTGTCCACCACCTCCACTTGGGATGACAGCTTGAGCAGACCCTTACACCTCTCCTTTGGACTTCCTCAACCGAACTCAATGCCCTTCAAACCCCAGAGGAGGAAGTCACCTTTGACTGGTCGAATTGCAATCCTTCCTATGCATAGTGAGGGTCACTCTGACTGGTTGGATTGCAATCCTTCCTTTGCATATGAGCCAACCAATAGGAAACCGTTCTGCCTTACAACGTTATGTAAACCCCCTACCACCTTGTCTTGGGGCGACTTCCTCGACTCACTCTCTTTCCCCCGTGAGTCGGGGAACCTCGCCCG	AAAATCTGTTCTTGGACCCTCGCTTGCCTTGGCGGTCTCATTTCCGTCTAGTTACTAAAAAAAAAAAACTTAACA	TTGTTGGGGCCAGGCGGGAAGGGAAACTCCTCAAGATGGCGGATACGCCAAAATGGCTGAAGTTCCTGTCCACCACCTCCACTTGGGATGACAGCTTGAGCAGACCCTTACACCTCTCCTTTGGACTTCCTCAACCGAACTCAATGCCCTTCAAACCCCAGAGGAGGAAGTCACCTTTGACTGGTCGAATTGCAATCCTTCCTATGCATAGTGAGGGTCACTCTGACTGGTTGGATTGCAATCCTTCCTTTGCATATGAGCCAACCAATAGGAAACCGTTCTGCCTTACAACGTTATGTAAACCCCCTACCACCTTGTCTTGGGGCGACTTCCTCGACTCACTCTCTTTCCCCCGTGAGTCGGGGAACCTCGCCCGagggtgcctgcaatAAAATCTGT…
	chr8	12837689	(+)	both junctions	GTCAT	TGTTGGGGCCAGGCGGGAAGGGAAACTCCTCAAGATGGCGGATACGCCAAAATGGCTGAAGTTCCTGTCACCACCTCCACTTGGGATGACAGCTTGAGCAGACCCTTACACCTCTCCTTTGGACTTCCTCAACCGAACCCAATGCCCTTCAAACCCCAGAGGAGGAAGTCACCTTTGACTGGTCGAATTGCAATCCTTCCTTTGCATAGTGAGGGTCACTCTGACTGGTTGGATTGCAATCCTTCCTTTGCATATGAGCCAACCAATAGGAAACCGTTCTGCCTTACAACGTTATGTAAACCCCCTACCACCTTGTCTTGGCACGACTTCCTCGACTCACTCTCTTTCCCCGTGAGTCGTGGAACCTC	GCCTGCAATAAAATCTGTTCTTGGACCCTCGCTTGCCTTGGCGGTCTCATTTCCGTCTAGTTACTAAAAAACTTAACA	TGTTGGGGCCAGGCGGGAAGGGAAACTCCTCAAGATGGCGGATACGCCAAAATGGCTGAAGTTCCTGTCACCACCTCCACTTGGGATGACAGCTTGAGCAGACCCTTACACCTCTCCTTTGGACTTCCTCAACCGAACCCAATGCCCTTCAAACCCCAGAGGAGGAAGTCACCTTTGACTGGTCGAATTGCAATCCTTCCTTTGCATAGTGAGGGTCACTCTGACTGGTTGGATTGCAATCCTTCCTTTGCATATGAGCCAACCAATAGGAAACCGTTCTGCCTTACAACGTTATGTAAACCCCCTACCACCTTGTCTTGGCACGACTTCCTCGACTCACTCTCTTTCCCCGTGAGTCGTGGAACCTCgcccgagggtGCCTGCAATAAAATCTGTTCT…
	chr12	9415667	(-)	both junctions	CTTTT	TGTTGGGGCCAGGCGGGAAGGGAAACTCCTCAAGATGGCGGATACGCCAAAATGGCTGAAGTTCCTGTCA	TGCCTGCAATAAAATCTGTTCTTGGACCCTCGCTTGCCTTGGCGGTCTCATTTCCGTCTAGTTACTAAAAAAACTTAACA	TGTTGGGGCCAGGCGGGAAGGGAAACTCCTCAAGATGGCGGATACGCCAAAATGGCTGAAGTTCCTGTCAccacctccacttgggacgacagcttgagcagacccttacacctctcctttggacttcctcaaccgaacccaatgcccttcaaaccccagaggaggaagtcacctttgactggtcgaattgcaatccttcctttgcatagtgagggtcactctgactggttggattgcaatccttcctttgcatatgagccaaccaataggaaaccgttctgccttacaacgttatgtaaaccccctaccaccttgtcttggcgcgacttcctcgactcactctctttcccccgtgagtcgtggaacctcgcccgagggTGCCTGCAATAAAATCTGTTC…
	chr13	20998612	(-)	3' junction	na		TCCCTCCATCTAATGTATGAGTGAGTATAGTCTACTTCAGGTTGCTAACAATAAAGGGTACATTGTAGAGAATACAAAAGTGATACTAAAACCAATTTTTACAAAAAAAAAATTTACTA
	chr15	32084977	(-)	both junctions	TATGT	TGTTGGGGCCAGGCGGGAAGGGAAACTCCTCA	GGTGCCTGCAATAAAATCTGTTCTTGGACCCTCGCTTGCCTTGGCGGTCTCATTTCCGTCTAGTTACTAAAAAAACTTAACA	TGTTGGGGCCAGGCGGGAAGGGAAACTCCTCAagatggcggatacgccaaaatggctgaggttcctgtcaccacctccacttgggacgacagcttgagcagacccttacacctctcctttggacttcctcaaccgaacccaatgcccttcaaaccccagaggaggaagtcacctttgactggtcgaattgcaatccttcctttgcatagtgagggtcactctgactggttggattgcaatccttcctttgcatatgagccaaccaataggaaaccgttctgccttacaacgttatgtaaaccccctaccaccttgtcttggcgcgacttcctcgactcactctctttcccccgtgagtcgtggaacctcgcccgagGGTGCCTGCAATAAAATCTGTTC…
	chr21	7250064	(-)	both junctions	ACCAG	TGTTGGGGCCAGGTGGGAAGGGAAACTCCTCAAGATGGTGGATACGCCAA	CCACTTGGGATGACAGCTTGAGCAGACCCTTACACCTCTCCTTTGGACTTCCTCAACCGAACCCAATGCCCTTCAAACCCCAGAGGAGGAAGTCACCTTTGACTGGTCGAATTGCAATCCTTCCTTTGCACAGTGAGGGTCACTCTGACTGGTCGAATTGCAATCCTTCCTTTGCATATGAGCCAACCAATAGGAAACCGTTCTGCCTTACAACGTTATGTAAACCCCCTACCACCTGGTCTTGGGGCGACTTCCTCGACTCACTCTCTTTCCCCCGTGAGTCGTGGAACCTCGCCCGAGGGTGCCTGCAATAAAATCTGTTCTTGGACCCTCGCTTGCCTTGGCGGTCTCATTTCCGTCTAGTTACTAAAAAAACTTAACA	TGTTGGGGCCAGGTGGGAAGGGAAACTCCTCAAGATGGTGGATACGCCAAaatggctgaggttcctgtcaccacctCCACTTGGGATGACAGCTTGAGCAGACCCTTACACCTCTCCTTTGGACTTCCTCAACCGAACCCAATGCCCTTCAAACCCCAGAGGAGGAAGTCACCTTTGACTGGTCGAATTGCAATCCTTCCTTTGCACAGTGAGGGTCACTCTGACTGGTCGAATTGCAATCCTTCCTTTGCATATGAGCCAACCAATAGGAAACCGTTCTGCCTTACAACGTTATGTAAACCCCCTACCACCTGGTCTTGGGGCGACTTCCTCGACTCACTCTCTTTCCCCCGTGAGTCGTGGAACCTCGCCCGAGGGTGCCTGCAATAAAATCTGTTC…
	chr27	44066943	(-)	5' junction	na	TGTTGGGGCCAGGCGGGAAGGGAAACTCCTCAAGATGGCGGATACGCCAAAATGGCTGAAGTTCCTGTCACC
	chr28	11031931	(+)	both junctions	AGTGT	TGTTGGGGCCAGGCGGGAAGGGAAACTCCTCAAGATGGCGGATACGCCAAAATGGCTGAAGTTCCTGTCACCACCTCCACTTGGGATGACAGCTTGAGCAGACCCTTACACCTCTCCTTTGGACTTCCTCAACCGAACCCAATGCCCTTCAAACCCCAGAGGAGGAAGTCACCTTTGACTGGTCGAATTGCAATCCTTCCTTTGCAT	CGAATTGCAATCCTTCCTTTGCATATGAGCCAACCAATAGGAAACCGTTCTGCCTTACAACGTTATGTAAACCCCCTACCACCTTGTCTTGGGGCGACTTCCTCGACTCACTCTCTTTCCCCCGTGAGTCGTGGAACCTCGCCCGAGGGTGCCTGCAATAAAATCTGTTCTTGGACCCTCGCTTGCCTTGGCGGTCTCATTTCCGTCTAGTTACTAAAAAAAAACTTAACA	TGTTGGGGCCAGGCGGGAAGGGAAACTCCTCAAGATGGCGGATACGCCAAAATGGCTGAAGTTCCTGTCACCACCTCCACTTGGGATGACAGCTTGAGCAGACCCTTACACCTCTCCTTTGGACTTCCTCAACCGAACCCAATGCCCTTCAAACCCCAGAGGAGGAAGTCACCTTTGACTGGTCGAATTGCAATCCTTCCTTTGCATagtgagggtcactctgactggttggattgcaatccttcctttgcatATGAGCCAACCAATAGGAAACCGTTCTGCCTTACAACGTTATGTAAACCCCCTACCACCTTGTCTTGGGGCGACTTCCTCGACTCACTCTCTTTCCCCCGTGAGTCGTGGAACCTCGCCCGAGGGTGCCTGCAATAAAATCTGTTC…
	chr31	4943865	(+)	both junctions	CTTAC	TGTTGGGGCCAGGCGGGAAGGGAAACTCCTCAAGATGGCGGATACGCCAAAATGGCTGAAGTTCCTGTCACCACCTCCACTTGGGATGACAGCTTGAGCAGACCCTTACACCTCTCCTTTGGACTTCCTCAACCGAACCCAATGCCCTTCAAACCCCAGAGGAGGAAGTCACCTTTGACTGGTCGAATTGCAATCCTTCCTTTGCATAGTGAGGGTCACTCTGACTGGTTGGATTGCAATCCTTCCTTTGCATATGAGCCAACCAATAGGAAACCGTTCTGCCTTACAACGTTATGTAAACCCCCTACCACCTTGTCTTGGGGCGACTTCCTCGACTCACTCTCTTTCCCCCGTGAGTCGGGGAACCTCGCCC	CCTGCAATAAAATCTGTTCTTGGACCCTCGCTTGCCTTGGCGGTCTCATTTCCGTCTAGTTACTAAAAAAACTTAACA	TGTTGGGGCCAGGCGGGAAGGGAAACTCCTCAAGATGGCGGATACGCCAAAATGGCTGAAGTTCCTGTCACCACCTCCACTTGGGATGACAGCTTGAGCAGACCCTTACACCTCTCCTTTGGACTTCCTCAACCGAACCCAATGCCCTTCAAACCCCAGAGGAGGAAGTCACCTTTGACTGGTCGAATTGCAATCCTTCCTTTGCATAGTGAGGGTCACTCTGACTGGTTGGATTGCAATCCTTCCTTTGCATATGAGCCAACCAATAGGAAACCGTTCTGCCTTACAACGTTATGTAAACCCCCTACCACCTTGTCTTGGGGCGACTTCCTCGACTCACTCTCTTTCCCCCGTGAGTCGGGGAACCTCGCCCgagggtgCCTGCAATAAAATCTGTTC…
	chr33	5338956	(-)	both junctions	CTCTG	TGTTGGGGCCAGGCGGGAAGGGAAACTCCTCAAGATGGCGGATACGCCAAAATGGCTGAAGTTCCTGTCACCACCTCCACTTGGGATGACAGCTTGAGCAGACCCTTACACCTCTCCTTTGGACTTCCTCAACCGAACCCAATGCCCTTCAAACCCCAGAGGATGAAGTCACCTTTGACTGGTCGAATTGCAATCCTTCCTTTGCATAGTGAGGGTCACTCTGACTGGTTGGATTGCAATC	ATGAGCCAACCAATAGGAAACCGTTCTGCCTTACAACGTTATGTAAACCCCCTACCACCTTGTCTTGGCGCGACTTCCTCGACTCACTCTCTTTCCCCCGTGAGTCGGGGAACCTCGCCCGAGGGTGCCTGCAATAAAATCTGTTCTTGGACCCTCGCTTGCCTTGGCGGTCTCATTTCCGTCTAGTTACTAAAAAAAACTTAACACA	TGTTGGGGCCAGGCGGGAAGGGAAACTCCTCAAGATGGCGGATACGCCAAAATGGCTGAAGTTCCTGTCACCACCTCCACTTGGGATGACAGCTTGAGCAGACCCTTACACCTCTCCTTTGGACTTCCTCAACCGAACCCAATGCCCTTCAAACCCCAGAGGATGAAGTCACCTTTGACTGGTCGAATTGCAATCCTTCCTTTGCATAGTGAGGGTCACTCTGACTGGTTGGATTGCAATCcttcctttgcatATGAGCCAACCAATAGGAAACCGTTCTGCCTTACAACGTTATGTAAACCCCCTACCACCTTGTCTTGGCGCGACTTCCTCGACTCACTCTCTTTCCCCCGTGAGTCGGGGAACCTCGCCCGAGGGTGCCTGCAATAAAATCTGTTC…
	chr37	29074556	(-)	both junctions	AGTGG	TGTTGGGGCCAGGCGGGAAGGGAAACTCCTCAAGATGGCGGATACGCCAAAATGGCTGAAGTTCCTGTC	CACTTGGGATGACAGCTTGAGCAGACCCTTACACCTCTCCTTTGGACTTCCTCAACCGAACCCAATGCCCTTCAAACCCCAGAGGAGGAAGTCACCTTTGACTGGTCGAATTGCAATCCTTCCTATGCATAGTGAGGGTCACTCTGACTGGTTGGATTGCAATCCTTCCTTTGCATATGAGCCAACCAATAGGAAACCGTTCTGCCTTACAACGTTATGTAAACCCCCTACCACCTTGTCTTGGGGCGACTTCCTCGACTCACTCTCTTTCCCCCGTGAGTCGTGGAACCTCGCCCGAGGGTGCCTGCAATAAAATCTGTTCTTGGACCCTCGCTTGCCTTGGCGGTCTCATTTCCGTCTAGTTACTAAAAAACTTAACA	TGTTGGGGCCAGGCGGGAAGGGAAACTCCTCAAGATGGCGGATACGCCAAAATGGCTGAAGTTCCTGTCaccacctcCACTTGGGATGACAGCTTGAGCAGACCCTTACACCTCTCCTTTGGACTTCCTCAACCGAACCCAATGCCCTTCAAACCCCAGAGGAGGAAGTCACCTTTGACTGGTCGAATTGCAATCCTTCCTATGCATAGTGAGGGTCACTCTGACTGGTTGGATTGCAATCCTTCCTTTGCATATGAGCCAACCAATAGGAAACCGTTCTGCCTTACAACGTTATGTAAACCCCCTACCACCTTGTCTTGGGGCGACTTCCTCGACTCACTCTCTTTCCCCCGTGAGTCGTGGAACCTCGCCCGAGGGTGCCTGCAATAAAATCTGTTC…
*note: chr38:5999944-6000094 insertion is associated with an assembly gap and is not included in subsequent analysis
