# Supplementary material for: Origin and recent expansion of an endogenous gammaretroviral lineage in domestic and wild canids
Source: Retrovirology. 2019 Mar 7;16:6. doi: 10.1186/s12977-019-0468-z (PMC6407205; doi:10.1186/s12977-019-0468-z)
Supplement: Supplementary file 4 — Additional file 4: Table S3. Gene region information and GO ontology analyses. The coordinates for each reference and non-reference insertion are provided along with Ensembl gene models from dog (release #81) that are within window distances of 0, 5, 10, 25, 50, and 100 kb of the insertion. [file 12977_2019_468_MOESM4_ESM.xlsx]

## Sheet: S2 Genotyping
Sample Identifier	Sample Detail	Canine Type	Sub-Classification of Canine Type	Canine Grouping (by Ancestry or Population)	Coverage	Sex	SRA	Publication (PMID)	Publication Title
jin01	Korean Jindo Dog	Breed Dog	Ancient Breed	Asia	40.46	Male	DRR001566	PMID: 22474061	Genome analysis of the domestic dog (Korean Jindo) by massively parallel sequencing.
bea02	Beagle	Breed Dog	Modern Breed	Europe	60.45	Female	SRR578193, SRR578194, SRR578195, SRR578196, SRR619818	PMID: 23602889	Minipig and beagle animal model genomes aid species selection in pharmaceutical discovery and development.
bor01	Border Collie	Breed Dog	Modern Breed	Europe	10.36	Female	ERR338434	PMID: 23613799	A Frameshift Mutation in the Cubilin Gene (CUBN) in Border Collies with Imerslund-Gräsbeck Syndrome (Selective Cobalamin Malabsorption)
bma01	Belgian Malinois	Breed Dog	Modern Breed	Europe	10.59	Female	SRR782084, SRR782085	PMID: 23673645	The genomics of selection in dogs and the parallel evolution between dogs and humans.
CHSM01	China_Simao	Village Dog	.	Asia	14.66	Female	SRR782079	PMID: 23673645	The genomics of selection in dogs and the parallel evolution between dogs and humans.
CHXI01	China_Xi'an	Village Dog	.	Asia	13.3	Female	SRR781830, SRR781888, SRR781955	PMID: 23673645	The genomics of selection in dogs and the parallel evolution between dogs and humans.
CHYA01	China_Ya'an	Village Dog	.	Asia	10.56	Female	SRR782080	PMID: 23673645	The genomics of selection in dogs and the parallel evolution between dogs and humans.
gsh12	German Shepherd	Breed Dog	Modern Breed	Europe	9.92	Female	SRR782082, SRR782083	PMID: 23673645	The genomics of selection in dogs and the parallel evolution between dogs and humans.
mow02	Mongolian Wolf (Inner Mongolia)	Gray Wolf	Wolf_Asia	.	9.68	Female	SRR776307, SRR776429, SRR776430, SRR776431, SRR776432, SRR776433, SRR776434, SRR776435	PMID: 23673645	The genomics of selection in dogs and the parallel evolution between dogs and humans.
ruw01	Russian Wolf (Altai)	Gray Wolf	Wolf_Russia	.	12.17	Female	SRR780873, SRR780874, SRR780932, SRR780933	PMID: 23673645	The genomics of selection in dogs and the parallel evolution between dogs and humans.
ruw02	Russian Wolf (Bryansk)	Gray Wolf	Wolf_Russia	.	13.12	Female	SRR781639, SRR781706	PMID: 23673645	The genomics of selection in dogs and the parallel evolution between dogs and humans.
ruw03	Russian Wolf (Chukotka)	Gray Wolf	Wolf_Russia	.	9.82	Female	SRR781456, SRR781457, SRR781524	PMID: 23673645	The genomics of selection in dogs and the parallel evolution between dogs and humans.
tmf12	Tibetan Mastiff (China)	Breed Dog	Ancient Breed	Asia	12.94	Male	SRR782081	PMID: 23673645	The genomics of selection in dogs and the parallel evolution between dogs and humans.
afh03	Afghan Hound	Breed Dog	Ancient Breed	Middle East	29.91	Male	SRR901746	PMID: 24141358	Whole genome comparison of donor and cloned dogs.
afh04	Afghan Hound	Breed Dog	Ancient Breed	Middle East	7.75	Female	SRR1061643	PMID: 24348265	Genetic recombination is targeted towards gene promoter regions in dogs.
anf01	Andean fox	Andean fox	.	.	11.33	Female	SRR1066702, SRR1066703	PMID: 24348265	Genetic recombination is targeted towards gene promoter regions in dogs.
IN18	Borneo	Village Dog	.	Europe	5.49	Male	SRR1061965	PMID: 24348265	Genetic recombination is targeted towards gene promoter regions in dogs.
IN23	Borneo	Village Dog	.	Europe	6.32	Female	SRR1061966	PMID: 24348265	Genetic recombination is targeted towards gene promoter regions in dogs.
IN29	Borneo	Village Dog	.	Europe	5.81	Male	SRR1061967	PMID: 24348265	Genetic recombination is targeted towards gene promoter regions in dogs.
cov01	Caucasian Ovcharka	Breed Dog	Modern Breed	Europe	10.8	Female	SRR1061853	PMID: 24348265	Genetic recombination is targeted towards gene promoter regions in dogs.
CHCQ01	China_Chongqing	Village Dog	.	Asia	7.12	Male	SRR1061780, SRR1061781	PMID: 24348265	Genetic recombination is targeted towards gene promoter regions in dogs.
CHGZ02	China_Guizhou	Village Dog	.	Asia	7.28	Male	SRR1061793, SRR1061799	PMID: 24348265	Genetic recombination is targeted towards gene promoter regions in dogs.
CHHB02	China_Hebei	Village Dog	.	Asia	7.27	Male	SRR1061736, SRR1061737	PMID: 24348265	Genetic recombination is targeted towards gene promoter regions in dogs.
CHKZ01	China_Kazakhstan	Village Dog	.	Asia	7.27	Female	SRR1061740, SRR1061741	PMID: 24348265	Genetic recombination is targeted towards gene promoter regions in dogs.
CHKM11	China_Kunming	Village Dog	.	Europe	7.41	Male	SRR1061783, SRR1061788	PMID: 24348265	Genetic recombination is targeted towards gene promoter regions in dogs.
CHMO01	China_Mongolia	Village Dog	.	Asia	6.57	Female	SRR1061738, SRR1061739	PMID: 24348265	Genetic recombination is targeted towards gene promoter regions in dogs.
CHMO02	China_MongolianShepherd	Village Dog	.	Asia	9.65	Male	SRR3384063, SRR3384064	PMID: 24348265	Genetic recombination is targeted towards gene promoter regions in dogs.
CHSO01	China_S	Village Dog	.	Asia	6.94	Female	SRR1061804, SRR1061808	PMID: 24348265	Genetic recombination is targeted towards gene promoter regions in dogs.
CHSX01	China_Shaanxi	Village Dog	.	Asia	7.43	Male	SRR1061734, SRR1061735	PMID: 24348265	Genetic recombination is targeted towards gene promoter regions in dogs.
CHSD01	China_Shandong	Village Dog	.	Asia	6.61	Female	SRR1061732, SRR1061733	PMID: 24348265	Genetic recombination is targeted towards gene promoter regions in dogs.
CHSL01	China_SichuanLiangshan	Village Dog	.	Asia	7.34	Female	SRR1061748, SRR1061753	PMID: 24348265	Genetic recombination is targeted towards gene promoter regions in dogs.
CHSQ01	China_SichuanQinchuan	Village Dog	.	Asia	6.7	Male	SRR1061770, SRR1061771	PMID: 24348265	Genetic recombination is targeted towards gene promoter regions in dogs.
CHXL01	China_Xilin	Village Dog	.	Asia	6.32	Female	SRR1061742, SRR1061743	PMID: 24348265	Genetic recombination is targeted towards gene promoter regions in dogs.
cho02	Chow Chow	Breed Dog	Ancient Breed	Asia	7.08	Male	SRR1061744, SRR1061745	PMID: 24348265	Genetic recombination is targeted towards gene promoter regions in dogs.
EG44	Egypt	Village Dog	.	Middle East	8.71	Male	SRR1061818	PMID: 24348265	Genetic recombination is targeted towards gene promoter regions in dogs.
EG49	Egypt	Village Dog	.	Middle East	7.54	Male	SRR1061841	PMID: 24348265	Genetic recombination is targeted towards gene promoter regions in dogs.
jak	Golden Wolf (Kenya)	Golden Wolf	.	.	26.42	Female	.	PMID: 26234211	Genome-wide Evidence Reveals that African and Eurasian Golden Jackals Are Distinct Species.
zoey	Great Dane	Breed Dog	Modern Breed	Europe	19.74	Female	SRR3383877, SRR3383878	PMID: 28719574	Ancient European dog genomes reveal continuity since the Early Neolithic
ibw01	Iberian Wolf	Wolf_Europe	.	.	34.84	Female	SRR3384029, SRR3384030	PMID: 28719574	Ancient European dog genomes reveal continuity since the Early Neolithic
ID125	India	Village Dog	.	India	15.07	Male	SRR1061860, SRR1061861	PMID: 24348265	Genetic recombination is targeted towards gene promoter regions in dogs.
ID137	India	Village Dog	.	India	8.41	Male	SRR1061958	PMID: 24348265	Genetic recombination is targeted towards gene promoter regions in dogs.
ID165	India	Village Dog	.	India	10.41	Male	SRR1061959, SRR1061960	PMID: 24348265	Genetic recombination is targeted towards gene promoter regions in dogs.
ID60	India	Village Dog	.	India	15.15	Male	SRR1061962, SRR1061963	PMID: 24348265	Genetic recombination is targeted towards gene promoter regions in dogs.
ID91	India	Village Dog	.	India	8.09	Female	SRR1061964	PMID: 24348265	Genetic recombination is targeted towards gene promoter regions in dogs.
ish01	Istrian Shorthaired Hound	Breed Dog	Modern Breed	Europe	6.47	Female	SRR1061847	PMID: 24348265	Genetic recombination is targeted towards gene promoter regions in dogs.
lab06	Labrador Retriever	Breed Dog	Modern Breed	Europe	10.06	Male	SRR1061722	PMID: 24348265	Genetic recombination is targeted towards gene promoter regions in dogs.
LB74	Lebanon	Village Dog	.	Middle East	7.31	Male	SRR1061968	PMID: 24348265	Genetic recombination is targeted towards gene promoter regions in dogs.
LB79	Lebanon	Village Dog	.	Middle East	8.75	Male	SRR1061969	PMID: 24348265	Genetic recombination is targeted towards gene promoter regions in dogs.
LB85	Lebanon	Village Dog	.	Middle East	10.01	Female	SRR1061970	PMID: 24348265	Genetic recombination is targeted towards gene promoter regions in dogs.
NA63	Namibia	Village Dog	.	Africa	8.79	Male	SRR1061971	PMID: 24348265	Genetic recombination is targeted towards gene promoter regions in dogs.
NA8	Namibia	Village Dog	.	Africa	14.74	Female	SRR1061972, SRR1061973	PMID: 24348265	Genetic recombination is targeted towards gene promoter regions in dogs.
NA89	Namibia	Village Dog	.	Africa	6.82	Male	SRR1061974, SRR1061975, SRR1061976	PMID: 24348265	Genetic recombination is targeted towards gene promoter regions in dogs.
PG115	Papua New Guinea	Village Dog	.	Southeast Asia	6.15	Female	SRR1061977	PMID: 24348265	Genetic recombination is targeted towards gene promoter regions in dogs.
PG122	Papua New Guinea	Village Dog	.	Southeast Asia	6.51	Female	SRR1061978, SRR1061979, SRR1061980	PMID: 24348265	Genetic recombination is targeted towards gene promoter regions in dogs.
PG84	Papua New Guinea	Village Dog	.	Southeast Asia	11.33	Male	SRR1061981, SRR1061982	PMID: 24348265	Genetic recombination is targeted towards gene promoter regions in dogs.
PT49	Portugal	Village Dog	.	Europe	16.2	Male	SRR3384031, SRR3384032	PMID: 24348265	Genetic recombination is targeted towards gene promoter regions in dogs.
PT61	Portugal	Village Dog	.	Europe	18.26	Female	SRR1061983, SRR1061984	PMID: 24348265	Genetic recombination is targeted towards gene promoter regions in dogs.
PT71	Portugal	Village Dog	.	Europe	15.98	Male	SRR1061985, SRR1061986	PMID: 24348265	Genetic recombination is targeted towards gene promoter regions in dogs.
QA27	Qatar	Village Dog	.	Middle East	11.63	Female	SRR1062005, SRR1062006	PMID: 24348265	Genetic recombination is targeted towards gene promoter regions in dogs.
QA5	Qatar	Village Dog	.	Middle East	6.9	Male	SRR1062016	PMID: 24348265	Genetic recombination is targeted towards gene promoter regions in dogs.
shp01	Shar-Pei	Breed Dog	Ancient Breed	Asia	6.75	Male	SRR1061746, SRR1061747	PMID: 24348265	Genetic recombination is targeted towards gene promoter regions in dogs.
AF01	Sub-Saharan African Village Dog	Village Dog	.	Africa	8.79	Female	SRR3384065	PMID: 24348265	Genetic recombination is targeted towards gene promoter regions in dogs.
TW04	Taiwan	Village Dog	.	Europe	15.53	Female	SRR1062024, SRR1062028	PMID: 24348265	Genetic recombination is targeted towards gene promoter regions in dogs.
tmf01	Tibetan Mastiff mix	Breed Dog	Ancient Breed	Asia	9.55	Male	SRR1061961	PMID: 24348265	Genetic recombination is targeted towards gene promoter regions in dogs.
tor01	Tornjak	Breed Dog	Modern Breed	Europe	5.86	Male	SRR1061731	PMID: 24348265	Genetic recombination is targeted towards gene promoter regions in dogs.
VN21	Vietnam	Village Dog	.	Southeast Asia	10.49	Female	SRR1062042	PMID: 24348265	Genetic recombination is targeted towards gene promoter regions in dogs.
VN37	Vietnam	Village Dog	.	Southeast Asia	8.24	Female	SRR1062046	PMID: 24348265	Genetic recombination is targeted towards gene promoter regions in dogs.
VN4	Vietnam	Village Dog	.	Southeast Asia	9.59	Male	SRR1062054, SRR1062055	PMID: 24348265	Genetic recombination is targeted towards gene promoter regions in dogs.
VN42	Vietnam	Village Dog	.	Southeast Asia	8.26	Female	SRR1062072, SRR1062078	PMID: 24348265	Genetic recombination is targeted towards gene promoter regions in dogs.
VN59	Vietnam	Village Dog	.	Southeast Asia	10.22	Male	SRR1062090	PMID: 24348265	Genetic recombination is targeted towards gene promoter regions in dogs.
VN76	Vietnam	Village Dog	.	Southeast Asia	6.86	Male	SRR1062100	PMID: 24348265	Genetic recombination is targeted towards gene promoter regions in dogs.
xol02	Xoloitzcuintli	Breed Dog	Modern Breed	Europe	16.58	Male	SRR1061729, SRR1061730	PMID: 24348265	Genetic recombination is targeted towards gene promoter regions in dogs.
bas01	Basenji	Breed Dog	Ancient Breed	Middle East	6.54	Male	SRR2149861	PMID: 24453982	Genome sequencing highlights the dynamic early history of dogs.
chw01	Chinese wolf	Gray Wolf	Wolf_China	.	28.17	Female	SRR2149879, SRR2149880, SRR2149881	PMID: 24453982	Genome sequencing highlights the dynamic early history of dogs.
crw01	Croatian wolf	Gray Wolf	Wolf_Europe	.	8.97	Female	SRR2149873	PMID: 24453982	Genome sequencing highlights the dynamic early history of dogs.
dng01	Dingo	Breed Dog	Ancient Breed	.	6.96	Male	SRR2149867	PMID: 24453982	Genome sequencing highlights the dynamic early history of dogs.
jaa01	Golden Jackal (Israel)	Golden Jackal	.	.	5.13	Female	SRR2149878	PMID: 24453982	Genome sequencing highlights the dynamic early history of dogs.
isw01	Israeli Wolf	Gray Wolf	Wolf_Israel	.	6.66	Female	SRR2149870	PMID: 24453982	Genome sequencing highlights the dynamic early history of dogs.
CHDQ01	China_Diqing	Village Dog	.	Asia	16.3	Female	SRR1138349	PMID: 24520091	Population variation revealed high-altitude adaptation of Tibetan mastiffs.
CHDQ02	China_Diqing	Village Dog	.	Asia	17.07	Female	SRR1138350	PMID: 24520091	Population variation revealed high-altitude adaptation of Tibetan mastiffs.
CHDQ03	China_Diqing	Village Dog	.	Asia	15.85	Female	SRR1138352	PMID: 24520091	Population variation revealed high-altitude adaptation of Tibetan mastiffs.
CHDQ04	China_Diqing	Village Dog	.	Asia	15.4	Female	SRR1138351	PMID: 24520091	Population variation revealed high-altitude adaptation of Tibetan mastiffs.
CHDQ05	China_Diqing	Village Dog	.	Asia	16.3	Female	SRR1138353	PMID: 24520091	Population variation revealed high-altitude adaptation of Tibetan mastiffs.
CHDQ06	China_Diqing	Village Dog	.	Asia	13.8	Female	SRR1138354	PMID: 24520091	Population variation revealed high-altitude adaptation of Tibetan mastiffs.
CHDQ07	China_Diqing	Village Dog	.	Asia	17.49	Male	SRR1138355	PMID: 24520091	Population variation revealed high-altitude adaptation of Tibetan mastiffs.
CHDQ08	China_Diqing	Village Dog	.	Asia	13.54	Male	SRR1138357	PMID: 24520091	Population variation revealed high-altitude adaptation of Tibetan mastiffs.
CHDQ09	China_Diqing	Village Dog	.	Asia	14.9	Female	SRR1138358	PMID: 24520091	Population variation revealed high-altitude adaptation of Tibetan mastiffs.
CHDQ10	China_Diqing	Village Dog	.	Asia	16.55	Male	SRR1138359	PMID: 24520091	Population variation revealed high-altitude adaptation of Tibetan mastiffs.
CHKM01	China_Kunming	Village Dog	.	Europe	11.99	Female	SRR1134656	PMID: 24520091	Population variation revealed high-altitude adaptation of Tibetan mastiffs.
CHKM02	China_Kunming	Village Dog	.	Europe	17.41	Female	SRR1135309	PMID: 24520091	Population variation revealed high-altitude adaptation of Tibetan mastiffs.
CHKM03	China_Kunming	Village Dog	.	Europe	16.43	Female	SRR1135544	PMID: 24520091	Population variation revealed high-altitude adaptation of Tibetan mastiffs.
CHKM04	China_Kunming	Village Dog	.	Europe	16.8	Female	SRR1137077	PMID: 24520091	Population variation revealed high-altitude adaptation of Tibetan mastiffs.
CHKM05	China_Kunming	Village Dog	.	Europe	16.69	Female	SRR1137093	PMID: 24520091	Population variation revealed high-altitude adaptation of Tibetan mastiffs.
CHKM06	China_Kunming	Village Dog	.	Europe	16.54	Male	SRR1138308	PMID: 24520091	Population variation revealed high-altitude adaptation of Tibetan mastiffs.
CHKM07	China_Kunming	Village Dog	.	Europe	18.46	Male	SRR1138309	PMID: 24520091	Population variation revealed high-altitude adaptation of Tibetan mastiffs.
CHKM08	China_Kunming	Village Dog	.	Europe	14.71	Male	SRR1138310	PMID: 24520091	Population variation revealed high-altitude adaptation of Tibetan mastiffs.
CHKM09	China_Kunming	Village Dog	.	Europe	14.97	Male	SRR1138311	PMID: 24520091	Population variation revealed high-altitude adaptation of Tibetan mastiffs.
CHKM10	China_Kunming	Village Dog	.	Europe	17.46	Male	SRR1138312	PMID: 24520091	Population variation revealed high-altitude adaptation of Tibetan mastiffs.
CHLJ01	China_Lijiang	Village Dog	.	Asia	17.92	Male	SRR1138337	PMID: 24520091	Population variation revealed high-altitude adaptation of Tibetan mastiffs.
CHLJ02	China_Lijiang	Village Dog	.	Asia	17.79	Male	SRR1138338	PMID: 24520091	Population variation revealed high-altitude adaptation of Tibetan mastiffs.
CHLJ03	China_Lijiang	Village Dog	.	Asia	16.54	Female	SRR1138340	PMID: 24520091	Population variation revealed high-altitude adaptation of Tibetan mastiffs.
CHLJ04	China_Lijiang	Village Dog	.	Asia	14.39	Female	SRR1138342	PMID: 24520091	Population variation revealed high-altitude adaptation of Tibetan mastiffs.
CHLJ05	China_Lijiang	Village Dog	.	Asia	15.93	Female	SRR1138343	PMID: 24520091	Population variation revealed high-altitude adaptation of Tibetan mastiffs.
CHLJ06	China_Lijiang	Village Dog	.	Asia	16.15	Female	SRR1138344	PMID: 24520091	Population variation revealed high-altitude adaptation of Tibetan mastiffs.
CHLJ07	China_Lijiang	Village Dog	.	Asia	13.77	Female	SRR1138345	PMID: 24520091	Population variation revealed high-altitude adaptation of Tibetan mastiffs.
CHLJ08	China_Lijiang	Village Dog	.	Asia	16.92	Male	SRR1138346	PMID: 24520091	Population variation revealed high-altitude adaptation of Tibetan mastiffs.
CHLJ09	China_Lijiang	Village Dog	.	Asia	17.3	Male	SRR1138347	PMID: 24520091	Population variation revealed high-altitude adaptation of Tibetan mastiffs.
CHLJ10	China_Lijiang	Village Dog	.	Asia	16.4	Male	SRR1138348	PMID: 24520091	Population variation revealed high-altitude adaptation of Tibetan mastiffs.
CHYJ01	China_Yingjiang	Village Dog	.	Asia	17.24	Male	SRR1138313	PMID: 24520091	Population variation revealed high-altitude adaptation of Tibetan mastiffs.
CHYJ02	China_Yingjiang	Village Dog	.	Asia	15.19	Male	SRR1138314	PMID: 24520091	Population variation revealed high-altitude adaptation of Tibetan mastiffs.
CHYJ03	China_Yingjiang	Village Dog	.	Asia	14.72	Female	SRR1138315	PMID: 24520091	Population variation revealed high-altitude adaptation of Tibetan mastiffs.
CHYJ04	China_Yingjiang	Village Dog	.	Asia	15.46	Male	SRR1138316	PMID: 24520091	Population variation revealed high-altitude adaptation of Tibetan mastiffs.
CHYJ05	China_Yingjiang	Village Dog	.	Asia	14.55	Female	SRR1138317	PMID: 24520091	Population variation revealed high-altitude adaptation of Tibetan mastiffs.
CHYJ06	China_Yingjiang	Village Dog	.	Asia	15.46	Female	SRR1138318	PMID: 24520091	Population variation revealed high-altitude adaptation of Tibetan mastiffs.
CHYJ07	China_Yingjiang	Village Dog	.	Asia	15.62	Male	SRR1138331	PMID: 24520091	Population variation revealed high-altitude adaptation of Tibetan mastiffs.
CHYJ08	China_Yingjiang	Village Dog	.	Asia	15.93	Male	SRR1138332	PMID: 24520091	Population variation revealed high-altitude adaptation of Tibetan mastiffs.
CHYJ09	China_Yingjiang	Village Dog	.	Asia	15.66	Female	SRR1138333	PMID: 24520091	Population variation revealed high-altitude adaptation of Tibetan mastiffs.
CHYJ10	China_Yingjiang	Village Dog	.	Asia	16.34	Female	SRR1138334	PMID: 24520091	Population variation revealed high-altitude adaptation of Tibetan mastiffs.
gsh01	German Shepherd	Breed Dog	Modern Breed	Europe	15.32	Female	SRR1122359	PMID: 24520091	Population variation revealed high-altitude adaptation of Tibetan mastiffs.
gsh02	German Shepherd	Breed Dog	Modern Breed	Europe	16.62	Male	SRR1124049	PMID: 24520091	Population variation revealed high-altitude adaptation of Tibetan mastiffs.
gsh03	German Shepherd	Breed Dog	Modern Breed	Europe	16.01	Female	SRR1124304	PMID: 24520091	Population variation revealed high-altitude adaptation of Tibetan mastiffs.
gsh04	German Shepherd	Breed Dog	Modern Breed	Europe	15.77	Female	SRR1130247	PMID: 24520091	Population variation revealed high-altitude adaptation of Tibetan mastiffs.
gsh05	German Shepherd	Breed Dog	Modern Breed	Europe	15.09	Female	SRR1130350	PMID: 24520091	Population variation revealed high-altitude adaptation of Tibetan mastiffs.
gsh06	German Shepherd	Breed Dog	Modern Breed	Europe	16.59	Male	SRR1131449	PMID: 24520091	Population variation revealed high-altitude adaptation of Tibetan mastiffs.
gsh07	German Shepherd	Breed Dog	Modern Breed	Europe	17.16	Male	SRR1131528	PMID: 24520091	Population variation revealed high-altitude adaptation of Tibetan mastiffs.
gsh08	German Shepherd	Breed Dog	Modern Breed	Europe	15.42	Male	SRR1132487	PMID: 24520091	Population variation revealed high-altitude adaptation of Tibetan mastiffs.
gsh09	German Shepherd	Breed Dog	Modern Breed	Europe	17.18	Male	SRR1132488	PMID: 24520091	Population variation revealed high-altitude adaptation of Tibetan mastiffs.
gsh10	German Shepherd	Breed Dog	Modern Breed	Europe	16.19	Male	SRR1134655	PMID: 24520091	Population variation revealed high-altitude adaptation of Tibetan mastiffs.
tmf02	Tibetan Mastiff	Breed Dog	Ancient Breed	Asia	16.34	Male	SRR1105792	PMID: 24520091	Population variation revealed high-altitude adaptation of Tibetan mastiffs.
tmf03	Tibetan Mastiff	Breed Dog	Ancient Breed	Asia	14.46	Female	SRR1138360	PMID: 24520091	Population variation revealed high-altitude adaptation of Tibetan mastiffs.
tmf04	Tibetan Mastiff	Breed Dog	Ancient Breed	Asia	14.82	Female	SRR1138361	PMID: 24520091	Population variation revealed high-altitude adaptation of Tibetan mastiffs.
tmf05	Tibetan Mastiff	Breed Dog	Ancient Breed	Asia	14.03	Female	SRR1138362	PMID: 24520091	Population variation revealed high-altitude adaptation of Tibetan mastiffs.
tmf06	Tibetan Mastiff	Breed Dog	Ancient Breed	Asia	15.09	Male	SRR1138363	PMID: 24520091	Population variation revealed high-altitude adaptation of Tibetan mastiffs.
tmf07	Tibetan Mastiff	Breed Dog	Ancient Breed	Asia	15.72	Male	SRR1138364	PMID: 24520091	Population variation revealed high-altitude adaptation of Tibetan mastiffs.
tmf08	Tibetan Mastiff	Breed Dog	Ancient Breed	Asia	16.41	Female	SRR1138365	PMID: 24520091	Population variation revealed high-altitude adaptation of Tibetan mastiffs.
tmf09	Tibetan Mastiff	Breed Dog	Ancient Breed	Asia	14.78	Female	SRR1138367	PMID: 24520091	Population variation revealed high-altitude adaptation of Tibetan mastiffs.
tmf10	Tibetan Mastiff	Breed Dog	Ancient Breed	Asia	16.74	Female	SRR1138368	PMID: 24520091	Population variation revealed high-altitude adaptation of Tibetan mastiffs.
tmf11	Tibetan Mastiff	Breed Dog	Ancient Breed	Asia	16.8	Female	SRR1138369	PMID: 24520091	Population variation revealed high-altitude adaptation of Tibetan mastiffs.
mow03	Inner Mongolia	Gray Wolf	Wolf_Asia	.	26.08	Male	SRR2017893, SRR2017904	PMID: 25078401	Hypoxia adaptations in the grey wolf (Canis lupus chanco) from Qinghai-Tibet Plateau.
mow04	Inner Mongolia	Gray Wolf	Wolf_Asia	.	24.83	Male	SRR2017898, SRR2017903	PMID: 25078401	Hypoxia adaptations in the grey wolf (Canis lupus chanco) from Qinghai-Tibet Plateau.
qhw01	Qinghai, China	Gray Wolf	Wolf_China	.	27	Female	SRR2017892, SRR2017901	PMID: 25078401	Hypoxia adaptations in the grey wolf (Canis lupus chanco) from Qinghai-Tibet Plateau.
qhw02	Qinghai, China	Gray Wolf	Wolf_China	.	27.9	Male	SRR2017895, SRR2017899, SRR2017902	PMID: 25078401	Hypoxia adaptations in the grey wolf (Canis lupus chanco) from Qinghai-Tibet Plateau.
tbw01	Tibet	Gray Wolf	Wolf_Asia	.	27.72	Male	SRR2017889, SRR2017890, SRR2017891	PMID: 25078401	Hypoxia adaptations in the grey wolf (Canis lupus chanco) from Qinghai-Tibet Plateau.
tbw02	Tibet	Gray Wolf	Wolf_Asia	.	26.02	Female	SRR2017897, SRR2017900	PMID: 25078401	Hypoxia adaptations in the grey wolf (Canis lupus chanco) from Qinghai-Tibet Plateau.
xjw05	Xinjiang, China	Gray Wolf	Wolf_China	.	25.3	Female	SRR2017894, SRR2017905	PMID: 25078401	Hypoxia adaptations in the grey wolf (Canis lupus chanco) from Qinghai-Tibet Plateau.
xjw06	Xinjiang, China	Gray Wolf	Wolf_China	.	28.9	Male	SRR2017896, SRR2017906	PMID: 25078401	Hypoxia adaptations in the grey wolf (Canis lupus chanco) from Qinghai-Tibet Plateau.
bea03	Beagle	Breed Dog	Modern Breed	Europe	15.32	Female	SRR2094386	PMID: 26232412	Comparison against 186 canid whole-genome sequences reveals survival strategies of an ancient clonally transmissible canine tumor.
bea04	Beagle	Breed Dog	Modern Breed	Europe	48.22	Male	SRR2094385	PMID: 26232412	Comparison against 186 canid whole-genome sequences reveals survival strategies of an ancient clonally transmissible canine tumor.
bsh01	Belgian Sheepdog	Breed Dog	Modern Breed	Europe	41.42	Female	SRR2095368	PMID: 26232412	Comparison against 186 canid whole-genome sequences reveals survival strategies of an ancient clonally transmissible canine tumor.
btr01	Belgian Turvuren	Breed Dog	Modern Breed	Europe	34	Female	SRR2095457	PMID: 26232412	Comparison against 186 canid whole-genome sequences reveals survival strategies of an ancient clonally transmissible canine tumor.
bmd01	Bernese Mountain Dog	Breed Dog	Modern Breed	Europe	40.53	Female	SRR2095463	PMID: 26232412	Comparison against 186 canid whole-genome sequences reveals survival strategies of an ancient clonally transmissible canine tumor.
blh01	Bloodhound	Breed Dog	Modern Breed	Europe	36.57	Female	SRR2095469	PMID: 26232412	Comparison against 186 canid whole-genome sequences reveals survival strategies of an ancient clonally transmissible canine tumor.
bor03	Border Collie	Breed Dog	Modern Breed	Europe	17.59	Male	SRR2094387	PMID: 26232412	Comparison against 186 canid whole-genome sequences reveals survival strategies of an ancient clonally transmissible canine tumor.
bor04	Border Collie	Breed Dog	Modern Breed	Europe	29.23	Male	SRR2094388	PMID: 26232412	Comparison against 186 canid whole-genome sequences reveals survival strategies of an ancient clonally transmissible canine tumor.
bor05	Border Collie	Breed Dog	Modern Breed	Europe	9.45	Female	SRR2094389	PMID: 26232412	Comparison against 186 canid whole-genome sequences reveals survival strategies of an ancient clonally transmissible canine tumor.
brs01	Brittany Spaniel	Breed Dog	Modern Breed	Europe	9.86	Male	SRR2094390	PMID: 26232412	Comparison against 186 canid whole-genome sequences reveals survival strategies of an ancient clonally transmissible canine tumor.
bll02	Bulldog	Breed Dog	Modern Breed	Europe	47.94	Female	SRR2095477	PMID: 26232412	Comparison against 186 canid whole-genome sequences reveals survival strategies of an ancient clonally transmissible canine tumor.
cks01	Cavalier KC Spaniel	Breed Dog	Modern Breed	Europe	10.95	Female	SRR2095317	PMID: 26232412	Comparison against 186 canid whole-genome sequences reveals survival strategies of an ancient clonally transmissible canine tumor.
chi03	Chihuahua	Breed Dog	Modern Breed	Europe	49.37	Female	SRR2095478	PMID: 26232412	Comparison against 186 canid whole-genome sequences reveals survival strategies of an ancient clonally transmissible canine tumor.
cho04	Chow Chow	Breed Dog	Ancient Breed	Asia	58.96	Female	SRR2094392	PMID: 26232412	Comparison against 186 canid whole-genome sequences reveals survival strategies of an ancient clonally transmissible canine tumor.
cls01	Clumber Spaniel	Breed Dog	Modern Breed	Europe	16.58	Male	SRR2094393	PMID: 26232412	Comparison against 186 canid whole-genome sequences reveals survival strategies of an ancient clonally transmissible canine tumor.
cos01	Cocker Spaniel	Breed Dog	Modern Breed	Europe	17.12	Male	SRR2095316	PMID: 26232412	Comparison against 186 canid whole-genome sequences reveals survival strategies of an ancient clonally transmissible canine tumor.
cos02	Cocker Spaniel	Breed Dog	Modern Breed	Europe	36.93	Female	SRR2095479	PMID: 26232412	Comparison against 186 canid whole-genome sequences reveals survival strategies of an ancient clonally transmissible canine tumor.
dob02	Doberman	Breed Dog	Modern Breed	Europe	26.03	Female	SRR2095318	PMID: 26232412	Comparison against 186 canid whole-genome sequences reveals survival strategies of an ancient clonally transmissible canine tumor.
ema01	English Mastiff	Breed Dog	Modern Breed	Europe	66.6	Female	SRR2094396	PMID: 26232412	Comparison against 186 canid whole-genome sequences reveals survival strategies of an ancient clonally transmissible canine tumor.
epo01	English Pointer	Breed Dog	Modern Breed	Europe	20.07	Male	SRR2094398	PMID: 26232412	Comparison against 186 canid whole-genome sequences reveals survival strategies of an ancient clonally transmissible canine tumor.
fcr02	Flat-Coated Retriever	Breed Dog	Modern Breed	Europe	55.48	Female	SRR2095487	PMID: 26232412	Comparison against 186 canid whole-genome sequences reveals survival strategies of an ancient clonally transmissible canine tumor.
fcr03	Flat-Coated Retriever	Breed Dog	Modern Breed	Europe	41.31	Female	SRR2095480	PMID: 26232412	Comparison against 186 canid whole-genome sequences reveals survival strategies of an ancient clonally transmissible canine tumor.
glr04	Golden Retriever	Breed Dog	Modern Breed	Europe	30.43	Male	SRR2095320	PMID: 26232412	Comparison against 186 canid whole-genome sequences reveals survival strategies of an ancient clonally transmissible canine tumor.
grd02	Great Dane	Breed Dog	Modern Breed	Europe	55.32	Female	SRR2095497	PMID: 26232412	Comparison against 186 canid whole-genome sequences reveals survival strategies of an ancient clonally transmissible canine tumor.
grp01	Great Pyrenees	Breed Dog	Modern Breed	Europe	17.77	Male	SRR2095321	PMID: 26232412	Comparison against 186 canid whole-genome sequences reveals survival strategies of an ancient clonally transmissible canine tumor.
gry01	Greyhound Racing	Breed Dog	Modern Breed	Europe	15.95	Female	SRR2094399	PMID: 26232412	Comparison against 186 canid whole-genome sequences reveals survival strategies of an ancient clonally transmissible canine tumor.
iwh01	Irish Wolfhound	Breed Dog	Modern Breed	Europe	37.09	Female	SRR2094400	PMID: 26232412	Comparison against 186 canid whole-genome sequences reveals survival strategies of an ancient clonally transmissible canine tumor.
igr03	Italian Greyhound	Breed Dog	Modern Breed	Europe	27.64	Female	SRR2095322	PMID: 26232412	Comparison against 186 canid whole-genome sequences reveals survival strategies of an ancient clonally transmissible canine tumor.
lab01	Labrador Retreiver	Breed Dog	Modern Breed	Europe	34.02	Female	SRR2095323	PMID: 26232412	Comparison against 186 canid whole-genome sequences reveals survival strategies of an ancient clonally transmissible canine tumor.
pkg01	Pekingese	Breed Dog	Ancient Breed	Asia	57.55	Female	SRR2095500	PMID: 26232412	Comparison against 186 canid whole-genome sequences reveals survival strategies of an ancient clonally transmissible canine tumor.
ppt01	Portuguese Pointer	Breed Dog	Modern Breed	Europe	10.01	Female	SRR2095324	PMID: 26232412	Comparison against 186 canid whole-genome sequences reveals survival strategies of an ancient clonally transmissible canine tumor.
pug02	Pug	Breed Dog	Modern Breed	Europe	12.98	Male	SRR2094406	PMID: 26232412	Comparison against 186 canid whole-genome sequences reveals survival strategies of an ancient clonally transmissible canine tumor.
pug03	Pug	Breed Dog	Modern Breed	Europe	5	Female	SRR2094405	PMID: 26232412	Comparison against 186 canid whole-genome sequences reveals survival strategies of an ancient clonally transmissible canine tumor.
pug04	Pug	Breed Dog	Modern Breed	Europe	9.24	Male	SRR2094404	PMID: 26232412	Comparison against 186 canid whole-genome sequences reveals survival strategies of an ancient clonally transmissible canine tumor.
rhr01	Rhodesian Ridgeback	Breed Dog	Modern Breed	Europe	20.25	Female	SRR2094407	PMID: 26232412	Comparison against 186 canid whole-genome sequences reveals survival strategies of an ancient clonally transmissible canine tumor.
rot02	Rottweiler	Breed Dog	Modern Breed	Europe	35.91	Female	SRR2095501	PMID: 26232412	Comparison against 186 canid whole-genome sequences reveals survival strategies of an ancient clonally transmissible canine tumor.
stb02	Saint Bernard	Breed Dog	Modern Breed	Europe	36.74	Female	SRR2095502	PMID: 26232412	Comparison against 186 canid whole-genome sequences reveals survival strategies of an ancient clonally transmissible canine tumor.
slk02	Saluki	Breed Dog	Ancient Breed	Middle East	20.12	Male	SRR2094408	PMID: 26232412	Comparison against 186 canid whole-genome sequences reveals survival strategies of an ancient clonally transmissible canine tumor.
slk03	Saluki	Breed Dog	Ancient Breed	Middle East	59.76	Female	SRR2095503	PMID: 26232412	Comparison against 186 canid whole-genome sequences reveals survival strategies of an ancient clonally transmissible canine tumor.
ssh02	Shetland Sheepdog	Breed Dog	Modern Breed	Europe	40.48	Female	SRR2095504	PMID: 26232412	Comparison against 186 canid whole-genome sequences reveals survival strategies of an ancient clonally transmissible canine tumor.
hus03	Siberian Husky	Breed Dog	Ancient Breed	Arctic	58.72	Female	SRR2095539	PMID: 26232412	Comparison against 186 canid whole-genome sequences reveals survival strategies of an ancient clonally transmissible canine tumor.
poo04	Standard Poodle	Breed Dog	Modern Breed	Europe	12.86	Female	SRR2095325	PMID: 26232412	Comparison against 186 canid whole-genome sequences reveals survival strategies of an ancient clonally transmissible canine tumor.
tpo02	Toy Poodle	Breed Dog	Modern Breed	Europe	50.95	Female	SRR2095540	PMID: 26232412	Comparison against 186 canid whole-genome sequences reveals survival strategies of an ancient clonally transmissible canine tumor.
wht05	West Highland White Terrier	Breed Dog	Modern Breed	Europe	11.27	Female	SRR2095330	PMID: 26232412	Comparison against 186 canid whole-genome sequences reveals survival strategies of an ancient clonally transmissible canine tumor.
wolf01	Wolf	Gray Wolf	Wolf_Israel	.	21.87	Male	SRR2095362	PMID: 26232412	Comparison against 186 canid whole-genome sequences reveals survival strategies of an ancient clonally transmissible canine tumor.
afh01	Afghan Hound	Breed Dog	Ancient Breed	Middle East	17.35	Male	SRR2827562	PMID: 26667385	Out of southern East Asia: the natural history of domestic dogs across the world.
mal01	Alaskan malamute	Breed Dog	Ancient Breed	Arctic	15.77	Female	SRR2827563	PMID: 26667385	Out of southern East Asia: the natural history of domestic dogs across the world.
dhole01	Dhole	Dhole	.	.	20.93	Female	SRR2827618, SRR2827619, SRR2827620, SRR2827621, SRR2827622, SRR2827623, SRR2827624, SRR2827625, SRR2827626	PMID: 26667385	Out of southern East Asia: the natural history of domestic dogs across the world.
chi01	Chihuahua	Breed Dog	Modern Breed	Europe	17.81	Male	SRR2827564	PMID: 26667385	Out of southern East Asia: the natural history of domestic dogs across the world.
CHAH01	China_Anhui	Village Dog	.	Asia	9.31	Male	SRR2827590	PMID: 26667385	Out of southern East Asia: the natural history of domestic dogs across the world.
CHDL01	China_Dalian	Village Dog	.	Asia	17.77	Female	SRR2827577	PMID: 26667385	Out of southern East Asia: the natural history of domestic dogs across the world.
CHGS01	China_Gansu	Village Dog	.	Asia	18.91	Female	SRR2827580	PMID: 26667385	Out of southern East Asia: the natural history of domestic dogs across the world.
CHGS02	China_Gansu	Village Dog	.	Asia	16.12	Female	SRR2827579	PMID: 26667385	Out of southern East Asia: the natural history of domestic dogs across the world.
CHGS03	China_Gansu	Village Dog	.	Asia	20.49	Male	SRR2827578	PMID: 26667385	Out of southern East Asia: the natural history of domestic dogs across the world.
CHGD01	China_Guangdong	Village Dog	.	Asia	17.7	Male	SRR2827581	PMID: 26667385	Out of southern East Asia: the natural history of domestic dogs across the world.
CHGZ01	China_Guizhou	Village Dog	.	Asia	16.85	Male	SRR2827582	PMID: 26667385	Out of southern East Asia: the natural history of domestic dogs across the world.
CHHB01	China_Hebei	Village Dog	.	Asia	18.25	Female	SRR2827583	PMID: 26667385	Out of southern East Asia: the natural history of domestic dogs across the world.
chw02	China_LiaoNing	Gray Wolf	Wolf_China	.	16.54	Female	SRR2827600	PMID: 26667385	Out of southern East Asia: the natural history of domestic dogs across the world.
CHSH01	China_Shanxi	Village Dog	.	Asia	10.66	Female	SRR2827586	PMID: 26667385	Out of southern East Asia: the natural history of domestic dogs across the world.
CHSH02	China_Shanxi	Village Dog	.	Asia	17.7	Male	SRR2827585	PMID: 26667385	Out of southern East Asia: the natural history of domestic dogs across the world.
CHSH03	China_Shanxi	Village Dog	.	Asia	16.71	Male	SRR2827584	PMID: 26667385	Out of southern East Asia: the natural history of domestic dogs across the world.
CHSH04	China_Shanxi	Village Dog	.	Asia	17.08	Male	SRR2827606, SRR2827607	PMID: 26667385	Out of southern East Asia: the natural history of domestic dogs across the world.
chw03	China_Shanxi	Gray Wolf	Wolf_China	.	6.98	Male	SRR2827615, SRR2827616, SRR2827617	PMID: 26667385	Out of southern East Asia: the natural history of domestic dogs across the world.
chw04	China_Shanxi	Gray Wolf	Wolf_China	.	12.49	Male	SRR2827603	PMID: 26667385	Out of southern East Asia: the natural history of domestic dogs across the world.
CHVN01	China_Vietnam_boundary	Village Dog	.	SE_Asia	18.49	Male	SRR2827595	PMID: 26667385	Out of southern East Asia: the natural history of domestic dogs across the world.
CHVN02	China_Vietnam_boundary	Village Dog	.	SE_Asia	19.43	Female	SRR2827599	PMID: 26667385	Out of southern East Asia: the natural history of domestic dogs across the world.
CHVN03	China_Vietnam_boundary	Village Dog	.	SE_Asia	20.17	Male	SRR2827598	PMID: 26667385	Out of southern East Asia: the natural history of domestic dogs across the world.
CHVN04	China_Vietnam_boundary	Village Dog	.	SE_Asia	16.58	Male	SRR2827597	PMID: 26667385	Out of southern East Asia: the natural history of domestic dogs across the world.
CHVN05	China_Vietnam_boundary	Village Dog	.	SE_Asia	19.86	Male	SRR2827596	PMID: 26667385	Out of southern East Asia: the natural history of domestic dogs across the world.
CHXJ01	China_Xinjiang	Village Dog	.	Asia	18.09	Female	SRR2827587	PMID: 26667385	Out of southern East Asia: the natural history of domestic dogs across the world.
xjw01	China_Xinjiang	Gray Wolf	Wolf_China	.	17.33	Male	SRR2827610, SRR2827611	PMID: 26667385	Out of southern East Asia: the natural history of domestic dogs across the world.
xjw02	China_Xinjiang	Gray Wolf	Wolf_China	.	28.74	Female	SRR2827608, SRR2827609	PMID: 26667385	Out of southern East Asia: the natural history of domestic dogs across the world.
xjw03	China_Xinjiang	Gray Wolf	Wolf_China	.	17.69	Male	SRR2827602	PMID: 26667385	Out of southern East Asia: the natural history of domestic dogs across the world.
xjw04	China_Xinjiang	Gray Wolf	Wolf_China	.	11.13	Male	SRR2827601	PMID: 26667385	Out of southern East Asia: the natural history of domestic dogs across the world.
CHYN01	China_Yunnan	Village Dog	.	Asia	17.24	Female	SRR2827589	PMID: 26667385	Out of southern East Asia: the natural history of domestic dogs across the world.
CHYN02	China_Yunnan	Village Dog	.	Asia	16.07	Male	SRR2827588	PMID: 26667385	Out of southern East Asia: the natural history of domestic dogs across the world.
esl01	East Siberian Laika	Breed Dog	Modern Breed	Europe	16.26	Female	SRR2827565	PMID: 26667385	Out of southern East Asia: the natural history of domestic dogs across the world.
flh01	Finnish Lapphund	Breed Dog	Modern Breed	Europe	15.04	Male	SRR2827566	PMID: 26667385	Out of southern East Asia: the natural history of domestic dogs across the world.
gal01	Galgo	Breed Dog	Modern Breed	Europe	12.61	Female	SRR2827567	PMID: 26667385	Out of southern East Asia: the natural history of domestic dogs across the world.
gre01	Greenland dog	Breed Dog	Modern Breed	Arctic	14.91	Female	SRR2827569	PMID: 26667385	Out of southern East Asia: the natural history of domestic dogs across the world.
gne01	Grey Norwegian Elkhound	Breed Dog	Modern Breed	Europe	17.52	Male	SRR2827568	PMID: 26667385	Out of southern East Asia: the natural history of domestic dogs across the world.
jam01	Jamthund	Breed Dog	Modern Breed	Europe	37.13	Male	SRR2827604, SRR2827605	PMID: 26667385	Out of southern East Asia: the natural history of domestic dogs across the world.
lap01	Lapponian Herder	Breed Dog	Modern Breed	Europe	16.43	Male	SRR2827570	PMID: 26667385	Out of southern East Asia: the natural history of domestic dogs across the world.
xol01	Mexican naked (hairless)	Breed Dog	Modern Breed	Europe	16.52	Male	SRR2827571	PMID: 26667385	Out of southern East Asia: the natural history of domestic dogs across the world.
mow01	Mongolian Wolf (Inner Mongolia)	Gray Wolf	Wolf_Asia	.	7.25	Male	SRR2827612, SRR2827613, SRR2827614	PMID: 26667385	Out of southern East Asia: the natural history of domestic dogs across the world.
NG01	Nigeria_Ibadan	Village Dog	.	Africa	18.08	Female	SRR2827591	PMID: 26667385	Out of southern East Asia: the natural history of domestic dogs across the world.
NG04	Nigeria_Jalingo	Village Dog	.	Africa	18.61	Male	SRR2827594	PMID: 26667385	Out of southern East Asia: the natural history of domestic dogs across the world.
NG02	Nigeria_Ondo	Village Dog	.	Africa	17.77	Female	SRR2827592	PMID: 26667385	Out of southern East Asia: the natural history of domestic dogs across the world.
NG03	Nigeria_Uyo	Village Dog	.	Africa	16.36	Male	SRR2827593	PMID: 26667385	Out of southern East Asia: the natural history of domestic dogs across the world.
prv01	Peruvian Naked	Breed Dog	Modern Breed	Europe	17.6	Male	SRR2827572	PMID: 26667385	Out of southern East Asia: the natural history of domestic dogs across the world.
sam01	Samoyed	Breed Dog	Ancient Breed	Arctic	14.26	Female	SRR2827573	PMID: 26667385	Out of southern East Asia: the natural history of domestic dogs across the world.
hus01	Siberian Husky	Breed Dog	Ancient Breed	Arctic	11.82	Male	SRR2827574	PMID: 26667385	Out of southern East Asia: the natural history of domestic dogs across the world.
slo01	Sloughi	Breed Dog	Modern Breed	Europe	19.11	Male	SRR2827575	PMID: 26667385	Out of southern East Asia: the natural history of domestic dogs across the world.
slp01	Swedish Lapphund	Breed Dog	Modern Breed	Europe	17.04	Female	SRR2827576	PMID: 26667385	Out of southern East Asia: the natural history of domestic dogs across the world.
box01	Boxer	Breed Dog	Modern Breed	Europe	28.79	Female	SRR1518494, SRR1518495	PMID: 26680994	Worldwide patterns of genomic variation and admixture in gray wolves.
alc01	Coyote Alabama	Coyote	.	.	6.8	Male	SRR1518488	PMID: 26680994	Worldwide patterns of genomic variation and admixture in gray wolves.
cac01	Coyote California	Coyote	.	.	26.45	Male	SRR1518485, SRR1518486, SRR1518487	PMID: 26680994	Worldwide patterns of genomic variation and admixture in gray wolves.
mwc01	Coyote Midwest	Coyote	.	.	8.17	Male	SRR1518489	PMID: 26680994	Worldwide patterns of genomic variation and admixture in gray wolves.
eco01	English Cocker Spaniel	Breed Dog	Modern Breed	Europe	10.81	Male	SRR1518496, SRR1518497	PMID: 26680994	Worldwide patterns of genomic variation and admixture in gray wolves.
rw01	Red wolf	Red Wolf	.	.	29.79	Male	SRR1518525, SRR1518526	PMID: 26680994	Worldwide patterns of genomic variation and admixture in gray wolves.
rw02	Red wolf	Red Wolf	.	.	6.77	Female	SRR1518527	PMID: 26680994	Worldwide patterns of genomic variation and admixture in gray wolves.
glw01	Wolf Great Lakes	Gray Wolf	Wolf_GreatLakes	.	26.68	Male	SRR1518513, SRR1518514	PMID: 26680994	Worldwide patterns of genomic variation and admixture in gray wolves.
inw01	Wolf India	Gray Wolf	Wolf_India	.	27.79	Male	SRR1518515, SRR1518516	PMID: 26680994	Worldwide patterns of genomic variation and admixture in gray wolves.
irw01	Wolf Iran	Gray Wolf	Wolf_Iran	.	27.59	Female	SRR1518517, SRR1518518	PMID: 26680994	Worldwide patterns of genomic variation and admixture in gray wolves.
itw01	Wolf Italy	Gray Wolf	Wolf_Europe	.	6.55	Male	SRR1518519	PMID: 26680994	Worldwide patterns of genomic variation and admixture in gray wolves.
mxw01	Wolf Mexico	Gray Wolf	Wolf_Mexico	.	25.16	Female	SRR1518520, SRR1518521	PMID: 26680994	Worldwide patterns of genomic variation and admixture in gray wolves.
mxw02	Wolf Mexico	Gray Wolf	Wolf_Mexico	.	5.89	Female	SRR1518522	PMID: 26680994	Worldwide patterns of genomic variation and admixture in gray wolves.
ptw01	Wolf Portugal	Gray Wolf	Wolf_Europe	.	25.12	Female	SRR1518523, SRR1518524	PMID: 26680994	Worldwide patterns of genomic variation and admixture in gray wolves.
spw01	Wolf Spain	Gray Wolf	Wolf_Europe	.	25.35	Female	SRR1518528, SRR1518529	PMID: 26680994	Worldwide patterns of genomic variation and admixture in gray wolves.
ysw01	Wolf Yellowstone	Gray Wolf	Wolf_Yellowstone	.	27.58	Female	SRR1518530, SRR1518531, SRR1518532	PMID: 26680994	Worldwide patterns of genomic variation and admixture in gray wolves.
ysw03	Wolf Yellowstone	Gray Wolf	Wolf_Yellowstone	.	6.13	Male	SRR1518535	PMID: 26680994	Worldwide patterns of genomic variation and admixture in gray wolves.
air01	Airedale Terrier	Breed Dog	Modern Breed	Europe	15.13	Male	SRR2016121, SRR2016122	PMID: 26699508	Bottlenecks and selective sweeps during domestication have increased deleterious genetic variation in dogs.
air02	Airedale Terrier	Breed Dog	Modern Breed	Europe	23.36	Male	SRR2747490, SRR2747491, SRR2747492, SRR2747493	PMID: 26699508	Bottlenecks and selective sweeps during domestication have increased deleterious genetic variation in dogs.
air03	Airedale Terrier	Breed Dog	Modern Breed	Europe	33.88	Female	SRR2016139, SRR2016140	PMID: 26699508	Bottlenecks and selective sweeps during domestication have increased deleterious genetic variation in dogs.
auc01	Australian Cattle Dog	Breed Dog	Modern Breed	Europe	25.71	Female	SRR1784089, SRR3194958	PMID: 26699508	Bottlenecks and selective sweeps during domestication have increased deleterious genetic variation in dogs.
aus01	Australian Shepherd	Breed Dog	Modern Breed	Europe	21.91	Female	SRR2747494, SRR2747495, SRR2747496, SRR2747497	PMID: 26699508	Bottlenecks and selective sweeps during domestication have increased deleterious genetic variation in dogs.
bas02	Basenji	Breed Dog	Ancient Breed	Middle East	13.93	Female	SRR2747475, SRR2747476, SRR2747477	PMID: 26699508	Bottlenecks and selective sweeps during domestication have increased deleterious genetic variation in dogs.
bas03	Basenji	Breed Dog	Ancient Breed	Middle East	26.31	Female	SRR2016145, SRR2016146	PMID: 26699508	Bottlenecks and selective sweeps during domestication have increased deleterious genetic variation in dogs.
ber01	Berger Picard	Breed Dog	Modern Breed	Europe	31.11	Female	SRR2747514, SRR2747515	PMID: 26699508	Bottlenecks and selective sweeps during domestication have increased deleterious genetic variation in dogs.
ber02	Berger Picard	Breed Dog	Modern Breed	Europe	24.44	Female	SRR2747486, SRR2747487, SRR2747488, SRR2747489	PMID: 26699508	Bottlenecks and selective sweeps during domestication have increased deleterious genetic variation in dogs.
ber03	Berger Picard	Breed Dog	Modern Breed	Europe	24.02	Female	SRR2016171, SRR2016172	PMID: 26699508	Bottlenecks and selective sweeps during domestication have increased deleterious genetic variation in dogs.
bot01	Border Terrier	Breed Dog	Modern Breed	Europe	29.29	Male	SRR2747506, SRR2747507	PMID: 26699508	Bottlenecks and selective sweeps during domestication have increased deleterious genetic variation in dogs.
bot02	Border Terrier	Breed Dog	Modern Breed	Europe	30.8	Female	SRR2747504, SRR2747505	PMID: 26699508	Bottlenecks and selective sweeps during domestication have increased deleterious genetic variation in dogs.
bot03	Border Terrier	Breed Dog	Modern Breed	Europe	22.69	Female	SRR2016175, SRR2016176	PMID: 26699508	Bottlenecks and selective sweeps during domestication have increased deleterious genetic variation in dogs.
brt01	Black Russian Terrier	Breed Dog	Modern Breed	Europe	35.45	Female	SRR1784051	PMID: 26699508	Bottlenecks and selective sweeps during domestication have increased deleterious genetic variation in dogs.
btc01	Black & Tan Coonhound	Breed Dog	Modern Breed	Europe	25.79	Female	SRR2747500, SRR2747501	PMID: 26699508	Bottlenecks and selective sweeps during domestication have increased deleterious genetic variation in dogs.
cco01	Cane Corso	Breed Dog	Modern Breed	Europe	27.22	Female	SRR2747522, SRR2747523	PMID: 26699508	Bottlenecks and selective sweeps during domestication have increased deleterious genetic variation in dogs.
cct01	Chinese Crested Terrier	Breed Dog	Modern Breed	Europe	22.54	Male	SRR2016113, SRR2016114, SRR2016115, SRR2016116	PMID: 26699508	Bottlenecks and selective sweeps during domestication have increased deleterious genetic variation in dogs.
chk01	Chinook	Breed Dog	Modern Breed	Arctic	16.09	Female	SRR2016123, SRR2016124	PMID: 26699508	Bottlenecks and selective sweeps during domestication have increased deleterious genetic variation in dogs.
dob01	Doberman	Breed Dog	Modern Breed	Europe	23.28	Male	SRR2016179, SRR2016180	PMID: 26699508	Bottlenecks and selective sweeps during domestication have increased deleterious genetic variation in dogs.
ens01	English Setter	Breed Dog	Modern Breed	Europe	25.01	Male	SRR2747510, SRR2747511	PMID: 26699508	Bottlenecks and selective sweeps during domestication have increased deleterious genetic variation in dogs.
ess01	English Springer Spaniel	Breed Dog	Modern Breed	Europe	30.05	Male	SRR2747508, SRR2747509	PMID: 26699508	Bottlenecks and selective sweeps during domestication have increased deleterious genetic variation in dogs.
ess02	English Springer Spaniel	Breed Dog	Modern Breed	Europe	31.64	Male	SRR2016141, SRR2016142	PMID: 26699508	Bottlenecks and selective sweeps during domestication have increased deleterious genetic variation in dogs.
glr01	Golden Retriever	Breed Dog	Modern Breed	Europe	29.34	Male	SRR2747502, SRR2747503	PMID: 26699508	Bottlenecks and selective sweeps during domestication have increased deleterious genetic variation in dogs.
glr02	Golden Retriever	Breed Dog	Modern Breed	Europe	19.88	Female	SRR1784082	PMID: 26699508	Bottlenecks and selective sweeps during domestication have increased deleterious genetic variation in dogs.
glr03	Golden Retriever	Breed Dog	Modern Breed	Europe	30.66	Male	SRR2016164, SRR2016165	PMID: 26699508	Bottlenecks and selective sweeps during domestication have increased deleterious genetic variation in dogs.
gos01	Gordon Setter	Breed Dog	Modern Breed	Europe	31.32	Female	SRR2747512, SRR2747513	PMID: 26699508	Bottlenecks and selective sweeps during domestication have increased deleterious genetic variation in dogs.
gsh11	German Shepherd	Breed Dog	Modern Breed	Europe	29.04	Male	SRR2016143, SRR2016144	PMID: 26699508	Bottlenecks and selective sweeps during domestication have increased deleterious genetic variation in dogs.
igr01	Italian Greyhound	Breed Dog	Modern Breed	Europe	23.28	Male	SRR2016129, SRR2016130	PMID: 26699508	Bottlenecks and selective sweeps during domestication have increased deleterious genetic variation in dogs.
jrt01	Jack Russell Terrier	Breed Dog	Modern Breed	Europe	26.21	Male	SRR2747498, SRR2747499	PMID: 26699508	Bottlenecks and selective sweeps during domestication have increased deleterious genetic variation in dogs.
jrt02	Jack Russell Terrier	Breed Dog	Modern Breed	Europe	25.84	Female	SRR2016168, SRR2016169, SRR2016170	PMID: 26699508	Bottlenecks and selective sweeps during domestication have increased deleterious genetic variation in dogs.
jrt03	Jack Russell Terrier	Breed Dog	Modern Breed	Europe	36.89	Female	SRR2016159, SRR2016160, SRR2016161	PMID: 26699508	Bottlenecks and selective sweeps during domestication have increased deleterious genetic variation in dogs.
jrt04	Jack Russell Terrier	Breed Dog	Modern Breed	Europe	29.96	Male	SRR2016127, SRR2016128	PMID: 26699508	Bottlenecks and selective sweeps during domestication have increased deleterious genetic variation in dogs.
kbt02	Kerry Blue Terrier	Breed Dog	Modern Breed	Europe	26.11	Female	SRR2016133, SRR2016134	PMID: 26699508	Bottlenecks and selective sweeps during domestication have increased deleterious genetic variation in dogs.
lab02	Labrador Retriever	Breed Dog	Modern Breed	Europe	26.56	Male	SRR2747524, SRR2747525	PMID: 26699508	Bottlenecks and selective sweeps during domestication have increased deleterious genetic variation in dogs.
lab03	Labrador Retriever	Breed Dog	Modern Breed	Europe	22.73	Female	SRR2747518, SRR2747519	PMID: 26699508	Bottlenecks and selective sweeps during domestication have increased deleterious genetic variation in dogs.
lab04	Labrador Retriever	Breed Dog	Modern Breed	Europe	11.85	Male	SRR2747484, SRR2747485	PMID: 26699508	Bottlenecks and selective sweeps during domestication have increased deleterious genetic variation in dogs.
lab08	Labrador Retriever	Breed Dog	Modern Breed	Europe	35.48	Female	SRR2016157, SRR2016158	PMID: 26699508	Bottlenecks and selective sweeps during domestication have increased deleterious genetic variation in dogs.
low01	Lowchen	Breed Dog	Modern Breed	Europe	27.79	Male	SRR2747520, SRR2747521	PMID: 26699508	Bottlenecks and selective sweeps during domestication have increased deleterious genetic variation in dogs.
mas02	Mastiff	Breed Dog	Modern Breed	Europe	18.32	Male	SRR2016183	PMID: 26699508	Bottlenecks and selective sweeps during domestication have increased deleterious genetic variation in dogs.
msh01	Miniature Schnauzer	Breed Dog	Modern Breed	Europe	6.06	Female	SRR2747482, SRR2747483	PMID: 26699508	Bottlenecks and selective sweeps during domestication have increased deleterious genetic variation in dogs.
nsr01	Nova Scotia Duck Tolling Retriever	Breed Dog	Modern Breed	Europe	23.65	Male	SRR1784129	PMID: 26699508	Bottlenecks and selective sweeps during domestication have increased deleterious genetic variation in dogs.
poi01	Pointer	Breed Dog	Modern Breed	Europe	17.1	Female	SRR2016125, SRR2016126	PMID: 26699508	Bottlenecks and selective sweeps during domestication have increased deleterious genetic variation in dogs.
poo02	Standard Poodle	Breed Dog	Modern Breed	Europe	21.89	Male	SRR2016177, SRR2016178	PMID: 26699508	Bottlenecks and selective sweeps during domestication have increased deleterious genetic variation in dogs.
poo03	Standard Poodle	Breed Dog	Modern Breed	Europe	24.35	Male	SRR2016117, SRR2016118, SRR2016119, SRR2016120	PMID: 26699508	Bottlenecks and selective sweeps during domestication have increased deleterious genetic variation in dogs.
ppo03	Portuguese Podengo	Breed Dog	Modern Breed	Europe	27.38	Male	SRR2016136, SRR2016135	PMID: 26699508	Bottlenecks and selective sweeps during domestication have increased deleterious genetic variation in dogs.
pwe01	Pembroke Welsh Corgi	Breed Dog	Modern Breed	Europe	14.54	Male	SRR1634459	PMID: 26699508	Bottlenecks and selective sweeps during domestication have increased deleterious genetic variation in dogs.
pwe02	Pembroke Welsh Corgi	Breed Dog	Modern Breed	Europe	25.05	Female	SRR1635701	PMID: 26699508	Bottlenecks and selective sweeps during domestication have increased deleterious genetic variation in dogs.
pwe03	Pembroke Welsh Corgi	Breed Dog	Modern Breed	Europe	23.72	Female	SRR1635712	PMID: 26699508	Bottlenecks and selective sweeps during domestication have increased deleterious genetic variation in dogs.
rot01	Rottweiler	Breed Dog	Modern Breed	Europe	27.6	Female	SRR1784126	PMID: 26699508	Bottlenecks and selective sweeps during domestication have increased deleterious genetic variation in dogs.
scd01	Scottish Deerhound	Breed Dog	Modern Breed	Europe	24.45	Male	SRR2016162, SRR2016163	PMID: 26699508	Bottlenecks and selective sweeps during domestication have increased deleterious genetic variation in dogs.
sch01	Standard Schnauzer	Breed Dog	Modern Breed	Europe	17.05	Male	SRR1784131	PMID: 26699508	Bottlenecks and selective sweeps during domestication have increased deleterious genetic variation in dogs.
sct02	Scottish Terrier	Breed Dog	Modern Breed	Europe	34.44	Female	SRR2016147, SRR2016148	PMID: 26699508	Bottlenecks and selective sweeps during domestication have increased deleterious genetic variation in dogs.
shi01	Shiba Inu	Breed Dog	Ancient Breed	Asia	25.03	Male	SRR2747516, SRR2747517	PMID: 26699508	Bottlenecks and selective sweeps during domestication have increased deleterious genetic variation in dogs.
ssh01	Shetland Sheepdog	Breed Dog	Modern Breed	Europe	27.24	Male	SRR2016184, SRR2016185	PMID: 26699508	Bottlenecks and selective sweeps during domestication have increased deleterious genetic variation in dogs.
stb01	Saint Bernard	Breed Dog	Modern Breed	Europe	22.13	Male	SRR2016131, SRR2016132	PMID: 26699508	Bottlenecks and selective sweeps during domestication have increased deleterious genetic variation in dogs.
swt01	Soft Coated Wheaten Terrier	Breed Dog	Modern Breed	Europe	17.76	Female	SRR1784119	PMID: 26699508	Bottlenecks and selective sweeps during domestication have increased deleterious genetic variation in dogs.
swt02	Soft Coated Wheaten Terrier	Breed Dog	Modern Breed	Europe	11.29	Male	SRR1784120	PMID: 26699508	Bottlenecks and selective sweeps during domestication have increased deleterious genetic variation in dogs.
swt03	Soft Coated Wheaten Terrier	Breed Dog	Modern Breed	Europe	17.63	Female	SRR2016182	PMID: 26699508	Bottlenecks and selective sweeps during domestication have increased deleterious genetic variation in dogs.
swt04	Soft Coated Wheaten Terrier	Breed Dog	Modern Breed	Europe	17.56	Female	SRR2016181	PMID: 26699508	Bottlenecks and selective sweeps during domestication have increased deleterious genetic variation in dogs.
tbt01	Tibetan Terrier	Breed Dog	Modern Breed	Europe	22.97	Male	SRR2016173, SRR2016174	PMID: 26699508	Bottlenecks and selective sweeps during domestication have increased deleterious genetic variation in dogs.
tbt02	Tibetan Terrier	Breed Dog	Modern Breed	Europe	26.87	Male	SRR2016166, SRR2016167	PMID: 26699508	Bottlenecks and selective sweeps during domestication have increased deleterious genetic variation in dogs.
wht01	West Highland White Terrier	Breed Dog	Modern Breed	Europe	35.09	Female	SRR2016155, SRR2016156	PMID: 26699508	Bottlenecks and selective sweeps during domestication have increased deleterious genetic variation in dogs.
wht02	West Highland White Terrier	Breed Dog	Modern Breed	Europe	31.67	Female	SRR2016153, SRR2016154	PMID: 26699508	Bottlenecks and selective sweeps during domestication have increased deleterious genetic variation in dogs.
wht03	West Highland White Terrier	Breed Dog	Modern Breed	Europe	34.15	Female	SRR2016151, SRR2016152	PMID: 26699508	Bottlenecks and selective sweeps during domestication have increased deleterious genetic variation in dogs.
wht04	West Highland White Terrier	Breed Dog	Modern Breed	Europe	35.83	Male	SRR2016149, SRR2016150	PMID: 26699508	Bottlenecks and selective sweeps during domestication have increased deleterious genetic variation in dogs.
vulp01	Red Fox	Red Fox	.	.	40.14	Female	.	Personal communication with Anna Kukekova
cho01	Chow Chow	Breed Dog	Ancient Breed	Asia	12.52	Female	SRR3384103, SRR3384104	.	.
sca	Gray fox	Gray_Fox	.	.	14.35	Female	SRR5198016, SRR5198017, SRR5198018	PMID: 27112291	Genomic Flatlining in the Endangered Island Fox
scl	Gray fox	Gray_Fox	.	.	21.44	Female	SRR5198013, SRR5198014, SRR5198015	PMID: 27112291	Genomic Flatlining in the Endangered Island Fox
scz	Gray fox	Gray_Fox	.	.	16.59	Male	SRR5198010, SRR5198011, SRR5198012	PMID: 27112291	Genomic Flatlining in the Endangered Island Fox
smi	Gray fox	Gray_Fox	.	.	26.99	Female	SRR5198007, SRR5198008, SRR5198009	PMID: 27112291	Genomic Flatlining in the Endangered Island Fox
sni1	Gray fox	Gray_Fox	.	.	10.39	Female	SRR5198004, SRR5198005, SRR5198006	PMID: 27112291	Genomic Flatlining in the Endangered Island Fox
sni2	Gray fox	Gray_Fox	.	.	14.54	Female	SRR5198001, SRR5198002, SRR5198003	PMID: 27112291	Genomic Flatlining in the Endangered Island Fox
sro	Gray fox	Gray_Fox	.	.	13.07	Female	SRR5197998, SRR5197999, SRR5198000	PMID: 27112291	Genomic Flatlining in the Endangered Island Fox
uci	Gray fox	Gray_Fox	.	.	19.18	Female	SRR5198019, SRR5198020, SRR5198021	PMID: 27112291	Genomic Flatlining in the Endangered Island Fox
nlh01	Norwegian Lundehund	Breed Dog	Modern Breed	Europe	22.02	Male	SRR652198	.	.
sct01	Scottish Terrier	Breed Dog	Modern Breed	Europe	7.9	Female	SRR3384068	.	.
shz01	Shih-Tzu	Breed Dog	Ancient Breed	Asia	23.96	Female	SRR867109, SRR867378	PMID: 25082814	Molecular homology and difference between spontaneous canine mammary cancer and human breast cancer
