# Supplementary material for: Origin and recent expansion of an endogenous gammaretroviral lineage in domestic and wild canids
Source: Retrovirology. 2019 Mar 7;16:6. doi: 10.1186/s12977-019-0468-z (PMC6407205; doi:10.1186/s12977-019-0468-z)
Supplement: Supplementary file 6 — Additional file 6: Table S4. Sample information for canid genotyping. Sample and data access information for the resequencing dataset of 332 canines genotyped at the discovered CfERV-Fc1(a) reference and non-reference insertions. Accompanying data descriptions provided for each sample match that of Additional file 1: Table S1 [file 12977_2019_468_MOESM6_ESM.xlsx]

## Sheet: Sheet1
Chrom	Start	End	Window Identifier	ERV Type	0kb Intersecting Ensembl Genes	5kb Intersecting Ensembl Genes	10kb Intersecting EnsemblGenes	25kb Intersecting Ensembl Genes	50kb Intersecting Ensembl Genes	100kb Intersecting Ensembl Genes
chr1	107628577	107628578	chr1_107628578	Reference	RASIP1, BCAT2	FUT2, RASIP1, BCAT2	FUT2, RASIP1, BCAT2	MAMSTR, NTN5, FUT2, ENSCAFG00000023807, RASIP1, BCAT2	IZUMO1, MAMSTR, NTN5, CA11, DBP, FUT2, ENSCAFG00000023807, RASIP1, BCAT2	FGF21, IZUMO1, MAMSTR, NTN5, CA11, SPHK2, DBP, SPACA4, FAM83E, HSD17B14, FUT2, SULT2B1, RPL18, ENSCAFG00000023807, RASIP1, BCAT2
chr1	115238648	115238649	chr1_115238649	Reference	ZNF383	ZNF383	ZNF383	ZNF383	ENSCAFG00000023983, HKR1, ZNF383	ENSCAFG00000023983, HKR1, ZNF383, ENSCAFG00000029594
chr1	101639245	101639246	chr1_101639246	Reference				ZNF667	ZNF583, ZNF667	ZNF582, ZNF583, GALP, ZNF667
chr1	108065359	108065360	chr1_108065360	Reference		CARD8	CARD8	C19orf68, CARD8	C19orf68, CARD8, LIG1	C19orf68, CARD8, ELSPBP1, CABP5, LIG1
chr1	14872530	14872531	chr1_14872531	NonReference						PIGN
chr1	43588201	43588202	chr1_43588202	Reference
chr1	48699322	48699323	chr1_48699323	Reference						FNDC1
chr1	89974139	89974140	chr1_89974140	Reference						DMRT2
chr1	99181850	99181851	chr1_99181851	Reference				ZNF484, ENSCAFG00000002346	ZNF484, ENSCAFG00000002346	ZNF484, ENSCAFG00000002346, IARS
chr1	34844360	34844361	chr1_34844361	Reference	AIG1	AIG1	AIG1	AIG1	AIG1	AIG1
chr10	67519358	67519359	chr10_67519359	NonReference	APLF	APLF	APLF	APLF	PROKR1, APLF	FBXO48, PLEK, PROKR1, APLF, ARHGAP25
chr10	15894878	15894879	chr10_15894879	Reference			GLIPR1L1, CAPS2	GLIPR1L1, CAPS2	GLIPR1L1, GLIPR1L2, CAPS2	GLIPR1L1, ENSCAFG00000000489, GLIPR1, GLIPR1L2, ENSCAFG00000000528, CAPS2, KCNC2
chr10	22941075	22941076	chr10_22941076	Reference				SERHL2	SERHL2	RRP7A, SERHL2, CYB5R3, POLDIP3, NFAM1
chr10	21465935	21465936	chr10_21465936	Reference	KIAA1644	KIAA1644	KIAA1644	KIAA1644	KIAA1644	PARVG, SAMM50, KIAA1644
chr10	55670045	55670046	chr10_55670046	Reference	EML6	EML6	EML6	EML6	EML6	ENSCAFG00000029118, SPTBN1, EML6
chr10	58608579	58608580	chr10_58608580	Reference	FANCL	FANCL	FANCL	FANCL	FANCL	FANCL, VRK2
chr11	48336347	48336348	chr11_48336348	NonReference
chr11	6426853	6426854	chr11_6426854	NonReference
chr11	7046440	7046441	chr11_7046441	NonReference
chr11	12752992	12752993	chr11_12752993	Reference					SNX24	SNX2, SNX24
chr11	12759294	12759295	chr11_12759295	Reference					SNX24	SNX2, SNX24
chr11	28397563	28397564	chr11_28397564	Reference
chr11	71939087	71939088	chr11_71939088	Reference
chr11	9776277	9776278	chr11_9776278	Reference
chr11	22477843	22477844	chr11_22477844	Reference	CDKL3	CDKL3	CDKL3	CDKL3	UBE2B, CDKL3	CDKN2AIPNL, UBE2B, CDKL3
chr11	5334130	5334131	chr11_5334131	Reference	TMED7-TICAM2	TMED7-TICAM2	TMED7-TICAM2	TMED7-TICAM2	TMED7-TICAM2	TMED7-TICAM2, FEM1C
chr12	869872	869873	chr12_869873	NonReference		ENSCAFG00000000485	ENSCAFG00000000485	TCF19, ENSCAFG00000000485, ENSCAFG00000000487, CCHCR1	CDSN, PSORS1C2, TCF19, ENSCAFG00000000485, ENSCAFG00000000487, CCHCR1	C6orf15, CDSN, PSORS1C2, TCF19, ENSCAFG00000000485, ENSCAFG00000000487, CCHCR1, ENSCAFG00000032222
chr12	9415666	9415667	chr12_9415667	NonReference					LRFN2	LRFN2
chr12	25108342	25108343	chr12_25108343	Reference
chr12	38815693	38815694	chr12_38815694	Reference					ENSCAFG00000002783, MEI4	ENSCAFG00000002783, MEI4
chr12	588630	588631	chr12_588631	Reference	DPCR1	DPCR1	DPCR1	DPCR1	DPCR1	MDC1, TUBB, IER3, GTF2H4, NRM, VARS2, DPCR1, FLOT1, DDR1
chr13	16157777	16157778	chr13_16157778	NonReference	EIF3H	EIF3H	EIF3H	EIF3H	EIF3H	UTP23, EIF3H
chr13	17413418	17413419	chr13_17413419	NonReference	EXT1	EXT1	EXT1	EXT1	EXT1	EXT1
chr13	10866646	10866647	chr13_10866647	NonReference
chr13	28098061	28098062	chr13_28098062	Reference
chr13	20998611	20998612	chr13_20998612	NonReference
chr13	31252564	31252565	chr13_31252565	Reference
chr13	32380538	32380539	chr13_32380539	NonReference
chr14	22936479	22936480	chr14_22936480	Reference					C1GALT1	C1GALT1, COL28A1
chr14	34515756	34515757	chr14_34515757	Reference						ITGB8
chr15	4009883	4009884	chr15_4009884	Reference
chr15	32084976	32084977	chr15_32084977	NonReference				ENSCAFG00000006152	ENSCAFG00000006152	ENSCAFG00000006147, ENSCAFG00000006152
chr15	17795122	17795123	chr15_17795123	Reference		ENSCAFG00000032033, TMEM55B	OSGEP, ENSCAFG00000032033, TMEM55B	OSGEP, ENSCAFG00000032033, TMEM55B, PNP	KLHL33, OSGEP, ENSCAFG00000032033, RNASE10, TMEM55B, PNP, TEP1	KLHL33, OSGEP, ENSCAFG00000032033, RNASE10, RNASE9, PARP2, TMEM55B, PNP, TEP1, CCNB1IP1
chr15	2402489	2402490	chr15_2402490	Reference				RIMS3	RIMS3	ZNF684, EXO5, NFYC, RIMS3
chr15	37060525	37060526	chr15_37060526	Reference
chr15	42435890	42435891	chr15_42435891	Reference				HSP90B1	C12orf73, HSP90B1	C12orf73, TDG, GLT8D2, HSP90B1, NT5DC3
chr16	6873789	6873790	chr16_6873790	NonReference	ENSCAFG00000014478	TRBV15, ENSCAFG00000024810, ENSCAFG00000014478	TRBV16, TRBV15, ENSCAFG00000024810, ENSCAFG00000014478	TRBV16, TRBV15, ENSCAFG00000024810, ENSCAFG00000003812, ENSCAFG00000014478	TRBV16, TRBV15, ENSCAFG00000024810, ENSCAFG00000003811, ENSCAFG00000003812, ENSCAFG00000028951, ENSCAFG00000014478	ENSCAFG00000014481, TRBV27, ENSCAFG00000031359, TRBV16, TRBV15, ENSCAFG00000024810, ENSCAFG00000003811, ENSCAFG00000030524, TRBV3-1, ENSCAFG00000003812, ENSCAFG00000028951, ENSCAFG00000014478
chr16	31421053	31421054	chr16_31421054	Reference
chr16	8045796	8045797	chr16_8045797	Reference		ENSCAFG00000028628 (TMEM178b)	ENSCAFG00000028628	ENSCAFG00000028628	ENSCAFG00000029671, ENSCAFG00000028628	ENSCAFG00000029671, ENSCAFG00000028628
chr17	30368795	30368796	chr17_30368796	NonReference						ATL2, CYP1B1
chr17	33731544	33731545	chr17_33731545	Reference					EML4	PKDCC, EML4
chr17	45768311	45768312	chr17_45768312	Reference
chr17	9744972	9744973	chr17_9744973	NonReference
chr18	25081795	25081796	chr18_25081796	Reference					SEPT14	SEPT14
chr18	27480100	27480101	chr18_27480101	Reference
chr19	31613529	31613530	chr19_31613530	Reference
chr19	9813666	9813667	chr19_9813667	NonReference
chr19	19688391	19688392	chr19_19688392	Reference				ENSCAFG00000004189	ENSCAFG00000004189	ENSCAFG00000004189
chr19	23635806	23635807	chr19_23635807	Reference					ENSCAFG00000032263	ENSCAFG00000032263
chr2	1190744	1190745	chr2_1190745	Reference
chr2	32863023	32863024	chr2_32863024	NonReference						ENSCAFG00000016282
chr2	43125711	43125712	chr2_43125712	Reference				DDX4, IL31RA	DDX4, IL31RA	DDX4, IL31RA, IL6ST
chr2	65300386	65300387	chr2_65300387	Reference					ENSCAFG00000009226, CNEP1R1, ENSCAFG00000023585	ENSCAFG00000009226, HEATR3, CNEP1R1, ENSCAFG00000023585
chr2	65306434	65306435	chr2_65306435	Reference					ENSCAFG00000023585	ENSCAFG00000009226, HEATR3, CNEP1R1, ENSCAFG00000023585
chr2	73233225	73233226	chr2_73233226	Reference		NR0B2	GPATCH3, NR0B2	GPATCH3, GPN2, NUDC, NR0B2	GPATCH3, KDF1, GPN2, NUDC, NR0B2, SFN, ZDHHC18	FAM46B, GPATCH3, KDF1, GPN2, NUDC, NR0B2, PIGV, SFN, ZDHHC18, ARID1A
chr2	7759674	7759675	chr2_7759675	Reference						MYO3A
chr2	36108323	36108324	chr2_36108324	NonReference				PCDHAC2	PCDHB1, PCDHAC2, PCDHB2	PCDHB1, PCDHAC2, PCDHB4, PCDHB2
chr20	51974017	51974018	chr20_51974018	Reference					ENSCAFG00000018144, INSR	MBD3L1, ENSCAFG00000018144, MUC16, INSR, ZNF558
chr20	12058449	12058450	chr20_12058450	NonReference						ENSCAFG00000019297
chr20	14974978	14974979	chr20_14974979	NonReference						CNTN4
chr20	16677141	16677142	chr20_16677142	NonReference
chr21	9814349	9814350	chr21_9814350	NonReference
chr21	13305229	13305230	chr21_13305230	Reference				EED	EED	EED, C11orf73
chr21	17362003	17362004	chr21_17362004	Reference
chr21	7250063	7250064	chr21_7250064	NonReference		CCDC67	CCDC67	CCDC67, ENSCAFG00000029851	CCDC67, ENSCAFG00000029851	CCDC67, ENSCAFG00000029851
chr21	5864028	5864029	chr21_5864029	Reference	SESN3	SESN3	SESN3	SESN3	SESN3	ENDOD1, SESN3
chr22	13278355	13278356	chr22_13278356	Reference
chr22	40274699	40274700	chr22_40274700	Reference
chr22	42023428	42023429	chr22_42023429	Reference
chr22	57677067	57677068	chr22_57677068	NonReference	MYO16	MYO16	MYO16	MYO16	MYO16	MYO16
chr22	45483069	45483070	chr22_45483070	NonReference					ENSCAFG00000028798	ENSCAFG00000028798, TGDS, GPR180
chr23	32248083	32248084	chr23_32248084	Reference
chr23	3176822	3176823	chr23_3176823	Reference						CLASP2
chr23	1412669	1412670	chr23_1412670	Reference	ENTPD6	ENTPD6	ENTPD6	ENTPD6, PYGB	ENTPD6, PYGB	ENTPD6, ABHD12, PYGB
chr24	18655306	18655307	chr24_18655307	Reference				ENSCAFG00000006693, TMC2	ENSCAFG00000006693, TGM6, TMC2	ENSCAFG00000006639, NOP56, ENSCAFG00000006693, TGM6, TGM3, TMC2
chr24	2670187	2670188	chr24_2670188	Reference			RALGAPA2	RALGAPA2	RALGAPA2	RALGAPA2
chr24	4886113	4886114	chr24_4886114	Reference					CSRP2BP	ZNF133, DZANK1, CSRP2BP
chr25	3578865	3578866	chr25_3578866	Reference						SUPT20H
chr26	35982437	35982438	chr26_35982438	NonReference	PRKG1	PRKG1	PRKG1	PRKG1	PRKG1	PRKG1
chr26	28072464	28072465	chr26_28072465	NonReference	ENSCAFG00000013823	ENSCAFG00000013823	ENSCAFG00000013823	ENSCAFG00000013823	ENSCAFG00000013823	ADORA2A, ENSCAFG00000013823, BCR
chr26	27059756	27059757	chr26_27059757	NonReference			ENSCAFG00000013587	ZNF280B, ENSCAFG00000013587	ENSCAFG00000032706, ZNF280B, ENSCAFG00000013587	ENSCAFG00000023920, ENSCAFG00000032706, ZNF280B, ENSCAFG00000013587, PRAME
chr27	44066942	44066943	chr27_44066943	NonReference				DCP1B	ENSCAFG00000016001, DCP1B	ENSCAFG00000016001, CACNA1C, DCP1B
chr28	721577	721578	chr28_721578	Reference	WDFY4	WDFY4	WDFY4	WDFY4	WDFY4	WDFY4
chr28	16556218	16556219	chr28_16556219	NonReference		CFAP43	CFAP43	GSTO1, CFAP43	GSTO2, GSTO1, CFAP43	GSTO2, GSTO1, ITPRIP, CFAP58, CFAP43
chr28	11031930	11031931	chr28_11031931	NonReference	ZFYVE27	ZFYVE27	ZFYVE27	ZFYVE27	SFRP5, GOLGA7B, CRTAC1, ZFYVE27	MARVELD1, SFRP5, GOLGA7B, CRTAC1, ZFYVE27
chr28	19826821	19826822	chr28_19826822	NonReference
chr29	21959367	21959368	chr29_21959368	Reference					RDH10, STAU2	ENSCAFG00000008021, RDH10, STAU2
chr29	32847467	32847468	chr29_32847468	Reference	CNGB3	CNGB3	CNGB3	CNGB3	CNGB3	CNGB3
chr29	30896756	30896757	chr29_30896757	NonReference
chr3	219394	219395	chr3_219395	Reference				ENSCAFG00000031549, ENSCAFG00000029754	ENSCAFG00000031549, ENSCAFG00000029754, ENSCAFG00000007343	ENSCAFG00000031549, ENSCAFG00000029754, ENSCAFG00000030887, ENSCAFG00000007343
chr3	225729	225730	chr3_225730	Reference				ENSCAFG00000031549, ENSCAFG00000029754	ENSCAFG00000031549, ENSCAFG00000029754, ENSCAFG00000007343	ENSCAFG00000031549, ENSCAFG00000029754, ENSCAFG00000030887, ENSCAFG00000007343
chr3	82201612	82201613	chr3_82201613	Reference		ENSCAFG00000029510	ENSCAFG00000029510	ENSCAFG00000029510	ENSCAFG00000029510	ENSCAFG00000029510
chr3	83309779	83309780	chr3_83309780	Reference
chr3	29822104	29822105	chr3_29822105	Reference	ENSCAFG00000023143	ENSCAFG00000023143	ENSCAFG00000023143	F2RL1, ENSCAFG00000023143	F2RL1, ENSCAFG00000023143	F2R, CRHBP, F2RL1, ENSCAFG00000023143, IQGAP2
chr3	82194217	82194218	chr3_82194218	Reference	ENSCAFG00000029510	ENSCAFG00000029510	ENSCAFG00000029510	ENSCAFG00000029510	ENSCAFG00000029510	ENSCAFG00000029510
chr3	56080477	56080478	chr3_56080478	NonReference
chr30	19819277	19819278	chr30_19819278	Reference	UNC13C	UNC13C	UNC13C	UNC13C	UNC13C	UNC13C
chr30	944497	944498	chr30_944498	NonReference			EMC7	EMC7, KATNBL1	CHRM5, EMC7, KATNBL1	EMC4, CHRM5, EMC7, KATNBL1, SLC12A6
chr31	4943864	4943865	chr31_4943865	NonReference
chr32	24783418	24783419	chr32_24783419	Reference					TACR3	TACR3
chr32	433744	433745	chr32_433745	NonReference			PPEF2	PPEF2	ENSCAFG00000032588, PPEF2, USO1	ENSCAFG00000032588, PPEF2, USO1, SDAD1
chr32	7493321	7493322	chr32_7493322	NonReference						AGPAT9
chr33	18826504	18826505	chr33_18826505	Reference
chr33	22146580	22146581	chr33_22146581	NonReference
chr33	29595067	29595068	chr33_29595068	NonReference				SMCO1, WDR53, RNF168	SMCO1, WDR53, ENSCAFG00000031170, RNF168, FBXO45	SMCO1, WDR53, ENSCAFG00000031170, NRROS, RNF168, FBXO45, UBXN7
chr33	5338955	5338956	chr33_5338956	NonReference			ENSCAFG00000031167	ENSCAFG00000028836, ENSCAFG00000031167, ENSCAFG00000009164	ENSCAFG00000032143, ENSCAFG00000028836, ENSCAFG00000031167, ENSCAFG00000009164, CLDND1	OR5K4, ENSCAFG00000031947, ENSCAFG00000032143, ENSCAFG00000028836, ENSCAFG00000031167, ENSCAFG00000009164, CLDND1, GPR15
chr34	12075101	12075102	chr34_12075102	Reference					PLEKHG4B	CCDC127, LRRC14B, PLEKHG4B
chr34	1432082	1432083	chr34_1432083	Reference
chr34	9822791	9822792	chr34_9822792	NonReference
chr36	15289626	15289627	chr36_15289627	Reference			ERICH2	ERICH2	SP5, ERICH2	SP5, ERICH2, GAD1
chr37	29074555	29074556	chr37_29074556	NonReference						KCNE4
chr38	15960469	15960470	chr38_15960470	Reference
chr38	17036410	17036411	chr38_17036411	NonReference			ENSCAFG00000013502	ENSCAFG00000013502	FAM177B, BROX, ENSCAFG00000013502	FAM177B, AIDA, BROX, ENSCAFG00000013502, MIA3
chr4	35617217	35617218	chr4_35617218	Reference				MCC	MCC	MCC
chr4	22610554	22610555	chr4_22610555	NonReference			PSAP	PSAP	PSAP, ENSCAFG00000014229	C10orf54, PSAP, CHST3, ENSCAFG00000014229
chr5	24576898	24576899	chr5_24576899	Reference					RAB39A, SLC35F2	CUL5, RAB39A, SLC35F2
chr5	24583259	24583260	chr5_24583260	Reference				SLC35F2	RAB39A, SLC35F2	RAB39A, SLC35F2
chr5	40781146	40781147	chr5_40781147	Reference				RNF112	MFAP4, RNF112	MAPK7, MFAP4, B9D1, RNF112, EPN2
chr5	78050905	78050906	chr5_78050906	Reference
chr5	2560575	2560576	chr5_2560576	Reference	OPCML	OPCML	OPCML	OPCML	OPCML	ENSCAFG00000030298, OPCML
chr5	16865483	16865484	chr5_16865484	NonReference	APOA1	APOA1	APOA1	APOA1	BUD13, APOA1	APOA5, ZPR1, BUD13, APOA1
chr5	80814712	80814713	chr5_80814713	NonReference	CDH1	CDH1	CDH1	CDH1	CDH1	CDH1, CDH3, TANGO6
chr5	10128779	10128780	chr5_10128780	NonReference				ENSCAFG00000032150	ENSCAFG00000032150, ENSCAFG00000011293	ENSCAFG00000032150, OR8D1, ENSCAFG00000011293, ENSCAFG00000011300
chr5	78331578	78331579	chr5_78331579	NonReference
chr6	45979274	45979275	chr6_45979275	Reference
chr6	47934939	47934940	chr6_47934940	Reference
chr6	47942565	47942566	chr6_47942566	Reference
chr6	67389988	67389989	chr6_67389989	Reference
chr6	52819150	52819151	chr6_52819151	NonReference						PTBP2
chr7	7997093	7997094	chr7_7997094	Reference
chr7	6132730	6132731	chr7_6132731	NonReference					FCAMR, C1orf116	FCAMR, C1orf116, IL24, PIGR, FCMR, YOD1, PFKFB2, C4BPB
chr8	1851258	1851259	chr8_1851259	Reference	RIN3	RIN3	RIN3	LGMN, RIN3	LGMN, GOLGA5, RIN3	LGMN, GOLGA5, RIN3
chr8	12837688	12837689	chr8_12837689	NonReference					EGLN3, NPAS3	EGLN3, NPAS3
chr8	18375961	18375962	chr8_18375962	NonReference
chr8	73929273	73929274	chr8_73929274	Reference	ENSCAFG00000030894	ENSCAFG00000030894	ENSCAFG00000030894	ENSCAFG00000030894	ENSCAFG00000030001, ENSCAFG00000030894	ENSCAFG00000030001, ENSCAFG00000030894
chr9	10669922	10669923	chr9_10669923	Reference				ENSCAFG00000030037, ENSCAFG00000013365, TLK2	ENSCAFG00000030037, ENSCAFG00000013365, EFCAB3, TLK2	ENSCAFG00000030037, ENSCAFG00000013365, EFCAB3, TLK2
chr9	41776374	41776375	chr9_41776375	Reference						WSB1, NF1
chr9	47524482	47524483	chr9_47524483	Reference			ITGAE, ENSCAFG00000023152	GSG2, ITGAE, ENSCAFG00000023152	TAX1BP3, EMC6, GSG2, CTNS, ITGAE, ENSCAFG00000023152	TAX1BP3, EMC6, GSG2, ENSCAFG00000019339, CTNS, ITGAE, ENSCAFG00000023152, C17orf85, SHPK
chr9	9918739	9918740	chr9_9918740	Reference		ENSCAFG00000029422	ENSCAFG00000029422, NSF	ENSCAFG00000029422, NSF	ENSCAFG00000029422, NSF	ENSCAFG00000029422, NSF
chr9	36218294	36218295	chr9_36218295	Reference	USP32	USP32	USP32	USP32	ENSCAFG00000023331, USP32	ENSCAFG00000023331, USP32
chr9	15385713	15385714	chr9_15385714	NonReference					ENSCAFG00000010970, ABCA8	ENSCAFG00000010970, ABCA8
chr9	29215797	29215798	chr9_29215798	NonReference			KIF2B	KIF2B	KIF2B	ENSCAFG00000029259, KIF2B
chr9	9097757	9097758	chr9_9097758	NonReference					EFCAB13	EFCAB13, ENSCAFG00000013735
chrUn	14442144	14442145	chrUn_14442145	Reference
chrUn	21695757	21695758	chrUn_21695758	Reference
chrUn	38542801	38542802	chrUn_38542802	Reference
chrUn	38549136	38549137	chrUn_38549137	Reference
chrUn	54306109	54306110	chrUn_54306110	Reference
chrUn	72385227	72385228	chrUn_72385228	Reference
chrX	12607162	12607163	chrX_12607163	Reference
chrX	39686960	39686961	chrX_39686961	Reference
chrX	50661635	50661636	chrX_50661636	Reference					ENSCAFG00000016577, ENSCAFG00000016581, MSN	RPL30, ENSCAFG00000016577, ENSCAFG00000016581, MSN
chrX	50669046	50669047	chrX_50669047	Reference					ENSCAFG00000016577, ENSCAFG00000016581, MSN	RPL30, ENSCAFG00000016577, ENSCAFG00000016581, MSN
chrX	68822484	68822485	chrX_68822485	Reference					ENSCAFG00000017457	ENSCAFG00000017457
chrX	1655532	1655533	chrX_1655533	NonReference				ARSF	ARSF	ARSF, MXRA5, ARSH
