# Supplementary material for: Origin and recent expansion of an endogenous gammaretroviral lineage in domestic and wild canids
Source: Retrovirology. 2019 Mar 7;16:6. doi: 10.1186/s12977-019-0468-z (PMC6407205; doi:10.1186/s12977-019-0468-z)
Supplement: Supplementary file 7 — Additional file 7: Table S5. Genotypes and inferred allele frequencies. Raw genotypes obtained across 332 resequenced samples for 56 non-reference and 89 reference insertions are provided in vcf format. Allele frequencies were calculated from raw genotypes per canid species or sub-population, as indicated above each column. Non-genotyped sites are noted with an “-”. [file 12977_2019_468_MOESM7_ESM.xlsx]

## Sheet: CfERV-Fc1(a)_raw_genotypes
##fileformat=VCFv4.1
##fileDate=20170807
##reference=canFam3.1
##FORMAT=<ID=AD,Number=.,Type=Integer,Description="Allelic depths for the ref and alt alleles in the order listed">
##FORMAT=<ID=DP,Number=1,Type=Integer,Description="Read Depth (only filtered reads used for calling)">
##FORMAT=<ID=GT,Number=1,Type=String,Description="Genotype">
##FORMAT=<ID=GQ,Number=1,Type=Float,Description="Genotype Quality">
##FORMAT=<ID=PL,Number=3,Type=Float,Description="Normalized, Phred-scaled likelihoods for AA,AB,BB genotypes where A=ref and B=alt">
##ALT=<ID=INS:ME:CfERV,Description="Insertion of HERVK element">
##INFO=<ID=DP,Number=1,Type=Integer,Description="Filtered Depth">
#CHROM	POS	ID	REF	ALT	QUAL	FILTER	INFO	FORMAT	afh01	afh03	afh04	air01	air02	air03	mal01	anf01	auc01	aus01	bas01	bas02	bas03	bea02	bea03	bea04	dhole01	bsh01	btr01	bma01	ber01	ber02	ber03	bmd01	btc01	brt01	blh01	bor01	bor03	bor04	bor05	bot01	bot02	bot03	IN18	IN23	IN29	box01	brs01	bll02	cco01
chr1	14872531	chr1_14872531	N	<MEI>	.	.	refEmpty	GT:AD:GQ:PL	1/1:0,63:60.00:2000,189,0	0/1:4,23:44.79:773,0,45	1/1:0,7:21.09:231,21,0	1/1:0,16:48.14:651,48,0	0/1:7,35:60.00:1129,0,78	0/0:16,0:48.10:0,48,519	1/1:0,71:60.00:2000,213,0	0/0:8,0:24.06:0,24,246	1/1:0,63:60.00:2000,189,0	1/1:0,48:60.00:1690,144,0	0/1:2,8:27.92:285,0,28	1/1:0,22:60.00:767,66,0	0/0:9,0:26.90:0,27,254	1/1:0,91:60.00:2000,274,0	0/1:1,8:4.08:295,0,2	0/1:12,66:60.00:1765,0,97	0/0:6,0:18.11:0,18,198	0/0:35,0:60.00:0,105,1126	0/0:19,0:57.11:0,57,606	1/1:2,33:40.26:1059,40,0	1/1:0,92:60.00:2000,277,0	0/1:7,30:60.00:864,0,120	1/1:0,62:60.00:2000,186,0	0/0:29,0:60.00:0,85,859	1/1:0,70:60.00:2000,210,0	0/1:4,37:4.57:1168,0,3	1/1:0,95:60.00:2000,286,0	0/1:4,12:60.00:383,0,68	0/0:4,0:12.30:0,12,137	1/1:0,40:60.00:1433,120,0	0/1:7,1:6.16:5,0,196	1/1:0,96:60.00:2000,289,0	1/1:1,86:60.00:1985,247,0	1/1:0,84:60.00:2000,253,0	1/1:0,11:33.08:354,33,0	1/1:0,18:54.14:630,54,0	1/1:0,14:42.11:541,42,0	0/1:9,32:60.00:993,0,144	0/1:5,6:60.00:162,0,129	0/1:15,68:60.00:1750,0,136	0/1:6,38:35.64:1282,0,36
chr1	34844362	chr1_34844362	N	<MEI>	.	.	refIns	GT:AD:GQ:PL	0/0:100,0:60.00:0,301,2000	0/0:57,0:60.00:0,171,2000	0/0:24,0:60.00:0,72,996	0/0:65,0:60.00:0,195,2000	0/0:77,0:60.00:0,232,2000	0/0:100,0:60.00:0,301,2000	0/0:100,0:60.00:0,301,2000	0/0:39,0:60.00:0,117,1556	0/0:90,0:60.00:0,271,2000	0/0:69,0:60.00:0,208,2000	0/0:25,0:60.00:0,75,984	0/0:47,0:60.00:0,141,1958	0/0:87,0:60.00:0,262,2000	0/0:100,0:60.00:0,301,2000	0/0:22,0:60.00:0,66,1015	0/0:100,0:60.00:0,301,2000	0/0:100,0:60.00:0,301,2000	0/0:100,0:60.00:0,301,2000	0/0:100,0:60.00:0,301,2000	0/0:76,0:60.00:0,229,2000	0/0:100,0:60.00:0,301,2000	0/0:55,0:60.00:0,165,2000	0/0:87,0:60.00:0,262,2000	0/0:100,0:60.00:0,301,2000	0/0:88,0:60.00:0,265,2000	0/0:95,0:60.00:0,286,2000	0/0:100,0:60.00:0,301,2000	0/0:31,0:60.00:0,93,1282	0/0:17,0:51.10:0,51,694	0/0:98,0:60.00:0,295,2000	0/0:22,0:60.00:0,66,931	0/0:91,0:60.00:0,274,2000	0/0:100,0:60.00:0,301,2000	0/0:82,0:60.00:0,247,2000	0/0:26,0:60.00:0,78,931	0/0:19,0:57.14:0,57,724	0/0:25,0:60.00:0,75,967	0/0:75,0:60.00:0,226,2000	0/0:25,0:60.00:0,75,949	0/0:100,0:60.00:0,301,2000	0/0:100,0:60.00:0,301,2000
chr1	43588203	chr1_43588203	N	<MEI>	.	.	refIns	GT:AD:GQ:PL	0/0:95,0:60.00:0,286,2000	0/0:61,0:60.00:0,183,2000	0/0:25,0:60.00:0,75,1046	0/0:39,0:60.00:0,117,1780	0/0:78,0:60.00:0,235,2000	0/0:96,0:60.00:0,289,2000	0/0:77,0:60.00:0,231,2000	1/1:0,5:15.18:180,15,0	0/0:89,0:60.00:0,268,2000	0/0:62,0:60.00:0,186,2000	0/0:16,0:48.11:0,48,586	0/0:37,0:60.00:0,111,1725	0/0:62,0:60.00:0,186,2000	0/0:100,0:60.00:0,301,2000	0/0:18,0:54.04:0,54,981	0/0:100,0:60.00:0,301,2000	0/0:51,0:60.00:0,153,1830	0/0:100,0:60.00:0,301,2000	0/0:100,0:60.00:0,301,2000	0/0:79,0:60.00:0,237,2000	0/0:100,0:60.00:0,301,2000	0/0:67,0:60.00:0,201,2000	0/0:91,0:60.00:0,274,2000	0/0:100,0:60.00:0,301,2000	0/0:100,0:60.00:0,301,2000	0/0:100,0:60.00:0,301,2000	0/0:100,0:60.00:0,301,2000	0/0:17,0:51.13:0,51,642	0/0:25,0:60.00:0,75,1295	0/0:82,0:60.00:0,247,2000	0/0:22,0:60.00:0,66,815	0/0:93,0:60.00:0,280,2000	0/0:100,0:60.00:0,301,2000	0/0:72,0:60.00:0,217,2000	0/0:16,0:48.12:0,48,671	0/0:26,0:60.00:0,78,958	0/0:22,0:60.00:0,66,735	0/0:77,0:60.00:0,232,2000	0/0:27,0:60.00:0,81,1114	0/0:100,0:60.00:0,301,2000	0/0:100,0:60.00:0,301,2000
chr1	89974141	chr1_89974141	N	<MEI>	.	.	refIns	GT:AD:GQ:PL	0/0:100,0:60.00:0,301,2000	0/0:72,0:60.00:0,217,2000	0/0:21,0:60.00:0,63,813	0/0:53,0:60.00:0,159,2000	0/0:59,0:60.00:0,177,2000	0/0:75,0:60.00:0,226,2000	0/0:79,0:60.00:0,238,2000	1/1:0,7:21.08:224,21,0	0/0:76,0:60.00:0,229,2000	0/0:75,0:60.00:0,226,2000	0/0:21,0:60.00:0,63,858	0/0:46,0:60.00:0,138,1797	0/0:72,0:60.00:0,217,2000	0/0:100,0:60.00:0,301,2000	0/0:18,0:54.14:0,54,842	0/0:100,0:60.00:0,301,2000	0/0:100,0:60.00:0,301,2000	0/0:100,0:60.00:0,301,2000	0/0:100,0:60.00:0,301,2000	0/0:60,0:60.00:0,180,2000	0/0:100,0:60.00:0,301,2000	0/0:44,0:60.00:0,132,1691	0/0:79,0:60.00:0,238,2000	0/0:100,0:60.00:0,301,2000	0/0:65,0:60.00:0,195,2000	0/0:96,0:60.00:0,289,2000	0/0:100,0:60.00:0,301,2000	0/0:31,0:60.00:0,93,1293	0/0:18,0:54.12:0,54,744	0/0:88,0:60.00:0,265,2000	0/0:35,0:60.00:0,105,1295	0/0:100,0:60.00:0,301,2000	0/0:100,0:60.00:0,301,2000	0/0:90,0:60.00:0,271,2000	0/0:16,0:48.11:0,48,561	0/0:19,0:57.14:0,57,676	0/0:13,0:39.10:0,39,457	0/0:69,0:60.00:0,207,2000	0/0:35,0:60.00:0,105,1213	0/0:100,0:60.00:0,301,2000	0/0:93,0:60.00:0,280,2000
chr1	99181852	chr1_99181852	N	<MEI>	.	.	refIns	GT:AD:GQ:PL	0/0:90,0:60.00:0,271,2000	0/0:56,0:60.00:0,168,2000	0/0:27,0:60.00:0,81,1187	0/0:31,0:60.00:0,93,1544	0/0:72,0:60.00:0,217,2000	0/0:85,0:60.00:0,256,2000	0/0:68,0:60.00:0,204,2000	0/0:30,0:60.00:0,90,1288	0/0:86,0:60.00:0,259,2000	0/0:62,0:60.00:0,186,2000	0/0:13,0:39.10:0,39,529	0/0:42,0:60.00:0,126,1891	0/0:51,0:60.00:0,153,2000	0/0:100,0:60.00:0,301,2000	0/0:19,0:57.17:0,57,970	0/0:100,0:60.00:0,301,2000	0/0:68,0:60.00:0,205,2000	0/0:100,0:60.00:0,301,2000	0/0:100,0:60.00:0,301,2000	0/0:60,0:60.00:0,180,2000	0/0:100,0:60.00:0,301,2000	0/0:58,0:60.00:0,174,2000	0/0:80,0:60.00:0,241,2000	0/0:100,0:60.00:0,301,2000	0/0:100,0:60.00:0,301,2000	0/0:99,0:60.00:0,298,2000	0/0:100,0:60.00:0,301,2000	0/0:24,0:60.00:0,72,1062	0/0:25,0:60.00:0,75,1192	0/0:67,0:60.00:0,202,2000	0/0:29,0:60.00:0,87,987	0/0:88,0:60.00:0,265,2000	0/0:83,0:60.00:0,250,2000	0/0:94,0:60.00:0,283,2000	0/0:9,0:27.09:0,27,430	0/0:25,0:60.00:0,75,894	0/0:22,0:60.00:0,66,901	0/0:98,0:60.00:0,295,2000	0/0:36,0:60.00:0,108,1479	0/0:100,0:60.00:0,301,2000	0/0:90,0:60.00:0,271,2000
chr1	101639247	chr1_101639247	N	<MEI>	.	.	refIns	GT:AD:GQ:PL	0/0:73,0:60.00:0,218,1998	0/0:54,0:60.00:0,162,2000	0/0:32,0:60.00:0,96,1504	0/0:41,0:60.00:0,123,1869	0/0:87,0:60.00:0,262,2000	0/0:99,0:60.00:0,298,2000	0/0:80,0:60.00:0,241,2000	0/0:27,0:60.00:0,81,1124	0/0:90,0:60.00:0,271,2000	0/0:55,0:60.00:0,165,2000	0/0:19,0:57.16:0,57,769	0/0:31,0:60.00:0,93,1433	0/0:71,0:60.00:0,214,2000	0/0:100,0:60.00:0,301,2000	0/0:12,0:36.10:0,36,555	0/0:100,0:60.00:0,301,2000	0/0:90,0:60.00:0,271,2000	0/0:100,0:60.00:0,301,2000	0/0:100,0:60.00:0,301,2000	0/0:78,0:60.00:0,235,2000	0/0:100,0:60.00:0,301,2000	0/0:48,0:60.00:0,144,1763	0/0:77,0:60.00:0,232,2000	0/0:100,0:60.00:0,301,2000	0/0:76,0:60.00:0,229,2000	0/0:100,0:60.00:0,301,2000	0/0:100,0:60.00:0,301,2000	0/0:20,0:60.00:0,60,897	0/0:28,0:60.00:0,84,1339	0/0:73,0:60.00:0,220,2000	0/0:32,0:60.00:0,96,1215	0/0:100,0:60.00:0,301,2000	0/0:100,0:60.00:0,301,2000	0/0:99,0:60.00:0,298,2000	0/0:16,0:48.13:0,48,685	0/0:20,0:60.00:0,60,808	0/0:17,0:51.15:0,51,687	0/0:100,0:60.00:0,301,2000	0/0:43,0:60.00:0,129,1816	0/0:100,0:60.00:0,301,2000	0/0:98,0:60.00:0,295,2000
chr1	107628579	chr1_107628579	N	<MEI>	.	.	refIns	GT:AD:GQ:PL	0/0:40,0:60.00:0,120,1461	0/0:38,0:60.00:0,114,1651	0/0:13,0:39.10:0,39,433	0/0:16,0:48.11:0,48,562	0/0:44,0:60.00:0,132,1561	0/0:66,0:60.00:0,199,2000	0/0:39,0:60.00:0,117,1357	1/1:0,1:4.77:36,3,0	0/0:48,0:60.00:0,144,1890	0/0:49,0:60.00:0,147,2000	0/0:9,0:27.08:0,27,399	0/0:26,0:60.00:0,78,1130	0/0:53,0:60.00:0,159,2000	0/0:74,0:60.00:0,223,2000	0/0:15,0:45.14:0,45,766	0/0:98,0:60.00:0,295,2000	0/0:49,0:60.00:0,147,2000	0/0:80,0:60.00:0,241,2000	0/0:67,0:60.00:0,202,2000	0/0:30,0:60.00:0,90,1085	0/0:86,0:60.00:0,259,2000	0/0:34,0:60.00:0,102,1318	0/0:62,0:60.00:0,186,2000	0/0:80,0:60.00:0,241,2000	0/0:44,0:60.00:0,132,1640	0/0:68,0:60.00:0,205,2000	0/0:65,0:60.00:0,196,2000	0/0:18,0:54.15:0,54,798	0/0:22,0:60.00:0,66,1066	0/0:45,0:60.00:0,135,1906	0/0:9,0:27.08:0,27,327	0/0:65,0:60.00:0,195,2000	0/0:66,0:60.00:0,198,2000	0/0:50,0:60.00:0,150,2000	0/0:9,0:27.09:0,27,365	0/0:10,0:30.09:0,30,459	0/0:5,0:15.18:0,15,197	0/0:88,0:60.00:0,265,2000	0/0:14,0:42.12:0,42,596	0/0:100,0:60.00:0,301,2000	0/0:87,0:60.00:0,262,2000
chr1	108065361	chr1_108065361	N	<MEI>	.	.	refIns	GT:AD:GQ:PL	0/0:61,0:60.00:0,183,2000	0/0:67,0:60.00:0,200,1998	0/0:17,0:51.15:0,51,752	0/0:37,0:60.00:0,111,1612	0/0:64,0:60.00:0,192,2000	0/0:71,0:60.00:0,214,2000	0/0:52,0:60.00:0,156,1734	0/0:30,0:60.00:0,90,1188	0/0:100,0:60.00:0,300,1999	0/0:65,0:60.00:0,195,2000	0/0:12,0:36.10:0,36,507	0/0:32,0:60.00:0,96,1394	0/0:50,0:60.00:0,150,2000	0/0:100,0:60.00:0,301,2000	0/0:11,0:33.10:0,33,551	0/0:100,0:60.00:0,299,1998	0/0:58,0:60.00:0,174,2000	0/0:100,0:60.00:0,301,2000	0/0:100,0:60.00:0,300,1999	0/0:61,0:60.00:0,183,2000	0/0:86,1:60.00:0,252,1990	0/0:53,0:60.00:0,159,1911	0/0:98,0:60.00:0,295,2000	0/0:100,0:60.00:0,301,2000	0/0:89,0:60.00:0,268,2000	0/0:100,0:60.00:0,301,2000	0/0:100,0:60.00:0,299,1998	0/0:22,0:60.00:0,66,938	0/0:17,0:51.15:0,51,783	0/0:75,0:60.00:0,226,2000	0/0:28,0:60.00:0,84,1150	0/0:93,0:60.00:0,280,2000	0/0:100,0:60.00:0,301,2000	0/0:89,0:60.00:0,268,2000	0/0:15,0:45.12:0,45,618	0/0:15,0:45.11:0,45,546	0/0:8,0:24.08:0,24,339	0/0:99,0:60.00:0,298,2000	0/0:29,0:60.00:0,87,1169	0/0:100,0:60.00:0,301,2000	0/0:85,0:60.00:0,256,2000
chr1	115238650	chr1_115238650	N	<MEI>	.	.	refIns	GT:AD:GQ:PL	0/0:86,0:60.00:0,259,2000	0/0:40,0:60.00:0,120,1609	0/0:25,0:60.00:0,75,1043	0/0:31,0:60.00:0,93,1255	0/0:83,0:60.00:0,250,2000	0/0:82,0:60.00:0,247,2000	0/0:69,0:60.00:0,208,2000	0/0:21,0:60.00:0,63,775	0/0:75,0:60.00:0,226,2000	0/0:56,0:60.00:0,168,2000	0/0:20,0:60.00:0,60,798	0/0:32,0:60.00:0,96,1473	0/0:51,0:60.00:0,153,2000	0/0:98,1:60.00:0,289,1991	0/0:21,0:60.00:0,63,994	0/0:100,0:60.00:0,301,2000	0/0:49,0:60.00:0,147,2000	0/0:100,0:60.00:0,301,2000	0/0:100,0:60.00:0,301,2000	0/0:43,0:60.00:0,129,1652	0/0:100,0:60.00:0,301,2000	0/0:48,0:60.00:0,144,1897	0/0:85,0:60.00:0,256,2000	0/0:100,0:60.00:0,301,2000	0/0:80,0:60.00:0,241,2000	0/0:90,0:60.00:0,271,2000	0/0:100,0:60.00:0,301,2000	0/0:28,0:60.00:0,84,1150	0/0:26,0:60.00:0,78,1333	0/0:76,0:60.00:0,229,2000	0/0:24,0:60.00:0,72,951	0/0:92,0:60.00:0,277,2000	0/0:96,0:60.00:0,289,2000	0/0:90,0:60.00:0,271,2000	0/0:15,0:45.12:0,45,642	0/0:21,0:60.00:0,63,765	0/0:28,0:60.00:0,84,978	0/0:100,0:60.00:0,301,2000	0/0:39,0:60.00:0,117,1528	0/0:100,0:60.00:0,301,2000	0/0:89,1:60.00:0,262,1991
chr2	1190746	chr2_1190746	N	<MEI>	.	.	refIns	GT:AD:GQ:PL	0/0:94,0:60.00:0,283,2000	0/0:64,0:60.00:0,193,2000	0/0:26,0:60.00:0,78,1113	0/0:33,0:60.00:0,99,1599	0/0:75,0:60.00:0,226,2000	0/0:84,0:60.00:0,253,2000	0/0:93,0:60.00:0,280,2000	1/1:0,3:9.46:82,9,0	0/0:100,0:60.00:0,301,2000	0/0:66,0:60.00:0,199,2000	0/0:34,0:60.00:0,102,1397	0/0:38,0:60.00:0,114,1602	0/0:78,0:60.00:0,235,2000	0/0:100,0:60.00:0,301,2000	0/0:20,0:60.00:0,60,935	0/0:100,0:60.00:0,301,2000	0/0:100,0:60.00:0,301,2000	0/0:100,0:60.00:0,301,2000	0/0:100,0:60.00:0,301,2000	0/0:66,0:60.00:0,198,2000	0/0:100,0:60.00:0,301,2000	0/0:54,1:60.00:0,156,1824	0/0:78,0:60.00:0,235,2000	0/0:100,0:60.00:0,301,2000	0/0:89,0:60.00:0,268,2000	0/0:100,0:60.00:0,301,2000	0/0:100,0:60.00:0,301,2000	0/0:25,0:60.00:0,75,1043	0/0:27,0:60.00:0,81,1335	0/0:72,0:60.00:0,217,2000	0/0:29,0:60.00:0,87,1094	0/0:100,0:60.00:0,301,2000	0/0:92,0:60.00:0,277,2000	0/0:83,0:60.00:0,250,2000	0/0:22,0:60.00:0,66,884	0/0:16,0:48.11:0,48,540	0/0:12,0:36.09:0,36,445	0/0:82,0:60.00:0,247,2000	0/0:28,0:60.00:0,84,1109	0/0:100,0:60.00:0,301,2000	0/0:100,0:60.00:0,301,2000
chr2	7759676	chr2_7759676	N	<MEI>	.	.	refIns	GT:AD:GQ:PL	0/0:100,0:60.00:0,301,2000	0/1:34,5:41.86:42,0,1135	0/0:31,0:60.00:0,93,1293	1/1:0,14:41.83:427,42,0	1/1:0,17:49.79:473,50,0	1/1:0,32:60.00:966,96,0	1/1:0,40:60.00:853,110,0	1/1:0,5:14.61:138,14,0	0/1:56,13:60.00:144,0,1792	0/0:70,0:60.00:0,211,2000	0/1:10,3:55.34:55,0,394	1/1:0,18:54.14:613,54,0	1/1:0,17:51.08:542,51,0	0/0:100,0:60.00:0,301,2000	0/0:9,0:27.08:0,27,351	0/0:100,0:60.00:0,301,2000	1/1:0,16:47.84:485,48,0	0/0:100,0:60.00:0,301,2000	0/1:62,19:60.00:342,0,1756	0/1:25,5:60.00:76,0,795	0/0:100,0:60.00:0,301,2000	0/0:62,0:60.00:0,186,2000	0/0:84,0:60.00:0,253,2000	0/1:76,23:60.00:365,0,1702	0/0:93,1:60.00:0,274,1991	0/1:49,7:55.68:56,0,1753	0/0:100,0:60.00:0,301,2000	0/1:15,2:20.88:21,0,588	1/1:0,7:20.94:203,21,0	0/1:56,17:60.00:343,0,1780	0/0:33,0:60.00:0,99,1234	1/1:0,31:60.00:853,90,0	0/1:51,18:60.00:309,0,1546	0/1:46,11:60.00:176,0,1560	0/0:28,0:60.00:0,84,1043	0/0:13,1:7.06:0,6,445	0/1:15,5:60.00:85,0,462	0/0:92,0:60.00:0,277,2000	0/1:14,2:16.95:17,0,524	1/1:0,49:60.00:1258,140,0	0/0:100,0:60.00:0,301,2000
chr2	32863024	chr2_32863024	N	<MEI>	.	.	refEmpty	GT:AD:GQ:PL	0/0:18,0:47.72:0,48,299	0/0:19,0:57.01:0,57,614	0/0:6,0:17.98:0,18,188	0/0:16,0:48.12:0,48,527	0/0:24,0:60.00:0,72,752	0/0:32,0:60.00:0,96,1057	0/0:10,0:27.17:0,27,194	0/0:10,0:30.07:0,30,325	0/0:21,0:60.00:0,61,561	0/0:20,0:59.97:0,60,608	0/0:5,0:15.17:0,15,166	0/0:11,0:33.07:0,33,347	0/0:18,0:53.86:0,54,557	0/0:47,0:60.00:0,138,1430	0/1:4,5:60.00:219,0,134	0/0:38,0:60.00:0,114,1300	0/0:15,0:44.81:0,45,459	0/0:37,0:60.00:0,111,1199	0/0:33,0:60.00:0,99,1027	0/0:15,0:45.11:0,45,491	0/0:25,0:60.00:0,70,553	0/0:15,0:45.11:0,45,491	0/0:21,0:60.00:0,63,700	0/0:44,0:60.00:0,132,1464	0/0:18,0:53.55:0,54,564	0/0:25,0:60.00:0,75,774	0/0:32,0:60.00:0,96,1050	0/0:9,0:27.07:0,27,296	0/0:12,0:36.07:0,36,463	0/0:19,0:57.01:0,57,614	0/0:14,0:42.09:0,42,448	0/0:34,0:60.00:0,99,954	0/1:15,35:60.00:1164,0,253	0/0:20,0:59.54:0,60,615	0/1:3,7:60.00:242,0,64	0/1:1,6:15.09:191,0,15	0/0:11,0:33.07:0,33,347	0/0:40,0:60.00:0,119,1252	0/0:5,0:15.17:0,15,159	0/0:36,0:60.00:0,103,959	0/0:26,0:60.00:0,76,762
chr2	36108324	chr2_36108324	N	<MEI>	.	.	refEmpty	GT:AD:GQ:PL	1/1:0,100:60.00:2000,301,0	1/1:0,56:60.00:1978,168,0	0/1:3,12:55.88:376,0,56	0/0:10,0:30.08:0,30,349	0/0:24,0:60.00:0,69,642	0/0:27,0:60.00:0,81,929	0/0:15,1:16.31:0,16,331	0/0:4,0:12.29:0,12,130	0/0:18,0:52.38:0,52,509	0/0:19,0:55.40:0,55,590	0/0:3,0:9.53:0,9,87	0/0:12,0:35.95:0,36,376	0/0:27,0:60.00:0,81,818	0/0:33,0:60.00:0,96,979	0/0:16,0:48.13:0,48,654	0/0:38,0:60.00:0,113,1178	0/0:5,0:15.16:0,15,152	0/0:44,0:60.00:0,130,1298	0/0:27,0:60.00:0,81,853	0/1:5,26:60.00:717,0,66	0/0:26,0:60.00:0,75,735	0/0:14,0:40.36:0,40,386	0/0:22,0:60.00:0,66,680	0/0:35,0:60.00:0,103,1040	0/0:26,0:60.00:0,76,797	0/0:23,0:60.00:0,69,761	0/0:44,0:60.00:0,132,1469	0/0:14,0:42.11:0,42,493	0/0:19,0:57.12:0,57,685	0/0:25,0:60.00:0,75,805	0/0:9,0:26.93:0,27,261	0/0:30,0:60.00:0,88,885	0/0:21,0:60.00:0,63,644	0/0:24,0:60.00:0,71,711	0/0:9,0:27.07:0,27,296	0/0:10,0:30.07:0,30,311	0/0:7,0:21.05:0,21,210	0/0:25,0:60.00:0,75,746	0/0:6,0:18.11:0,18,188	0/0:52,0:60.00:0,146,1256	0/0:30,0:60.00:0,87,844
chr2	43125713	chr2_43125713	N	<MEI>	.	.	refIns	GT:AD:GQ:PL	0/0:85,0:60.00:0,256,2000	0/0:56,0:60.00:0,168,2000	0/0:29,0:60.00:0,87,1286	0/0:25,0:60.00:0,75,1294	0/0:90,0:60.00:0,271,2000	0/0:65,0:60.00:0,196,2000	0/0:55,0:60.00:0,165,1815	1/1:0,4:12.29:130,12,0	0/0:95,0:60.00:0,286,2000	0/0:55,0:60.00:0,165,2000	0/0:18,0:54.13:0,54,664	0/0:24,0:60.00:0,72,1151	0/0:56,0:60.00:0,168,2000	0/0:100,0:60.00:0,301,2000	0/0:12,1:30.14:0,30,688	0/0:100,0:60.00:0,301,2000	0/0:24,0:60.00:0,72,1158	0/0:100,0:60.00:0,301,2000	0/0:100,0:60.00:0,301,2000	0/0:63,0:60.00:0,189,2000	0/0:100,0:60.00:0,301,2000	0/0:61,0:60.00:0,183,2000	0/0:77,0:60.00:0,232,2000	0/0:100,0:60.00:0,301,2000	0/0:88,0:60.00:0,265,2000	0/0:94,0:60.00:0,283,2000	0/0:100,0:60.00:0,301,2000	0/0:20,0:60.00:0,60,932	0/0:12,0:36.11:0,36,634	0/0:57,0:60.00:0,172,2000	0/0:39,0:60.00:0,117,1587	0/0:100,0:60.00:0,301,2000	0/0:100,0:60.00:0,301,2000	0/0:74,0:60.00:0,223,2000	0/0:15,0:45.11:0,45,563	0/0:26,0:60.00:0,78,979	0/0:15,0:45.11:0,45,546	0/0:90,0:60.00:0,271,2000	0/0:30,0:60.00:0,90,1202	0/0:100,0:60.00:0,301,2000	0/0:99,0:60.00:0,298,2000
chr2	65300388	chr2_65300388	N	<MEI>	.	.	refIns	GT:AD:GQ:PL	0/0:96,0:60.00:0,285,1996	0/0:44,0:60.00:0,132,1769	0/0:24,1:53.16:0,53,952	0/0:39,1:60.00:0,98,1715	0/0:58,0:60.00:0,172,1997	0/0:70,0:60.00:0,210,2000	0/0:78,0:60.00:0,234,1999	0/0:18,0:54.10:0,54,619	0/0:64,0:60.00:0,192,1999	0/0:49,1:60.00:0,141,1982	0/0:19,0:57.15:0,57,796	0/0:41,0:60.00:0,123,1728	0/0:73,0:60.00:0,218,1999	0/0:100,0:60.00:0,299,1998	0/0:19,0:57.16:0,57,918	0/0:100,0:60.00:0,301,2000	0/0:35,2:60.00:0,93,1194	0/0:100,0:60.00:0,301,2000	0/0:100,0:60.00:0,299,1998	0/0:32,0:60.00:0,94,1032	0/0:100,0:60.00:0,300,1999	0/0:49,0:60.00:0,146,1637	0/0:74,1:60.00:0,196,1971	0/0:100,1:60.00:0,293,1989	0/0:79,0:60.00:0,236,1998	0/0:100,2:60.00:0,234,1927	0/0:100,0:60.00:0,298,1997	0/0:28,0:60.00:0,84,1076	0/0:20,0:60.00:0,60,898	0/0:56,6:11.24:0,11,1824	0/0:27,0:60.00:0,81,1061	0/0:67,0:60.00:0,200,1998	0/0:75,0:60.00:0,224,1998	0/0:71,4:60.00:0,134,1908	0/0:25,1:60.00:0,69,1025	0/0:23,0:60.00:0,69,902	0/0:21,0:60.00:0,63,875	0/0:100,0:60.00:0,300,1999	0/0:23,0:60.00:0,68,910	0/0:100,0:60.00:0,301,2000	0/0:54,0:60.00:0,160,1847
chr2	73233227	chr2_73233227	N	<MEI>	.	.	refIns	GT:AD:GQ:PL	0/0:100,0:60.00:0,301,2000	0/0:48,0:60.00:0,144,2000	0/0:34,0:60.00:0,102,1438	0/0:37,0:60.00:0,111,1277	0/0:76,0:60.00:0,229,2000	0/0:100,0:60.00:0,301,2000	0/0:99,0:60.00:0,298,2000	0/0:45,0:60.00:0,135,1844	0/0:76,0:60.00:0,229,2000	0/0:67,0:60.00:0,202,2000	0/0:24,0:60.00:0,72,1079	0/0:49,0:60.00:0,147,2000	0/0:73,0:60.00:0,220,2000	0/0:100,0:60.00:0,301,2000	0/0:22,0:60.00:0,66,1046	0/0:100,0:60.00:0,301,2000	0/0:100,0:60.00:0,301,2000	0/0:100,0:60.00:0,301,2000	0/0:100,0:60.00:0,301,2000	0/0:55,0:60.00:0,165,1924	0/0:100,0:60.00:0,301,2000	0/0:58,0:60.00:0,174,2000	0/0:88,0:60.00:0,265,2000	0/0:100,0:60.00:0,301,2000	0/0:77,0:60.00:0,232,2000	0/0:100,0:60.00:0,301,2000	0/0:100,0:60.00:0,301,2000	0/0:26,0:60.00:0,78,1120	0/0:16,0:48.14:0,48,764	0/0:99,0:60.00:0,298,2000	0/0:27,0:60.00:0,81,1097	0/0:100,0:60.00:0,301,2000	0/0:100,0:60.00:0,301,2000	0/0:80,0:60.00:0,241,2000	0/0:26,0:60.00:0,78,1044	0/0:21,0:60.00:0,63,761	0/0:23,0:60.00:0,69,916	0/0:100,0:60.00:0,301,2000	0/0:23,0:60.00:0,69,878	0/0:100,0:60.00:0,301,2000	0/0:89,0:60.00:0,268,2000
chr3	29822106	chr3_29822106	N	<MEI>	.	.	refIns	GT:AD:GQ:PL	0/0:66,0:60.00:0,198,2000	0/0:45,0:60.00:0,135,1717	0/0:17,0:51.15:0,51,783	0/0:36,0:60.00:0,108,1594	0/0:62,1:60.00:0,180,1990	0/0:95,0:60.00:0,286,2000	0/0:75,0:60.00:0,225,2000	0/0:14,0:42.11:0,42,517	0/0:75,0:60.00:0,225,2000	0/0:56,0:60.00:0,168,2000	0/0:14,0:42.11:0,42,510	0/0:41,0:60.00:0,123,1741	0/0:66,0:60.00:0,198,2000	0/0:100,0:60.00:0,300,1999	0/0:7,0:21.10:0,21,324	0/0:100,0:60.00:0,301,2000	0/0:100,0:60.00:0,301,2000	0/0:100,0:60.00:0,301,2000	0/0:100,0:60.00:0,301,2000	0/0:69,0:60.00:0,207,2000	0/0:100,0:60.00:0,301,2000	0/0:52,0:60.00:0,156,1968	0/0:88,0:60.00:0,265,2000	0/0:100,0:60.00:0,300,1999	0/0:85,0:60.00:0,256,2000	0/0:100,0:60.00:0,301,2000	0/0:100,0:60.00:0,301,2000	0/0:32,0:60.00:0,96,1215	0/0:18,0:54.14:0,54,815	0/0:80,0:60.00:0,241,2000	0/0:32,0:60.00:0,96,1267	0/0:100,0:60.00:0,301,2000	0/0:99,1:60.00:0,292,1991	0/0:89,0:60.00:0,268,2000	0/0:16,0:48.13:0,48,637	0/0:17,0:51.13:0,51,611	0/0:22,0:60.00:0,66,842	0/0:100,0:60.00:0,301,2000	0/0:27,0:60.00:0,81,970	0/0:100,0:60.00:0,301,2000	0/0:94,0:60.00:0,283,2000
chr3	56080478	chr3_56080478	N	<MEI>	.	.	refEmpty	GT:AD:GQ:PL	0/0:23,0:60.00:0,62,434	0/0:29,0:60.00:0,87,960	0/0:10,0:30.08:0,30,332	0/1:4,8:60.00:296,0,87	1/1:0,76:60.00:2000,229,0	0/0:30,0:60.00:0,90,1017	0/0:18,0:48.31:0,48,337	0/0:11,0:32.94:0,33,340	0/1:10,42:60.00:1399,0,117	0/1:5,29:60.00:874,0,71	0/0:3,0:9.53:0,9,94	0/0:10,0:30.07:0,30,321	0/0:20,0:60.00:0,60,657	0/1:17,54:60.00:1678,0,248	0/1:5,7:60.00:282,0,185	0/0:43,0:60.00:0,127,1276	0/0:5,0:15.16:0,15,152	0/0:33,0:60.00:0,98,1014	0/0:31,0:60.00:0,91,887	0/0:10,0:30.06:0,30,297	0/1:23,51:60.00:1603,0,421	0/0:10,0:30.07:0,30,311	0/0:28,0:60.00:0,84,868	0/0:28,0:60.00:0,84,875	0/1:15,39:60.00:1196,0,221	0/0:33,0:60.00:0,99,1041	0/1:20,73:60.00:1720,0,360	0/1:5,4:60.00:127,0,139	0/0:11,0:33.07:0,33,357	0/0:19,0:57.13:0,57,607	0/0:6,0:18.11:0,18,195	0/1:7,53:23.57:1645,0,24	0/1:10,55:60.00:1716,0,116	1/1:0,65:60.00:2000,195,0	0/0:2,0:6.98:0,6,58	0/0:6,0:17.54:0,17,167	0/0:3,0:9.54:0,9,101	0/0:29,0:60.00:0,87,900	0/0:5,0:15.17:0,15,159	0/0:36,0:60.00:0,103,942	0/0:24,0:60.00:0,70,669
chr3	82194219	chr3_82194219	N	<MEI>	.	.	refIns	GT:AD:GQ:PL	0/0:57,0:60.00:0,164,1992	0/0:64,0:60.00:0,191,1937	0/0:13,0:37.92:0,38,372	1/1:0,6:18.11:188,18,0	1/1:0,23:60.00:537,64,0	1/1:0,38:60.00:1091,111,0	0/1:11,14:60.00:227,0,284	1/1:0,17:50.51:516,51,0	0/1:20,19:60.00:386,0,436	0/1:30,8:54.61:55,0,884	0/1:4,2:53.96:54,0,108	1/1:0,14:41.52:427,42,0	1/1:0,32:60.00:819,92,0	0/1:57,21:60.00:378,0,1765	0/1:6,3:60.00:74,0,185	0/1:44,28:60.00:463,0,996	1/1:0,19:55.37:532,55,0	0/0:100,0:60.00:0,284,1983	0/1:50,26:60.00:522,0,1275	0/1:14,9:60.00:165,0,189	0/0:78,0:60.00:0,224,1989	0/0:40,0:60.00:0,116,1275	1/1:0,24:60.00:615,69,0	0/0:100,0:60.00:0,287,1986	0/0:68,0:60.00:0,196,1950	0/0:66,0:60.00:0,189,1751	0/0:82,0:60.00:0,238,1992	0/1:14,10:60.00:214,0,391	1/1:0,10:30.08:349,30,0	1/1:0,24:60.00:698,70,0	0/1:8,5:60.00:100,0,214	0/0:71,0:60.00:0,206,1992	0/0:66,0:60.00:0,193,1995	0/0:58,0:60.00:0,167,1630	0/0:11,2:19.41:0,19,275	1/1:0,12:34.79:335,35,0	0/1:10,2:4.82:3,0,228	0/1:31,12:60.00:209,0,799	0/1:10,5:60.00:108,0,234	1/1:0,59:60.00:1342,164,0	0/1:30,14:60.00:239,0,714
chr3	83309781	chr3_83309781	N	<MEI>	.	.	refIns	GT:AD:GQ:PL	0/1:56,19:60.00:180,0,1603	0/0:68,0:60.00:0,205,2000	0/1:17,3:40.85:41,0,633	1/1:0,12:36.06:376,36,0	0/1:35,14:60.00:228,0,1238	1/1:0,27:60.00:863,81,0	1/1:0,35:60.00:746,96,0	1/1:0,13:38.51:398,39,0	1/1:0,25:60.00:640,71,0	0/1:37,12:60.00:161,0,1235	0/1:13,2:26.90:27,0,398	1/1:0,19:57.12:603,57,0	0/1:32,17:60.00:388,0,1137	0/1:78,18:60.00:229,0,1711	0/1:3,8:60.00:241,0,123	0/1:65,23:60.00:488,0,1735	1/1:0,34:60.00:1059,102,0	0/1:70,16:60.00:286,0,1741	0/1:70,16:60.00:268,0,1741	0/1:36,5:42.72:43,0,1070	1/1:0,40:60.00:1163,117,0	1/1:0,11:32.49:334,32,0	0/1:31,10:60.00:181,0,986	0/1:79,18:60.00:272,0,1708	1/1:0,22:60.00:610,65,0	0/1:39,21:60.00:483,0,1375	0/1:55,12:60.00:188,0,1798	0/0:25,0:60.00:0,75,1077	0/0:22,0:60.00:0,66,935	0/0:87,0:60.00:0,262,2000	0/1:6,8:60.00:218,0,208	1/1:0,32:60.00:806,91,0	1/1:0,21:59.65:537,60,0	1/1:0,16:46.95:479,47,0	0/1:11,3:58.88:59,0,374	0/0:15,0:45.11:0,45,573	0/0:17,0:51.12:0,51,628	0/1:44,9:60.00:137,0,1531	0/1:21,3:21.85:22,0,679	1/1:0,42:60.00:1131,121,0	1/1:0,18:51.09:461,51,0
chr4	22610555	chr4_22610555	N	<MEI>	.	.	refEmpty	GT:AD:GQ:PL	0/1:9,23:60.00:538,0,104	0/0:28,0:60.00:0,83,869	0/0:11,0:32.49:0,32,319	0/0:25,0:60.00:0,74,813	0/0:18,0:52.95:0,53,537	0/0:39,0:60.00:0,112,1047	1/1:0,49:60.00:1328,137,0	0/0:10,0:29.50:0,30,318	0/0:17,0:48.22:0,48,446	0/1:8,9:60.00:186,0,116	0/0:1,0:4.76:0,3,29	0/0:13,0:37.35:0,37,350	0/0:35,0:60.00:0,102,982	0/0:60,0:60.00:0,171,1595	0/0:14,0:42.12:0,42,573	0/0:54,0:60.00:0,157,1532	0/0:42,0:60.00:0,120,1131	0/0:48,0:60.00:0,137,1306	0/0:50,0:60.00:0,142,1274	0/1:11,24:60.00:394,0,195	0/0:31,0:60.00:0,88,791	0/0:15,0:41.63:0,42,353	0/0:33,0:60.00:0,95,872	0/0:41,0:60.00:0,116,1075	0/0:17,0:49.96:0,50,515	0/0:36,0:60.00:0,107,1136	0/0:34,0:60.00:0,97,906	0/0:15,0:44.50:0,45,450	0/0:4,0:12.29:0,12,130	0/0:27,0:60.00:0,79,802	0/0:10,0:29.50:0,29,311	0/0:33,0:60.00:0,92,773	0/0:27,0:60.00:0,77,719	0/0:33,0:60.00:0,94,876	1/1:0,13:36.77:323,37,0	0/0:7,0:19.92:0,20,169	0/1:3,1:17.63:18,0,62	0/0:32,0:60.00:0,93,902	0/0:9,0:25.91:0,26,248	0/0:33,0:60.00:0,92,773	0/1:11,26:60.00:592,0,227
chr4	35617219	chr4_35617219	N	<MEI>	.	.	refIns	GT:AD:GQ:PL	0/0:69,0:60.00:0,207,2000	0/0:52,0:60.00:0,156,1913	0/0:22,0:60.00:0,66,904	0/0:31,0:60.00:0,93,1280	0/0:60,0:60.00:0,180,2000	0/0:76,0:60.00:0,229,2000	0/0:75,0:60.00:0,226,2000	0/0:12,0:36.09:0,36,489	0/0:82,0:60.00:0,247,2000	0/0:51,0:60.00:0,153,2000	0/0:18,0:54.14:0,54,688	0/0:27,0:60.00:0,81,1100	0/0:47,0:60.00:0,141,1727	0/0:100,0:60.00:0,301,2000	0/0:27,0:60.00:0,81,1322	0/0:100,0:60.00:0,301,2000	0/0:100,0:60.00:0,301,2000	0/0:100,0:60.00:0,301,2000	0/0:100,0:60.00:0,301,2000	0/0:48,0:60.00:0,144,1760	0/0:76,0:60.00:0,229,2000	0/0:31,0:60.00:0,93,1203	0/0:76,0:60.00:0,229,2000	0/0:100,0:60.00:0,301,2000	0/0:90,0:60.00:0,271,2000	0/0:100,0:60.00:0,301,2000	0/0:98,0:60.00:0,295,2000	0/0:22,0:60.00:0,66,825	0/0:30,0:60.00:0,90,1462	0/0:75,0:60.00:0,226,2000	0/0:43,0:60.00:0,129,1603	0/0:86,0:60.00:0,259,2000	0/0:78,0:60.00:0,235,2000	0/0:66,0:60.00:0,198,2000	0/0:15,0:45.12:0,45,625	0/0:16,0:48.12:0,48,616	0/0:10,0:30.09:0,30,418	0/0:87,0:60.00:0,262,2000	0/0:24,0:60.00:0,72,993	0/0:100,0:60.00:0,301,2000	0/0:80,0:60.00:0,241,2000
chr5	2560577	chr5_2560577	N	<MEI>	.	.	refIns	GT:AD:GQ:PL	0/0:89,0:60.00:0,268,2000	0/0:72,0:60.00:0,217,2000	0/0:22,0:60.00:0,66,845	0/0:46,0:60.00:0,138,2000	0/0:62,0:60.00:0,186,2000	0/0:72,0:60.00:0,217,2000	0/0:77,0:60.00:0,232,2000	0/0:40,0:60.00:0,120,1547	0/0:96,0:60.00:0,289,2000	0/0:57,0:60.00:0,171,2000	0/0:23,0:60.00:0,69,1043	0/0:50,0:60.00:0,150,2000	0/0:80,0:60.00:0,241,2000	0/0:100,0:60.00:0,301,2000	0/0:19,0:57.14:0,57,880	0/0:100,0:60.00:0,301,2000	0/0:52,0:60.00:0,156,1908	0/0:100,0:60.00:0,301,2000	0/0:100,0:60.00:0,301,2000	0/0:60,0:60.00:0,180,2000	0/0:100,0:60.00:0,300,1999	0/0:51,0:60.00:0,153,1846	0/0:80,0:60.00:0,241,2000	0/0:100,0:60.00:0,300,1999	0/0:100,0:60.00:0,301,2000	0/0:97,0:60.00:0,292,2000	0/0:100,0:60.00:0,301,2000	0/0:32,0:60.00:0,96,1212	0/0:13,0:39.13:0,39,677	0/0:75,0:60.00:0,226,2000	0/0:45,0:60.00:0,135,1682	0/0:100,0:60.00:0,301,2000	0/0:97,0:60.00:0,292,2000	0/0:78,0:60.00:0,235,2000	0/0:19,0:57.17:0,57,824	0/0:25,0:60.00:0,75,898	0/0:12,0:36.11:0,36,579	0/0:71,0:60.00:0,213,2000	0/0:25,0:60.00:0,75,1026	0/0:100,0:60.00:0,301,2000	0/0:92,0:60.00:0,277,2000
chr5	10128780	chr5_10128780	N	<MEI>	.	.	refEmpty	GT:AD:GQ:PL	0/0:31,0:60.00:0,84,619	0/0:39,0:60.00:0,112,1058	0/0:14,0:40.78:0,41,380	0/0:6,0:18.13:0,18,288	0/0:15,0:45.11:0,45,491	0/0:18,0:52.80:0,53,502	0/0:21,0:57.34:0,57,445	0/0:12,0:34.90:0,35,329	0/0:25,0:60.00:0,70,610	0/0:23,0:60.00:0,67,641	0/0:10,0:29.33:0,29,262	0/0:13,0:39.10:0,39,457	0/0:30,0:60.00:0,87,798	0/0:56,0:60.00:0,159,1487	0/0:13,0:39.08:0,39,539	0/0:45,0:60.00:0,127,1101	0/0:13,0:37.36:0,37,364	0/0:75,0:60.00:0,215,1987	0/0:57,0:60.00:0,163,1458	0/0:16,0:41.70:0,42,239	0/0:39,0:60.00:0,109,920	0/0:14,0:38.03:0,38,283	0/0:41,0:60.00:0,119,1149	0/0:59,0:60.00:0,169,1509	0/0:30,0:60.00:0,84,707	0/0:37,0:60.00:0,105,923	0/0:35,0:60.00:0,101,1000	0/0:13,0:37.92:0,38,372	0/0:9,0:26.94:0,27,306	0/0:25,0:60.00:0,73,672	0/0:10,0:28.77:0,29,264	0/0:33,0:60.00:0,94,849	0/0:40,0:60.00:0,114,1038	0/0:26,0:60.00:0,74,687	0/0:5,0:13.92:0,14,97	0/0:11,0:31.90:0,32,288	0/0:9,0:25.20:0,25,206	0/0:29,0:60.00:0,83,753	0/0:14,0:39.20:0,39,338	0/0:57,0:60.00:0,159,1340	0/0:29,0:60.00:0,83,795
chr5	16865484	chr5_16865484	N	<MEI>	.	.	refEmpty	GT:AD:GQ:PL	0/0:38,0:60.00:0,104,822	1/1:0,46:60.00:1880,138,0	1/1:0,31:60.00:1069,93,0	1/1:0,41:60.00:1391,123,0	1/1:5,41:40.36:1380,40,0	0/1:10,45:60.00:1506,0,160	0/0:19,0:50.16:0,50,332	0/0:13,0:39.06:0,39,405	1/1:0,84:60.00:2000,253,0	0/0:19,0:56.56:0,57,600	0/1:3,18:30.84:570,0,31	0/1:5,22:60.00:751,0,71	0/1:15,24:60.00:804,0,353	1/1:0,100:60.00:2000,301,0	0/1:6,4:60.00:162,0,213	0/1:14,58:60.00:1783,0,191	0/0:40,0:60.00:0,120,1222	1/1:0,100:60.00:2000,301,0	1/1:0,100:60.00:2000,301,0	0/0:7,0:20.94:0,21,203	0/1:12,41:60.00:1221,0,204	1/1:0,41:60.00:1411,123,0	1/1:0,87:60.00:2000,262,0	1/1:0,100:60.00:2000,301,0	1/1:0,72:60.00:2000,216,0	0/1:17,46:60.00:1499,0,339	0/0:35,1:60.00:0,72,1157	0/1:5,8:60.00:283,0,127	0/0:4,0:12.30:0,12,161	1/1:0,78:60.00:2000,235,0	1/1:2,24:7.13:756,6,0	1/1:0,88:60.00:2000,265,0	1/1:0,75:60.00:2000,226,0	1/1:0,98:60.00:2000,295,0	0/0:4,0:12.29:0,12,130	0/0:1,0:4.77:0,3,36	0/1:7,10:60.00:305,0,173	0/0:23,0:60.00:0,69,740	1/1:0,25:60.00:888,75,0	1/1:0,100:60.00:2000,301,0	0/1:15,38:60.00:1260,0,272
chr5	24576900	chr5_24576900	N	<MEI>	.	.	refIns	GT:AD:GQ:PL	0/0:7,0:21.08:0,21,217	0/0:6,0:18.13:0,18,360	0/0:11,0:33.10:0,33,454	0/0:4,0:12.28:0,12,203	.:0,0:0.00:0,0,0	0/0:6,0:18.11:0,18,267	0/0:1,0:4.76:0,3,29	0/0:8,0:24.09:0,24,377	0/0:3,0:9.53:0,9,94	.:0,0:0.00:0,0,0	0/0:1,0:4.77:0,3,36	0/0:5,0:15.19:0,15,300	0/0:6,0:18.12:0,18,274	.:0,0:0.00:0,0,0	.:0,0:0.00:0,0,0	0/0:3,0:9.54:0,9,108	0/0:5,0:15.18:0,15,197	0/0:1,0:4.77:0,3,36	0/0:51,0:60.00:0,153,1977	0/0:2,0:6.99:0,6,72	0/0:2,0:6.52:0,5,37	0/0:1,0:4.77:0,3,36	0/0:4,0:12.30:0,12,137	.:0,0:0.00:0,0,0	0/0:3,0:9.54:0,9,101	0/0:2,0:6.98:0,6,58	0/0:8,0:24.07:0,24,280	.:0,0:0.00:0,0,0	.:0,0:0.00:0,0,0	0/0:5,0:15.17:0,15,207	.:0,0:0.00:0,0,0	0/0:3,0:9.02:0,8,73	.:0,0:0.00:0,0,0	0/0:1,0:4.77:0,3,60	.:0,0:0.00:0,0,0	.:0,0:0.00:0,0,0	.:0,0:0.00:0,0,0	.:0,0:0.00:0,0,0	0/0:3,0:9.54:0,9,125	.:0,0:0.00:0,0,0	.:0,0:0.00:0,0,0
chr5	40781148	chr5_40781148	N	<MEI>	.	.	refIns	GT:AD:GQ:PL	0/0:68,0:60.00:0,204,2000	0/0:44,0:60.00:0,132,1884	0/0:16,0:48.04:0,48,638	0/0:37,0:60.00:0,111,1653	0/0:57,0:60.00:0,171,2000	0/0:69,0:60.00:0,208,2000	0/0:63,0:60.00:0,189,2000	1/1:0,4:12.28:119,12,0	0/0:87,0:60.00:0,262,2000	0/0:61,0:60.00:0,183,2000	0/0:23,0:60.00:0,69,878	0/0:38,0:60.00:0,114,1647	0/0:54,0:60.00:0,162,2000	0/0:100,0:60.00:0,301,2000	0/0:18,0:54.17:0,54,971	0/0:100,0:60.00:0,301,2000	0/0:82,0:60.00:0,247,2000	0/0:100,0:60.00:0,301,2000	0/0:100,0:60.00:0,301,2000	0/0:63,0:60.00:0,189,2000	0/0:87,1:60.00:0,255,1990	0/0:44,0:60.00:0,132,1525	0/0:81,0:60.00:0,244,2000	0/0:100,0:60.00:0,301,2000	0/0:82,0:60.00:0,247,2000	0/0:76,0:60.00:0,228,2000	0/0:100,0:60.00:0,301,2000	0/0:19,0:57.15:0,57,748	0/0:10,0:29.96:0,30,524	0/0:55,0:60.00:0,165,2000	0/0:29,0:60.00:0,87,1090	0/0:97,0:60.00:0,292,2000	0/0:86,0:60.00:0,259,2000	0/0:85,0:60.00:0,256,2000	0/0:10,0:30.08:0,30,332	0/0:18,0:54.15:0,54,692	0/0:20,0:60.00:0,60,746	0/0:89,0:60.00:0,268,2000	0/0:33,0:60.00:0,99,1313	0/0:100,0:60.00:0,301,2000	0/0:75,0:60.00:0,226,2000
chr5	78050907	chr5_78050907	N	<MEI>	.	.	refIns	GT:AD:GQ:PL	0/0:57,0:60.00:0,171,1859	0/0:64,0:60.00:0,193,2000	0/0:12,0:36.10:0,36,548	0/0:22,0:60.00:0,66,976	0/0:69,0:60.00:0,208,2000	0/0:81,0:60.00:0,244,2000	0/0:49,0:60.00:0,147,1630	1/1:0,1:4.76:29,3,0	0/0:82,0:60.00:0,247,2000	0/0:57,0:60.00:0,171,2000	0/0:13,0:39.12:0,39,639	0/0:23,0:60.00:0,69,1026	0/0:47,0:60.00:0,141,2000	0/0:83,0:60.00:0,250,2000	0/0:13,0:39.12:0,39,664	0/0:100,0:60.00:0,301,2000	1/1:0,8:23.48:218,23,0	0/0:100,0:60.00:0,301,2000	0/0:100,0:60.00:0,301,2000	0/0:59,0:60.00:0,177,2000	0/0:97,0:60.00:0,291,1999	0/0:48,0:60.00:0,144,2000	0/0:78,0:60.00:0,235,2000	0/0:100,0:60.00:0,301,2000	0/0:82,0:60.00:0,247,2000	0/0:100,0:60.00:0,301,2000	0/0:100,0:60.00:0,301,2000	0/0:29,0:60.00:0,87,1341	0/0:17,0:51.17:0,51,919	0/0:49,0:60.00:0,147,2000	0/0:36,0:60.00:0,108,1548	0/0:95,0:60.00:0,286,2000	0/0:82,0:60.00:0,247,2000	0/0:65,0:60.00:0,196,2000	0/0:7,0:21.10:0,21,324	0/0:19,0:57.14:0,57,724	0/0:4,0:12.30:0,12,192	0/0:95,0:60.00:0,286,2000	0/0:25,0:60.00:0,75,1118	0/0:100,0:60.00:0,301,2000	0/0:94,0:60.00:0,283,2000
chr5	78331579	chr5_78331579	N	<MEI>	.	.	refEmpty	GT:AD:GQ:PL	0/0:11,0:30.17:0,30,230	0/1:40,18:60.00:381,0,956	0/1:18,9:60.00:197,0,417	0/1:34,9:60.00:67,0,933	0/1:47,19:60.00:290,0,941	0/1:100,20:60.00:199,0,1639	0/0:6,0:16.95:0,17,134	0/0:12,0:35.51:0,36,369	0/0:60,0:60.00:0,172,1541	0/1:55,15:60.00:189,0,1234	0/0:16,0:45.07:0,45,375	0/1:51,22:60.00:312,0,1076	0/1:59,18:60.00:239,0,1460	0/1:85,45:60.00:1025,0,1609	0/0:47,0:60.00:0,141,1771	0/1:100,66:60.00:1411,0,1500	0/0:100,0:60.00:0,276,1975	0/0:100,0:60.00:0,301,2000	0/0:100,0:60.00:0,291,1990	0/0:19,0:54.22:0,54,490	0/0:18,0:52.38:0,52,509	0/0:13,0:37.79:0,38,350	0/0:16,0:44.49:0,44,354	0/0:77,0:60.00:0,218,1909	0/0:28,0:60.00:0,75,532	0/0:52,0:60.00:0,153,1549	0/0:58,0:60.00:0,169,1775	0/0:26,0:60.00:0,74,666	0/0:7,0:21.09:0,21,255	0/0:28,0:60.00:0,81,724	0/0:30,4:40.45:0,40,687	0/0:63,0:60.00:0,179,1584	0/0:11,0:32.51:0,33,347	0/0:16,0:44.63:0,45,389	0/0:3,0:7.97:0,7,25	0/0:5,0:15.17:0,15,159	0/0:8,0:22.92:0,23,212	0/0:29,0:60.00:0,83,775	0/0:5,0:14.61:0,14,138	0/0:34,0:60.00:0,98,935	0/0:74,0:60.00:0,211,1908
chr5	80814713	chr5_80814713	N	<MEI>	.	.	refEmpty	GT:AD:GQ:PL	0/0:12,0:35.95:0,36,376	0/0:28,0:60.00:0,84,913	0/0:8,0:24.08:0,24,267	0/0:12,0:35.92:0,36,362	0/0:25,0:60.00:0,75,795	0/0:26,0:60.00:0,78,886	0/0:16,0:47.99:0,48,520	0/0:15,0:45.11:0,45,491	0/0:23,0:60.00:0,69,694	0/0:20,0:59.87:0,60,615	0/0:3,0:9.54:0,9,101	0/0:13,0:38.92:0,39,384	0/0:21,0:60.00:0,63,703	0/0:39,0:60.00:0,117,1452	0/0:6,0:18.12:0,18,305	0/0:49,0:60.00:0,147,1606	0/0:6,0:18.12:0,18,226	0/0:30,0:60.00:0,90,989	0/0:32,0:60.00:0,96,1012	0/0:9,0:27.08:0,27,303	0/0:41,0:60.00:0,123,1297	0/0:15,0:45.11:0,45,491	0/0:20,0:60.00:0,60,643	0/0:39,0:60.00:0,117,1285	0/0:26,0:60.00:0,78,810	0/0:34,0:60.00:0,102,1091	0/0:39,0:60.00:0,117,1309	0/0:8,0:24.08:0,24,267	0/1:8,5:60.00:206,0,283	0/0:31,0:60.00:0,93,997	0/0:9,0:27.07:0,27,296	0/0:40,0:60.00:0,120,1275	0/0:36,0:60.00:0,108,1117	0/0:26,0:60.00:0,78,859	0/0:5,0:15.15:0,15,152	0/0:7,0:20.95:0,21,217	0/0:6,0:18.11:0,18,188	0/0:39,0:60.00:0,117,1242	0/0:20,0:59.99:0,60,608	0/0:48,0:60.00:0,144,1497	0/0:29,0:60.00:0,87,925
chr6	45979276	chr6_45979276	N	<MEI>	.	.	refIns	GT:AD:GQ:PL	0/0:100,0:60.00:0,301,2000	0/0:83,0:60.00:0,250,2000	0/0:23,0:60.00:0,69,981	0/0:74,0:60.00:0,223,2000	0/0:100,0:60.00:0,301,2000	0/0:100,0:60.00:0,301,2000	0/0:100,0:60.00:0,301,2000	1/1:0,6:18.11:195,18,0	0/0:85,0:60.00:0,256,2000	0/0:98,0:60.00:0,295,2000	0/0:28,0:60.00:0,84,1058	0/0:55,0:60.00:0,165,2000	0/0:71,0:60.00:0,214,2000	0/0:100,0:60.00:0,301,2000	0/0:27,0:60.00:0,81,1462	0/0:100,0:60.00:0,301,2000	0/0:84,0:60.00:0,253,2000	0/0:100,0:60.00:0,301,2000	0/0:100,0:60.00:0,301,2000	0/0:60,0:60.00:0,180,2000	0/0:100,0:60.00:0,301,2000	0/0:59,0:60.00:0,177,2000	0/0:70,0:60.00:0,211,2000	0/0:100,0:60.00:0,301,2000	0/0:100,0:60.00:0,301,2000	0/0:100,0:60.00:0,301,2000	0/0:100,0:60.00:0,301,2000	0/0:42,0:60.00:0,126,1777	0/0:22,0:60.00:0,66,1144	0/0:88,0:60.00:0,265,2000	0/0:44,0:60.00:0,132,1588	0/0:100,0:60.00:0,301,2000	0/0:100,0:60.00:0,301,2000	0/0:83,0:60.00:0,250,2000	0/0:21,0:60.00:0,63,765	0/0:38,0:60.00:0,114,1437	0/0:15,0:45.14:0,45,694	0/0:85,0:60.00:0,256,2000	0/0:30,0:60.00:0,90,1254	0/0:100,0:60.00:0,301,2000	0/0:85,0:60.00:0,256,2000
chr6	47934941	chr6_47934941	N	<MEI>	.	.	refIns	GT:AD:GQ:PL	0/0:83,0:60.00:0,246,1997	0/0:48,0:60.00:0,144,1711	0/0:26,0:60.00:0,78,852	0/0:24,0:60.00:0,72,847	0/0:73,0:60.00:0,215,1996	0/0:84,0:60.00:0,252,1999	0/0:82,0:60.00:0,240,1993	1/1:0,8:22.92:212,23,0	0/0:90,0:60.00:0,269,1998	0/0:66,0:60.00:0,195,1996	0/0:23,0:60.00:0,69,909	0/0:38,0:60.00:0,114,1441	0/0:71,0:60.00:0,208,1994	0/0:100,0:60.00:0,296,1995	0/0:12,0:36.11:0,36,586	0/0:100,0:60.00:0,296,1995	1/1:0,12:34.32:306,34,0	0/0:100,0:60.00:0,299,1998	0/0:100,0:60.00:0,295,1994	0/0:58,0:60.00:0,169,1769	0/0:80,0:60.00:0,236,1996	0/0:49,0:60.00:0,146,1743	0/0:81,0:60.00:0,241,1998	0/0:100,0:60.00:0,293,1992	0/0:74,0:60.00:0,218,1996	0/0:88,0:60.00:0,263,1998	0/0:96,0:60.00:0,287,1998	0/0:30,0:60.00:0,89,982	0/0:29,0:60.00:0,87,1192	0/0:81,0:60.00:0,238,1994	0/0:22,0:60.00:0,66,868	0/0:95,0:60.00:0,281,1995	0/0:80,0:60.00:0,238,1997	0/0:59,0:60.00:0,176,1998	0/0:15,0:44.50:0,45,514	0/0:20,0:59.55:0,60,654	0/0:24,0:60.00:0,71,833	0/0:67,0:60.00:0,201,1999	0/0:31,0:60.00:0,93,981	0/0:100,0:60.00:0,299,1998	0/0:84,0:60.00:0,249,1996
chr6	52819151	chr6_52819151	N	<MEI>	.	.	refEmpty	GT:AD:GQ:PL	0/0:18,0:49.44:0,49,373	0/0:34,0:60.00:0,102,1126	0/0:5,0:15.18:0,15,173	0/0:5,0:15.18:0,15,197	0/0:13,0:39.06:0,39,405	0/0:23,0:60.00:0,69,758	0/0:15,0:41.04:0,41,319	0/0:5,0:15.17:0,15,166	0/0:37,0:60.00:0,106,994	0/0:19,0:55.70:0,56,531	0/0:1,0:4.77:0,3,36	0/0:18,0:54.13:0,54,616	0/0:16,0:48.12:0,48,534	0/0:49,0:60.00:0,142,1379	0/0:6,0:18.12:0,18,305	0/0:48,0:60.00:0,140,1339	0/0:6,0:18.12:0,18,264	0/0:53,0:60.00:0,157,1641	0/0:48,0:60.00:0,144,1560	0/0:8,0:24.08:0,24,267	0/0:30,0:60.00:0,86,789	0/0:30,0:60.00:0,87,816	0/0:17,0:51.10:0,51,528	0/0:49,0:60.00:0,146,1456	0/0:23,0:60.00:0,68,647	0/0:24,0:60.00:0,72,766	0/0:40,0:60.00:0,120,1359	0/0:7,0:21.09:0,21,231	0/0:8,0:24.08:0,24,332	0/0:29,0:60.00:0,87,953	0/0:15,0:45.10:0,45,484	0/0:24,0:60.00:0,70,648	0/0:35,0:60.00:0,101,977	0/0:15,0:45.11:0,45,491	0/0:4,0:12.30:0,12,137	0/0:5,0:15.17:0,15,159	0/0:6,0:18.11:0,18,195	0/0:24,0:60.00:0,72,766	0/0:5,0:15.17:0,15,159	0/0:65,0:60.00:0,188,1820	0/0:32,0:60.00:0,94,965
chr6	67389990	chr6_67389990	N	<MEI>	.	.	refIns	GT:AD:GQ:PL	1/1:0,26:60.00:680,74,0	1/1:0,40:60.00:1258,120,0	1/1:0,7:20.94:203,21,0	1/1:0,12:36.09:397,36,0	1/1:0,20:58.97:595,59,0	0/0:97,0:60.00:0,292,2000	1/1:0,24:60.00:539,66,0	1/1:0,8:24.06:239,24,0	0/1:41,22:60.00:378,0,1328	1/1:0,18:52.39:516,52,0	0/1:8,2:41.91:42,0,316	1/1:0,13:39.09:426,39,0	1/1:0,17:51.11:535,51,0	0/1:69,19:60.00:311,0,1735	0/0:13,0:39.11:0,39,666	0/1:91,23:60.00:340,0,1657	1/1:0,10:30.07:318,30,0	0/0:100,0:60.00:0,301,2000	0/1:72,14:60.00:196,0,1741	0/0:70,0:60.00:0,211,2000	0/0:100,0:60.00:0,301,2000	0/1:19,11:60.00:250,0,637	0/0:91,0:60.00:0,274,2000	0/1:94,32:60.00:593,0,1621	0/0:99,0:60.00:0,298,2000	0/0:100,0:60.00:0,301,2000	0/1:52,23:60.00:532,0,1774	0/1:10,8:60.00:227,0,326	1/1:0,13:39.11:547,39,0	1/1:0,24:60.00:766,72,0	0/1:25,4:56.77:57,0,839	0/0:100,0:60.00:0,301,2000	0/0:100,0:60.00:0,301,2000	0/0:75,0:60.00:0,226,2000	1/1:0,3:9.53:94,9,0	1/1:0,12:34.94:370,35,0	1/1:0,1:4.77:36,3,0	0/0:80,0:60.00:0,241,2000	0/1:24,4:52.78:53,0,830	0/0:100,0:60.00:0,301,2000	0/0:97,0:60.00:0,292,2000
chr7	6132731	chr7_6132731	N	<MEI>	.	.	refEmpty	GT:AD:GQ:PL	0/0:21,0:56.73:0,57,405	0/0:39,0:60.00:0,117,1292	0/0:9,0:27.04:0,27,275	0/0:13,0:39.08:0,39,406	0/0:18,0:52.95:0,53,516	0/0:24,0:60.00:0,72,793	0/0:13,0:33.28:0,33,178	0/0:15,0:45.11:0,45,498	0/0:23,0:60.00:0,67,654	0/0:20,0:59.57:0,60,643	0/0:6,0:17.97:0,18,174	0/0:13,0:39.08:0,39,405	0/0:22,0:60.00:0,66,736	0/0:40,0:60.00:0,115,1085	0/0:10,0:30.08:0,30,421	0/0:63,0:60.00:0,186,1864	0/0:8,0:24.05:0,24,246	0/0:39,0:60.00:0,117,1309	0/0:36,0:60.00:0,107,1132	0/0:10,0:30.06:0,30,304	0/0:31,0:60.00:0,91,922	0/0:13,0:37.35:0,37,357	0/0:24,0:60.00:0,72,794	0/0:38,0:60.00:0,114,1203	0/0:26,0:60.00:0,77,797	0/0:34,0:60.00:0,102,1063	0/0:41,0:60.00:0,122,1339	0/0:10,0:30.07:0,30,325	0/0:17,0:51.13:0,51,618	0/0:24,0:60.00:0,72,804	0/0:11,0:33.07:0,33,347	0/0:45,0:60.00:0,129,1169	0/0:32,0:60.00:0,95,971	0/0:17,0:50.53:0,51,521	0/0:4,0:12.30:0,12,137	0/0:2,0:6.99:0,6,72	0/0:7,0:21.09:0,21,231	0/0:28,0:60.00:0,84,917	0/0:7,0:21.07:0,21,210	0/0:59,0:60.00:0,169,1507	0/0:34,0:60.00:0,101,1032
chr7	7997095	chr7_7997095	N	<MEI>	.	.	refIns	GT:AD:GQ:PL	0/0:57,0:60.00:0,171,1886	0/0:57,0:60.00:0,171,2000	0/0:15,0:45.14:0,45,742	0/0:17,0:51.14:0,51,793	0/0:84,0:60.00:0,253,2000	0/0:58,0:60.00:0,174,1999	0/0:53,0:60.00:0,159,1663	0/0:8,0:24.07:0,24,311	0/0:89,0:60.00:0,268,2000	0/0:50,0:60.00:0,150,1914	0/0:7,0:21.09:0,21,334	0/0:16,0:48.14:0,48,781	0/0:42,0:60.00:0,126,1845	0/0:79,0:60.00:0,238,2000	0/0:14,0:42.10:0,42,602	0/0:100,0:60.00:0,301,2000	0/0:28,0:60.00:0,84,1264	0/0:100,0:60.00:0,301,2000	0/0:100,0:60.00:0,300,1999	0/0:62,0:60.00:0,186,2000	0/0:100,0:60.00:0,301,2000	0/0:52,0:60.00:0,156,2000	0/0:63,0:60.00:0,189,2000	0/0:100,0:60.00:0,301,2000	0/0:88,0:60.00:0,265,2000	0/0:73,0:60.00:0,220,2000	0/0:100,0:60.00:0,301,2000	0/0:21,0:60.00:0,63,947	0/0:23,0:60.00:0,69,1142	0/0:57,0:60.00:0,171,2000	0/0:27,0:60.00:0,81,953	0/0:93,0:60.00:0,280,2000	0/0:87,0:60.00:0,261,1999	0/0:99,0:60.00:0,297,1999	0/0:9,0:27.09:0,27,406	0/0:23,0:60.00:0,69,865	0/0:12,0:36.10:0,36,517	0/0:79,0:60.00:0,238,2000	0/0:25,0:60.00:0,75,984	0/0:100,0:60.00:0,301,2000	0/0:100,0:60.00:0,300,1999
chr8	1851260	chr8_1851260	N	<MEI>	.	.	refIns	GT:AD:GQ:PL	0/0:13,0:39.07:0,39,404	.:0,0:0.00:0,0,0	0/0:5,0:15.17:0,15,214	0/0:25,0:60.00:0,75,1042	0/0:27,0:60.00:0,81,886	0/0:63,0:60.00:0,189,2000	0/0:17,0:51.10:0,51,538	0/0:18,0:54.05:0,54,595	0/0:38,0:60.00:0,114,1250	0/0:33,0:60.00:0,99,1154	0/0:12,0:36.08:0,36,383	0/0:27,0:60.00:0,81,1042	0/0:47,0:60.00:0,141,1947	0/0:72,0:60.00:0,217,2000	0/0:12,0:36.12:0,36,641	0/0:73,0:60.00:0,220,2000	0/0:92,0:60.00:0,277,2000	0/0:69,0:60.00:0,207,2000	0/0:47,0:60.00:0,141,1526	0/0:32,0:60.00:0,96,1191	0/0:75,0:60.00:0,226,2000	0/0:37,0:60.00:0,111,1388	0/0:59,0:60.00:0,177,2000	0/0:65,0:60.00:0,195,2000	0/0:48,0:60.00:0,144,1662	0/0:61,0:60.00:0,183,2000	0/0:57,0:60.00:0,171,1939	0/0:17,0:51.13:0,51,662	0/0:19,0:57.16:0,57,933	0/0:52,0:60.00:0,156,2000	0/0:18,0:54.11:0,54,625	0/0:54,0:60.00:0,162,1881	0/0:34,0:60.00:0,102,1163	0/0:34,0:60.00:0,102,1253	0/0:12,0:36.09:0,36,445	0/0:13,0:39.10:0,39,433	0/0:12,0:36.11:0,36,490	0/0:61,0:60.00:0,183,2000	0/0:25,0:60.00:0,75,928	0/0:62,0:60.00:0,186,2000	0/0:47,0:60.00:0,141,1691
chr8	12837689	chr8_12837689	N	<MEI>	.	.	refEmpty	GT:AD:GQ:PL	0/0:14,0:36.28:0,36,207	0/0:19,0:57.14:0,57,621	0/0:5,0:15.16:0,15,152	0/0:12,0:36.09:0,36,404	0/0:19,0:55.34:0,55,518	0/0:30,0:60.00:0,90,940	0/0:7,0:18.78:0,19,128	0/0:10,0:30.07:0,30,318	0/0:33,0:60.00:0,94,849	0/0:15,0:44.53:0,45,477	0/0:5,0:15.03:0,15,138	0/0:15,0:45.10:0,45,477	0/0:20,0:59.82:0,60,590	0/0:33,0:60.00:0,97,1031	0/0:3,0:9.53:0,9,118	0/0:38,0:60.00:0,112,1177	0/0:9,0:27.07:0,27,296	0/0:14,0:42.09:0,42,448	0/0:23,0:60.00:0,68,703	0/0:11,0:33.09:0,33,382	0/0:14,0:38.01:0,38,283	0/0:6,0:17.54:0,17,167	0/0:22,0:60.00:0,66,729	0/0:24,0:60.00:0,70,690	0/0:20,0:58.27:0,58,567	0/0:17,0:51.12:0,51,549	0/0:19,0:56.54:0,57,641	0/0:12,0:36.09:0,36,390	0/0:10,0:30.07:0,30,366	0/0:33,0:60.00:0,99,1055	0/0:8,0:24.07:0,24,260	0/0:23,0:60.00:0,66,606	0/0:22,0:60.00:0,64,635	0/0:18,0:53.40:0,53,529	0/0:3,0:9.53:0,9,87	0/0:3,0:9.02:0,8,73	0/0:7,0:21.09:0,21,238	0/0:14,0:42.10:0,42,455	0/0:7,0:21.09:0,21,238	0/0:35,0:60.00:0,99,844	0/0:23,0:60.00:0,67,648
chr8	18375962	chr8_18375962	N	<MEI>	.	.	refEmpty	GT:AD:GQ:PL	0/0:16,0:45.78:0,46,417	0/0:40,0:60.00:0,120,1293	0/0:2,0:6.98:0,6,58	0/0:8,0:24.08:0,24,274	0/0:27,0:60.00:0,80,783	0/0:18,0:54.12:0,54,571	0/0:9,0:25.92:0,26,255	0/0:11,0:32.50:0,33,340	0/0:24,0:60.00:0,71,718	0/0:20,0:59.56:0,60,629	0/0:8,0:24.07:0,24,277	0/0:10,0:30.04:0,30,304	0/0:14,0:41.96:0,42,434	0/0:22,0:60.00:0,65,715	0/0:4,0:12.30:0,12,168	0/0:41,0:60.00:0,121,1260	0/0:5,0:15.17:0,15,166	0/0:44,0:60.00:0,132,1416	0/0:43,0:60.00:0,128,1360	0/0:8,0:24.07:0,24,260	0/0:39,0:60.00:0,113,1092	0/0:13,0:37.94:0,38,385	0/0:30,0:60.00:0,89,906	0/0:44,0:60.00:0,129,1320	0/0:38,0:60.00:0,111,1111	0/0:29,0:60.00:0,87,893	0/0:32,0:60.00:0,94,971	0/0:11,0:32.94:0,33,340	0/0:16,0:48.14:0,48,693	0/0:16,1:15.26:0,15,491	0/0:11,0:33.08:0,33,361	0/0:40,0:60.00:0,117,1169	0/0:35,0:60.00:0,101,1017	0/0:21,0:60.00:0,63,658	1/1:0,5:15.17:214,15,0	0/1:5,2:36.94:37,0,152	0/1:2,3:42.96:79,0,43	1/1:0,85:60.00:2000,256,0	0/0:10,0:30.08:0,30,332	0/0:66,0:60.00:0,190,1767	0/1:15,51:60.00:1705,0,173
chr9	9097758	chr9_9097758	N	<MEI>	.	.	refEmpty	GT:AD:GQ:PL	0/0:10,0:27.73:0,28,216	0/1:12,24:60.00:750,0,296	1/1:0,9:27.08:392,27,0	0/1:4,11:60.00:405,0,140	0/1:6,27:48.73:1013,0,49	0/1:10,32:60.00:1189,0,192	0/0:12,0:31.43:0,31,190	0/0:5,0:15.17:0,15,159	0/0:21,0:60.00:0,61,624	0/1:3,19:34.83:555,0,35	0/0:1,0:4.77:0,3,36	1/1:0,32:60.00:1267,96,0	0/1:5,23:60.00:839,0,89	0/1:25,40:60.00:1202,0,556	0/0:5,0:15.04:0,15,153	1/1:0,94:60.00:2000,283,0	0/0:1,0:4.76:0,3,29	0/0:29,0:60.00:0,87,911	0/0:25,0:60.00:0,75,781	0/0:8,0:23.91:0,24,232	0/0:19,0:53.65:0,54,483	0/0:13,0:38.93:0,39,398	0/0:17,0:50.54:0,51,528	0/0:34,0:60.00:0,100,960	0/0:27,0:60.00:0,78,743	0/0:27,0:60.00:0,81,902	0/0:26,0:60.00:0,78,986	0/0:7,0:21.09:0,21,231	0/0:14,0:42.08:0,42,472	0/0:10,0:30.07:0,30,311	0/1:6,6:60.00:190,0,159	0/0:17,0:49.36:0,49,504	0/0:22,0:60.00:0,64,653	0/0:18,0:53.50:0,53,515	0/0:1,0:4.77:0,3,36	0/0:1,0:4.76:0,3,29	0/0:1,0:4.77:0,3,36	0/0:22,0:60.00:0,66,680	0/0:4,0:12.30:0,12,137	0/0:38,0:60.00:0,108,959	0/0:16,0:46.36:0,46,437
chr9	9918741	chr9_9918741	N	<MEI>	.	.	refIns	GT:AD:GQ:PL	0/0:86,0:60.00:0,259,2000	0/0:49,0:60.00:0,147,1891	0/0:18,0:54.12:0,54,653	0/0:39,0:60.00:0,117,1573	0/0:60,0:60.00:0,180,2000	0/0:66,0:60.00:0,199,2000	0/0:81,0:60.00:0,244,2000	1/1:0,5:15.16:152,15,0	0/0:65,0:60.00:0,195,2000	0/0:44,0:60.00:0,132,1726	0/0:31,0:60.00:0,93,1310	0/0:20,0:60.00:0,60,787	0/0:42,0:60.00:0,126,1750	0/0:100,0:60.00:0,301,2000	0/0:14,0:42.12:0,42,669	0/0:100,0:60.00:0,301,2000	0/0:77,0:60.00:0,232,2000	0/0:100,0:60.00:0,301,2000	0/0:100,0:60.00:0,301,2000	0/0:67,0:60.00:0,201,2000	0/0:100,0:60.00:0,301,2000	0/0:61,0:60.00:0,183,2000	0/0:85,0:60.00:0,256,2000	0/0:100,0:60.00:0,301,2000	0/0:96,0:60.00:0,289,2000	0/0:100,0:60.00:0,301,2000	0/0:100,0:60.00:0,301,2000	0/0:31,0:60.00:0,93,1200	0/0:14,0:42.13:0,42,617	0/0:63,0:60.00:0,189,2000	0/0:25,0:60.00:0,75,924	0/0:77,0:60.00:0,232,2000	0/0:72,0:60.00:0,217,2000	0/0:84,0:60.00:0,253,2000	0/0:15,0:45.12:0,45,601	0/0:12,0:36.10:0,36,483	0/0:9,0:27.08:0,27,334	0/0:100,0:60.00:0,301,2000	0/0:32,0:60.00:0,96,1215	0/0:100,0:60.00:0,301,2000	0/0:74,0:60.00:0,223,2000
chr9	10669924	chr9_10669924	N	<MEI>	.	.	refIns	GT:AD:GQ:PL	0/0:78,0:60.00:0,235,2000	0/0:54,0:60.00:0,162,2000	0/0:26,0:60.00:0,78,1058	0/0:30,0:60.00:0,90,1232	0/0:67,0:60.00:0,202,2000	0/0:72,0:60.00:0,217,2000	0/0:68,0:60.00:0,205,2000	1/1:0,7:21.09:231,21,0	0/0:70,0:60.00:0,211,2000	0/0:56,0:60.00:0,168,2000	0/0:22,0:60.00:0,66,942	0/0:33,0:60.00:0,99,1422	0/0:57,0:60.00:0,171,2000	0/0:100,0:60.00:0,301,2000	0/0:13,0:39.13:0,39,726	0/0:100,0:60.00:0,301,2000	0/0:100,0:60.00:0,301,2000	0/0:100,0:60.00:0,301,2000	0/0:100,0:60.00:0,301,2000	0/0:69,0:60.00:0,208,2000	0/0:100,0:60.00:0,301,2000	0/0:44,0:60.00:0,132,1646	0/0:66,0:60.00:0,198,2000	0/0:100,0:60.00:0,301,2000	0/0:71,0:60.00:0,214,2000	0/0:100,0:60.00:0,301,2000	0/0:83,0:60.00:0,250,2000	0/0:23,0:60.00:0,69,1012	0/0:18,0:54.16:0,54,868	0/0:68,0:60.00:0,205,2000	0/0:22,0:60.00:0,66,811	0/0:87,0:60.00:0,262,2000	0/0:75,0:60.00:0,226,2000	0/0:73,0:60.00:0,220,2000	0/0:17,0:51.14:0,51,690	0/0:13,0:39.09:0,39,491	0/0:9,0:27.06:0,27,299	0/0:100,0:60.00:0,301,2000	0/0:41,0:60.00:0,123,1587	0/0:100,0:60.00:0,301,2000	0/0:100,0:60.00:0,301,2000
chr9	15385714	chr9_15385714	N	<MEI>	.	.	refEmpty	GT:AD:GQ:PL	0/0:27,0:60.00:0,77,709	0/1:11,29:60.00:942,0,234	0/1:4,14:60.00:456,0,90	0/1:5,7:60.00:267,0,154	0/1:11,24:60.00:758,0,230	0/1:7,38:60.00:1320,0,89	0/0:23,0:60.00:0,63,483	0/0:13,0:39.09:0,39,419	0/0:19,0:54.23:0,54,504	0/1:12,19:60.00:607,0,249	0/0:7,0:20.95:0,21,210	1/1:0,32:60.00:1180,96,0	0/1:11,32:60.00:1052,0,225	0/1:18,73:60.00:1726,0,331	0/0:8,0:24.08:0,24,315	1/1:0,100:60.00:2000,301,0	0/0:11,0:32.94:0,33,343	0/0:41,0:60.00:0,123,1336	0/0:40,0:60.00:0,120,1303	0/0:12,0:35.81:0,36,355	0/0:26,0:60.00:0,76,798	0/0:12,0:35.51:0,36,369	0/0:20,0:60.00:0,60,622	0/0:31,0:60.00:0,93,1003	0/0:15,0:43.35:0,43,401	0/0:38,0:60.00:0,114,1193	0/0:33,0:60.00:0,97,1010	0/0:7,0:21.05:0,21,210	0/0:15,0:45.11:0,45,549	0/0:37,0:60.00:0,111,1199	0/1:4,12:60.00:414,0,89	0/0:26,0:60.00:0,75,742	0/0:33,0:60.00:0,98,996	0/0:21,0:60.00:0,63,693	0/0:10,0:30.04:0,30,304	0/0:2,0:6.98:0,6,65	0/0:9,0:27.07:0,27,289	0/0:28,0:60.00:0,84,882	0/0:10,0:30.07:0,30,325	0/0:50,0:60.00:0,143,1308	0/0:34,0:60.00:0,99,981
chr9	29215798	chr9_29215798	N	<MEI>	.	.	refEmpty	GT:AD:GQ:PL	0/0:21,0:58.51:0,59,500	0/0:27,0:60.00:0,81,909	0/0:3,0:9.54:0,9,101	0/0:7,0:21.08:0,21,225	0/0:29,0:60.00:0,84,822	0/0:19,0:57.14:0,57,628	0/0:23,0:60.00:0,62,462	0/0:15,0:45.11:0,45,491	0/0:28,0:60.00:0,80,759	0/0:11,0:31.92:0,32,313	0/0:5,0:15.17:0,15,159	0/0:6,0:18.10:0,18,181	0/0:22,0:60.00:0,66,729	0/0:38,0:60.00:0,111,1159	0/0:6,0:18.12:0,18,250	0/0:50,0:60.00:0,146,1456	.:0,0:0.00:0,0,0	0/0:53,0:60.00:0,159,1663	0/0:39,0:60.00:0,115,1167	0/0:6,0:18.12:0,18,209	0/0:30,0:60.00:0,87,809	0/0:12,0:35.50:0,36,362	0/0:17,0:50.97:0,51,549	0/0:41,0:60.00:0,121,1211	0/0:28,0:60.00:0,81,758	0/0:30,0:60.00:0,90,933	0/0:36,0:60.00:0,107,1133	0/0:7,0:21.09:0,21,245	0/0:7,0:21.10:0,21,317	0/0:28,0:60.00:0,84,913	0/0:13,0:39.08:0,39,405	0/0:37,0:60.00:0,108,1055	0/0:36,0:60.00:0,103,922	0/0:32,0:60.00:0,96,1026	0/0:3,0:9.51:0,9,87	0/0:3,0:9.53:0,9,94	0/0:5,0:15.03:0,15,138	0/0:28,0:60.00:0,84,927	0/0:17,0:51.10:0,51,549	0/0:68,0:60.00:0,194,1797	0/0:32,0:60.00:0,93,895
chr9	36218296	chr9_36218296	N	<MEI>	.	.	refIns	GT:AD:GQ:PL	0/0:88,0:60.00:0,265,2000	0/0:53,0:60.00:0,159,2000	0/0:16,0:47.99:0,48,609	0/0:37,0:60.00:0,111,1604	0/0:69,0:60.00:0,207,2000	0/0:69,0:60.00:0,208,2000	0/0:84,0:60.00:0,252,2000	0/0:38,0:60.00:0,114,1538	0/0:91,0:60.00:0,274,2000	0/0:68,0:60.00:0,204,2000	0/0:23,0:60.00:0,69,847	0/0:31,0:60.00:0,93,1327	0/0:61,0:60.00:0,183,2000	0/0:100,0:60.00:0,301,2000	0/0:18,0:54.03:0,54,878	0/0:100,0:60.00:0,301,2000	0/0:66,0:60.00:0,198,2000	0/0:100,0:60.00:0,301,2000	0/0:100,0:60.00:0,301,2000	0/0:68,0:60.00:0,204,1999	0/0:100,0:60.00:0,301,2000	0/0:44,0:60.00:0,132,1829	0/0:86,0:60.00:0,259,2000	0/0:100,0:60.00:0,301,2000	0/0:85,0:60.00:0,255,2000	0/0:100,0:60.00:0,301,2000	0/0:91,0:60.00:0,273,1999	0/0:30,0:60.00:0,90,1284	0/0:20,0:60.00:0,60,864	0/0:75,0:60.00:0,226,2000	0/0:33,0:60.00:0,99,1399	0/0:95,0:60.00:0,286,2000	0/0:100,0:60.00:0,301,2000	0/0:80,0:60.00:0,241,2000	0/0:21,0:60.00:0,63,858	0/0:16,0:48.11:0,48,561	0/0:21,0:60.00:0,63,913	0/0:75,0:60.00:0,226,2000	0/0:37,0:60.00:0,111,1494	0/0:100,0:60.00:0,301,2000	0/0:86,0:60.00:0,259,2000
chr9	41776376	chr9_41776376	N	<MEI>	.	.	refIns	GT:AD:GQ:PL	0/0:66,0:60.00:0,198,2000	0/0:40,0:60.00:0,120,1602	0/0:18,0:54.12:0,54,619	0/0:31,0:60.00:0,93,1318	0/0:78,0:60.00:0,235,2000	0/0:72,0:60.00:0,217,2000	0/0:60,0:60.00:0,180,1932	1/1:0,10:30.07:325,30,0	0/0:86,0:60.00:0,259,2000	0/0:51,0:60.00:0,153,1766	0/0:19,0:57.17:0,57,848	0/0:43,0:60.00:0,129,1827	0/0:63,0:60.00:0,189,2000	0/0:100,0:60.00:0,301,2000	0/0:20,0:60.00:0,60,965	0/0:100,0:60.00:0,301,2000	1/1:0,2:6.98:58,6,0	0/0:100,0:60.00:0,300,1999	0/0:88,0:60.00:0,264,1999	0/0:47,0:60.00:0,141,1741	0/0:90,0:60.00:0,271,2000	0/0:64,0:60.00:0,192,2000	0/0:72,0:60.00:0,217,2000	0/0:100,0:60.00:0,301,2000	0/0:66,0:60.00:0,198,2000	0/0:96,0:60.00:0,289,2000	0/0:100,0:60.00:0,301,2000	0/0:32,0:60.00:0,96,1277	0/0:13,0:39.11:0,39,560	0/0:66,0:60.00:0,199,2000	0/0:26,0:60.00:0,78,1010	0/0:97,0:60.00:0,292,2000	0/0:78,0:60.00:0,234,2000	0/0:80,0:60.00:0,241,2000	0/0:10,0:30.08:0,30,404	0/0:24,0:60.00:0,72,842	0/0:13,0:38.51:0,39,457	0/0:75,0:60.00:0,226,2000	0/0:28,0:60.00:0,84,993	0/0:100,0:60.00:0,301,2000	0/0:100,0:60.00:0,301,2000
chr9	47524484	chr9_47524484	N	<MEI>	.	.	refIns	GT:AD:GQ:PL	0/0:100,0:60.00:0,301,2000	0/0:85,0:60.00:0,256,2000	0/0:26,0:60.00:0,78,1048	0/0:32,0:60.00:0,96,1408	0/0:68,0:60.00:0,204,2000	0/0:91,0:60.00:0,274,2000	0/0:100,0:60.00:0,301,2000	0/0:25,0:60.00:0,75,874	0/0:80,0:60.00:0,241,2000	0/0:50,0:60.00:0,150,1921	0/0:30,0:60.00:0,90,1112	0/0:34,0:60.00:0,102,1445	0/0:65,0:60.00:0,196,2000	0/0:100,0:60.00:0,301,2000	0/0:19,0:57.17:0,57,944	0/0:100,0:60.00:0,301,2000	1/1:0,5:15.04:169,15,0	0/0:100,0:60.00:0,301,2000	0/0:100,0:60.00:0,301,2000	0/0:63,0:60.00:0,189,2000	0/0:100,0:60.00:0,301,2000	0/0:55,0:60.00:0,165,1993	0/0:82,0:60.00:0,247,2000	0/0:100,0:60.00:0,301,2000	0/0:90,0:60.00:0,271,2000	0/0:100,0:60.00:0,301,2000	0/0:100,0:60.00:0,301,2000	0/0:27,0:60.00:0,81,1187	0/0:25,0:60.00:0,75,1210	0/0:92,0:60.00:0,277,2000	0/0:27,0:60.00:0,81,1070	0/0:100,0:60.00:0,301,2000	0/0:100,0:60.00:0,301,2000	0/0:70,0:60.00:0,211,2000	0/0:23,0:60.00:0,69,978	0/0:25,0:60.00:0,75,884	0/0:26,0:60.00:0,78,1003	0/0:87,0:60.00:0,262,2000	0/0:40,0:60.00:0,120,1592	0/0:100,0:60.00:0,301,2000	0/0:98,0:60.00:0,295,2000
chr10	22941077	chr10_22941077	N	<MEI>	.	.	refIns	GT:AD:GQ:PL	0/0:82,0:60.00:0,247,2000	0/0:55,0:60.00:0,165,2000	0/0:30,0:60.00:0,90,1240	0/0:52,0:60.00:0,156,2000	0/0:56,0:60.00:0,168,2000	0/0:93,0:60.00:0,280,2000	0/0:72,0:60.00:0,216,2000	1/1:0,6:17.54:167,17,0	0/0:67,0:60.00:0,202,2000	0/0:57,0:60.00:0,171,1962	0/0:23,0:60.00:0,69,792	0/0:39,0:60.00:0,117,1559	0/0:78,0:60.00:0,235,2000	0/0:89,0:60.00:0,268,2000	0/0:8,0:24.07:0,24,311	0/0:100,0:60.00:0,301,2000	0/0:93,0:60.00:0,280,2000	0/0:100,0:60.00:0,301,2000	0/0:91,0:60.00:0,274,2000	0/0:47,0:60.00:0,141,1603	0/0:100,1:60.00:0,294,1990	0/0:58,0:60.00:0,174,2000	0/0:90,0:60.00:0,271,2000	0/0:100,0:60.00:0,301,2000	0/0:77,0:60.00:0,232,2000	0/0:97,0:60.00:0,292,2000	0/0:87,0:60.00:0,262,2000	0/0:33,0:60.00:0,99,1252	0/0:21,0:60.00:0,63,829	0/0:79,0:60.00:0,237,1999	0/0:20,0:60.00:0,60,736	0/0:76,0:60.00:0,228,2000	0/0:83,0:60.00:0,250,2000	0/0:68,0:60.00:0,204,1999	0/0:15,0:45.12:0,45,601	0/0:7,0:21.08:0,21,227	0/0:18,0:54.14:0,54,654	0/0:100,0:60.00:0,301,2000	0/0:23,0:60.00:0,69,902	0/0:100,0:60.00:0,301,2000	0/0:50,0:60.00:0,150,1732
chr10	55670047	chr10_55670047	N	<MEI>	.	.	refIns	GT:AD:GQ:PL	0/0:71,0:60.00:0,214,2000	0/0:62,0:60.00:0,186,2000	0/0:23,0:60.00:0,69,1091	0/0:41,0:60.00:0,123,1701	0/0:69,0:60.00:0,208,2000	0/0:56,0:60.00:0,168,2000	0/0:85,0:60.00:0,256,2000	1/1:0,9:26.93:268,27,0	0/0:94,0:60.00:0,283,2000	0/0:82,0:60.00:0,247,2000	0/0:15,0:44.98:0,45,539	0/0:31,0:60.00:0,93,1375	0/0:50,0:60.00:0,150,2000	0/0:100,0:60.00:0,301,2000	0/0:12,0:35.94:0,36,472	0/0:100,0:60.00:0,301,2000	0/0:70,0:60.00:0,210,2000	0/0:100,0:60.00:0,301,2000	0/0:100,0:60.00:0,301,2000	0/0:61,0:60.00:0,183,2000	0/0:100,0:60.00:0,301,2000	0/0:61,0:60.00:0,183,2000	0/0:84,0:60.00:0,253,2000	0/0:100,0:60.00:0,301,2000	0/0:81,0:60.00:0,244,2000	0/0:93,0:60.00:0,280,2000	0/0:100,0:60.00:0,301,2000	0/0:30,0:60.00:0,90,1140	0/0:26,0:60.00:0,78,1230	0/0:47,0:60.00:0,141,1929	0/0:28,0:60.00:0,84,1040	0/0:100,0:60.00:0,301,2000	0/0:100,0:60.00:0,301,2000	0/0:79,0:60.00:0,238,2000	0/0:23,0:60.00:0,69,878	0/0:30,0:60.00:0,90,1085	0/0:18,0:54.14:0,54,702	0/0:92,0:60.00:0,277,2000	0/0:31,0:60.00:0,93,1231	0/0:100,1:60.00:0,295,1991	0/0:100,0:60.00:0,301,2000
chr10	58608581	chr10_58608581	N	<MEI>	.	.	refIns	GT:AD:GQ:PL	0/0:89,0:60.00:0,268,2000	0/0:62,0:60.00:0,187,2000	0/0:19,0:57.14:0,57,741	0/0:26,0:60.00:0,78,1151	0/0:69,0:60.00:0,208,2000	0/0:82,0:60.00:0,247,2000	0/0:89,0:60.00:0,268,2000	0/0:28,0:60.00:0,84,1126	0/0:100,0:60.00:0,301,2000	0/0:70,0:60.00:0,211,2000	0/0:19,0:57.14:0,57,724	0/0:39,0:60.00:0,117,1525	0/0:44,0:60.00:0,132,1790	0/0:100,0:60.00:0,301,2000	0/0:16,0:48.15:0,48,874	0/0:100,0:60.00:0,301,2000	0/0:61,0:60.00:0,183,2000	0/0:100,0:60.00:0,301,2000	0/0:100,0:60.00:0,301,2000	0/0:76,0:60.00:0,229,2000	0/0:100,0:60.00:0,301,2000	0/0:57,0:60.00:0,171,2000	0/0:75,0:60.00:0,226,2000	0/0:100,0:60.00:0,301,2000	0/0:100,0:60.00:0,301,2000	0/0:100,0:60.00:0,301,2000	0/0:100,0:60.00:0,301,2000	0/0:24,0:60.00:0,72,1007	0/0:13,0:39.13:0,39,677	0/0:67,0:60.00:0,202,2000	0/0:29,0:60.00:0,87,1235	0/0:100,0:60.00:0,301,2000	0/0:100,0:60.00:0,301,2000	0/0:98,0:60.00:0,295,2000	0/0:15,0:45.12:0,45,584	0/0:24,0:60.00:0,72,928	0/0:12,0:36.10:0,36,524	0/0:94,0:60.00:0,283,2000	0/0:23,0:60.00:0,69,857	0/0:100,0:60.00:0,301,2000	0/0:100,0:60.00:0,301,2000
chr10	67519359	chr10_67519359	N	<MEI>	.	.	refEmpty	GT:AD:GQ:PL	0/0:16,0:41.72:0,42,252	0/0:25,0:60.00:0,75,802	0/0:9,0:26.80:0,27,286	0/0:13,0:39.09:0,39,444	0/0:12,0:34.34:0,34,314	0/0:26,0:60.00:0,78,831	0/0:8,0:21.19:0,21,143	0/0:6,0:18.11:0,18,195	0/0:14,0:40.95:0,41,421	0/0:7,0:19.35:0,19,148	0/0:2,0:6.99:0,6,72	0/0:17,0:50.99:0,51,542	0/0:26,0:60.00:0,78,813	0/0:27,0:60.00:0,79,833	0/0:8,0:24.09:0,24,347	0/0:20,0:58.98:0,59,643	0/0:40,0:60.00:0,113,1025	0/0:41,0:60.00:0,123,1310	0/0:40,0:60.00:0,118,1183	0/0:5,0:15.17:0,15,166	0/0:12,0:33.77:0,34,301	0/0:8,0:24.08:0,24,274	0/0:14,0:42.09:0,42,448	0/0:45,0:60.00:0,135,1473	0/0:10,0:30.07:0,30,325	0/0:22,0:60.00:0,66,729	0/0:17,0:50.52:0,51,552	0/1:7,1:3.51:1,0,200	0/0:7,0:21.09:0,21,262	0/0:12,0:36.09:0,36,390	0/0:3,0:9.54:0,9,101	0/0:16,0:46.95:0,47,479	0/0:16,0:45.78:0,46,417	0/0:9,0:27.07:0,27,289	0/0:3,0:9.53:0,9,94	0/0:2,0:6.98:0,6,65	0/0:5,0:15.18:0,15,173	0/0:16,0:47.97:0,48,492	0/0:6,0:18.12:0,18,216	0/0:32,0:60.00:0,92,833	0/0:27,0:60.00:0,79,764
chr11	5334132	chr11_5334132	N	<MEI>	.	.	refIns	GT:AD:GQ:PL	0/0:73,0:60.00:0,220,2000	0/0:71,0:60.00:0,213,2000	0/0:27,0:60.00:0,81,1107	0/0:41,0:60.00:0,123,1838	0/0:65,0:60.00:0,196,2000	0/0:85,0:60.00:0,256,2000	0/0:63,0:60.00:0,189,2000	1/1:0,11:33.09:375,33,0	0/0:70,0:60.00:0,211,2000	0/0:52,1:60.00:0,150,1991	0/0:17,0:51.13:0,51,594	0/0:33,0:60.00:0,99,1357	0/0:58,0:60.00:0,174,2000	0/0:100,0:60.00:0,301,2000	0/0:21,0:60.00:0,63,963	0/0:100,0:60.00:0,301,2000	0/0:77,0:60.00:0,232,2000	0/0:100,0:60.00:0,301,2000	0/0:100,0:60.00:0,301,2000	0/0:46,0:60.00:0,138,1544	0/0:99,0:60.00:0,298,2000	0/0:52,1:60.00:0,150,1990	0/0:93,0:60.00:0,280,2000	0/0:100,0:60.00:0,301,2000	0/0:96,0:60.00:0,289,2000	0/0:88,0:60.00:0,265,2000	0/0:91,0:60.00:0,274,2000	0/0:20,0:60.00:0,60,932	0/0:23,0:60.00:0,69,1067	0/0:52,0:60.00:0,156,2000	0/0:23,0:60.00:0,69,988	0/0:85,0:60.00:0,256,2000	0/0:85,0:60.00:0,256,2000	0/0:88,0:60.00:0,265,2000	0/0:14,0:42.11:0,42,565	0/0:16,0:48.12:0,48,582	0/0:17,0:51.14:0,51,769	0/0:89,0:60.00:0,268,2000	0/0:23,0:60.00:0,69,957	0/0:100,0:60.00:0,301,2000	0/0:100,0:60.00:0,301,2000
chr11	6426854	chr11_6426854	N	<MEI>	.	.	refEmpty	GT:AD:GQ:PL	0/0:20,0:54.90:0,55,423	0/0:14,0:42.09:0,42,441	0/0:4,0:12.29:0,12,130	0/0:11,0:33.00:0,33,349	0/0:27,0:60.00:0,80,826	0/0:19,0:57.13:0,57,607	0/0:18,0:48.89:0,49,358	0/0:15,0:45.10:0,45,477	0/0:29,0:60.00:0,87,879	0/0:18,0:52.92:0,53,510	0/0:5,0:15.18:0,15,173	0/0:11,0:33.08:0,33,354	0/0:11,0:33.07:0,33,347	0/0:40,0:60.00:0,117,1234	0/0:10,0:30.09:0,30,418	0/0:35,0:60.00:0,104,1089	0/0:16,0:48.12:0,48,534	0/0:43,0:60.00:0,129,1446	0/0:28,0:60.00:0,84,924	0/0:13,0:39.09:0,39,419	0/0:28,0:60.00:0,82,792	0/0:7,0:20.49:0,20,178	0/0:24,0:60.00:0,72,766	0/0:43,0:60.00:0,129,1369	0/0:28,0:60.00:0,84,889	0/0:30,0:60.00:0,90,954	0/0:32,0:60.00:0,96,1119	0/0:6,0:18.11:0,18,202	0/0:11,0:33.07:0,33,348	0/0:15,0:45.09:0,45,484	0/0:8,0:24.06:0,24,246	0/0:33,0:60.00:0,97,1030	0/0:25,0:60.00:0,73,720	0/0:21,0:60.00:0,63,658	0/0:9,0:27.07:0,27,282	0/0:2,0:6.98:0,6,65	0/0:4,0:12.29:0,12,130	0/0:33,0:60.00:0,99,1041	0/0:6,0:18.11:0,18,195	0/0:40,0:60.00:0,113,1018	0/0:27,0:60.00:0,80,805
chr11	7046441	chr11_7046441	N	<MEI>	.	.	refEmpty	GT:AD:GQ:PL	0/0:16,0:43.46:0,43,320	0/0:24,0:60.00:0,72,766	0/0:11,0:33.08:0,33,361	1/1:0,26:60.00:1172,78,0	1/1:0,82:60.00:1999,246,0	0/1:14,26:60.00:973,0,290	0/0:14,0:36.87:0,37,242	0/0:11,0:33.09:0,33,368	0/0:18,0:52.26:0,52,509	0/0:13,0:38.51:0,39,391	0/0:7,0:21.08:0,21,224	0/0:9,0:27.08:0,27,303	0/0:26,0:60.00:0,78,852	0/0:41,0:60.00:0,121,1288	0/0:13,0:39.11:0,39,608	0/0:46,0:60.00:0,135,1346	0/0:2,0:6.98:0,6,65	0/0:41,0:60.00:0,123,1287	0/0:29,0:60.00:0,85,898	0/0:13,0:38.95:0,39,391	0/0:29,0:60.00:0,86,883	0/0:7,0:20.38:0,20,196	0/0:19,0:57.12:0,57,600	0/0:46,0:60.00:0,136,1385	0/0:29,0:60.00:0,85,836	0/0:32,0:60.00:0,96,998	1/1:0,100:60.00:2000,301,0	0/0:13,0:39.09:0,39,426	0/0:14,0:42.11:0,42,494	0/0:27,0:60.00:0,81,895	0/0:6,0:18.10:0,18,181	0/0:35,0:60.00:0,102,1017	0/1:10,51:60.00:1567,0,75	0/1:12,48:60.00:1503,0,217	0/0:7,0:21.06:0,21,217	0/0:5,0:15.17:0,15,166	0/0:11,0:33.08:0,33,361	0/0:24,0:60.00:0,72,780	0/0:10,0:30.07:0,30,311	0/0:58,0:60.00:0,167,1610	0/0:22,0:60.00:0,64,611
chr11	12752994	chr11_12752994	N	<MEI>	.	.	refIns	GT:AD:GQ:PL	0/0:79,0:60.00:0,233,1995	0/0:62,0:60.00:0,185,1928	0/0:24,0:60.00:0,70,675	0/0:50,0:60.00:0,149,1678	0/0:48,0:60.00:0,137,1480	0/0:65,0:60.00:0,194,1998	0/0:73,0:60.00:0,219,1999	1/1:0,14:41.49:414,41,0	0/0:81,0:60.00:0,237,1994	0/0:29,0:60.00:0,84,968	0/0:20,0:60.00:0,60,665	0/0:35,0:60.00:0,104,1127	0/0:50,0:60.00:0,147,1516	0/0:100,0:60.00:0,295,1994	0/0:13,0:39.10:0,39,657	0/0:100,0:60.00:0,297,1996	0/0:89,0:60.00:0,262,1994	0/0:88,0:60.00:0,260,1995	0/0:89,0:60.00:0,262,1994	0/0:44,0:60.00:0,129,1425	0/0:86,0:60.00:0,254,1995	0/0:43,0:60.00:0,127,1460	0/0:56,0:60.00:0,165,1852	0/0:100,0:60.00:0,295,1993	0/0:78,0:60.00:0,230,1995	0/0:74,0:60.00:0,217,1994	0/0:82,0:60.00:0,239,1992	0/0:16,0:47.47:0,47,523	0/0:19,0:56.57:0,57,814	0/0:75,0:60.00:0,222,1996	0/0:28,0:60.00:0,81,802	0/0:60,0:60.00:0,173,1654	0/0:57,0:60.00:0,167,1838	0/0:59,0:60.00:0,173,1701	0/0:17,0:48.79:0,49,456	0/0:14,0:41.47:0,41,512	0/0:10,0:30.06:0,30,319	0/0:72,0:60.00:0,213,1996	0/0:24,0:60.00:0,72,744	0/0:100,0:60.00:0,293,1992	0/0:77,0:60.00:0,228,1996
chr11	22477845	chr11_22477845	N	<MEI>	.	.	refIns	GT:AD:GQ:PL	0/0:92,0:60.00:0,277,2000	0/0:63,0:60.00:0,190,2000	0/0:21,0:60.00:0,63,913	0/0:28,0:60.00:0,84,1389	0/0:86,0:60.00:0,259,2000	0/0:60,0:60.00:0,180,2000	0/0:72,0:60.00:0,217,2000	0/0:29,0:60.00:0,87,1165	0/0:88,0:60.00:0,265,2000	0/0:66,0:60.00:0,198,2000	0/0:10,0:30.09:0,30,411	0/0:36,0:60.00:0,108,1661	0/0:39,0:60.00:0,117,1577	0/0:100,0:60.00:0,301,2000	0/0:20,0:60.00:0,60,1003	0/0:100,0:60.00:0,301,2000	0/0:51,0:60.00:0,153,2000	0/0:100,0:60.00:0,301,2000	0/0:100,0:60.00:0,301,2000	0/0:67,0:60.00:0,201,2000	0/0:100,1:60.00:0,295,1991	0/0:54,0:60.00:0,162,2000	0/0:81,0:60.00:0,243,2000	0/0:100,0:60.00:0,301,2000	0/0:100,0:60.00:0,301,2000	0/0:100,0:60.00:0,301,2000	0/0:100,0:60.00:0,301,2000	0/0:31,0:60.00:0,93,1375	0/0:23,0:60.00:0,69,1163	0/0:78,0:60.00:0,235,2000	0/0:31,0:60.00:0,93,1179	0/0:100,0:60.00:0,301,2000	0/0:100,0:60.00:0,301,2000	0/0:78,0:60.00:0,235,2000	0/0:12,0:36.09:0,36,493	0/0:20,0:60.00:0,60,711	0/0:10,0:30.09:0,30,394	0/0:99,0:60.00:0,298,2000	0/0:31,0:60.00:0,93,1186	0/0:100,1:60.00:0,295,1991	0/0:98,0:60.00:0,295,2000
chr11	28397565	chr11_28397565	N	<MEI>	.	.	refIns	GT:AD:GQ:PL	0/0:93,0:60.00:0,280,2000	0/0:68,0:60.00:0,205,2000	0/0:22,0:60.00:0,66,945	0/0:36,0:60.00:0,108,1610	0/0:63,0:60.00:0,190,2000	0/0:92,0:60.00:0,277,2000	0/0:94,0:60.00:0,283,2000	0/0:29,0:60.00:0,87,1171	0/0:98,0:60.00:0,295,2000	0/0:58,0:60.00:0,174,2000	0/0:24,0:60.00:0,72,1013	0/0:46,0:60.00:0,138,1890	0/0:77,0:60.00:0,232,2000	0/0:100,0:60.00:0,301,2000	0/0:11,0:33.11:0,33,636	0/0:100,0:60.00:0,301,2000	0/0:100,0:60.00:0,301,2000	0/0:100,0:60.00:0,301,2000	0/0:100,0:60.00:0,301,2000	0/0:80,0:60.00:0,241,2000	0/0:100,0:60.00:0,301,2000	0/0:44,0:60.00:0,132,1715	0/0:79,0:60.00:0,238,2000	0/0:100,0:60.00:0,301,2000	0/0:94,0:60.00:0,283,2000	0/0:100,0:60.00:0,301,2000	0/0:100,0:60.00:0,301,2000	0/0:33,0:60.00:0,99,1447	0/0:27,0:60.00:0,81,1317	0/0:82,0:60.00:0,247,2000	0/0:34,0:60.00:0,102,1335	0/0:100,0:60.00:0,301,2000	0/0:100,0:60.00:0,301,2000	0/0:79,0:60.00:0,238,2000	0/0:16,0:48.11:0,48,568	0/0:18,0:54.14:0,54,599	0/0:24,0:60.00:0,72,938	0/0:67,0:60.00:0,202,2000	0/0:33,0:60.00:0,99,1392	0/0:100,0:60.00:0,301,2000	0/0:82,0:60.00:0,247,2000
chr11	48336348	chr11_48336348	N	<MEI>	.	.	refEmpty	GT:AD:GQ:PL	0/0:16,0:43.93:0,44,302	0/0:17,0:50.97:0,51,531	0/0:4,0:12.29:0,12,130	0/0:13,0:39.10:0,39,440	0/0:17,0:50.39:0,50,521	0/0:20,0:59.66:0,60,616	0/0:18,0:51.23:0,51,475	0/0:8,0:24.06:0,24,260	0/0:32,0:60.00:0,90,729	0/0:22,0:60.00:0,64,604	0/0:7,0:21.08:0,21,272	0/0:8,0:23.93:0,24,232	0/0:14,0:42.10:0,42,455	0/0:40,0:60.00:0,117,1255	0/0:8,0:24.09:0,24,353	0/0:43,0:60.00:0,127,1319	0/0:4,0:12.29:0,12,130	0/0:55,0:60.00:0,165,1686	0/0:31,0:60.00:0,93,1028	0/0:2,0:6.98:0,6,58	0/0:40,0:60.00:0,116,1157	0/0:13,0:37.93:0,38,371	0/0:26,0:60.00:0,78,799	0/0:43,0:60.00:0,128,1398	0/0:19,0:54.66:0,55,485	0/0:31,0:60.00:0,92,949	0/0:34,0:60.00:0,100,1053	0/0:5,0:15.18:0,15,173	0/0:10,0:30.05:0,30,335	0/0:17,0:51.13:0,51,570	0/0:5,0:15.15:0,15,166	0/0:33,0:60.00:0,96,910	0/0:37,0:60.00:0,108,1104	0/0:22,0:60.00:0,66,708	0/0:6,0:18.11:0,18,188	0/0:2,0:6.98:0,6,65	.:0,0:0.00:0,0,0	0/0:29,0:60.00:0,87,925	0/0:7,0:20.94:0,21,203	0/0:58,0:60.00:0,166,1494	0/0:28,0:60.00:0,82,808
chr11	71939089	chr11_71939089	N	<MEI>	.	.	refIns	GT:AD:GQ:PL	0/0:91,0:60.00:0,274,2000	0/0:74,0:60.00:0,222,2000	0/0:24,0:60.00:0,72,1024	0/0:35,0:60.00:0,105,1533	0/0:65,0:60.00:0,196,2000	0/0:87,0:60.00:0,262,2000	0/0:70,0:60.00:0,210,2000	1/1:0,5:15.17:169,15,0	0/0:99,0:60.00:0,298,2000	0/0:70,0:60.00:0,211,2000	0/0:26,0:60.00:0,78,1175	0/0:29,0:60.00:0,87,1321	0/0:58,0:60.00:0,174,2000	0/0:100,0:60.00:0,301,2000	0/0:16,0:48.15:0,48,796	0/0:100,0:60.00:0,301,2000	1/1:0,3:9.54:101,9,0	0/0:100,0:60.00:0,301,2000	0/0:100,0:60.00:0,301,2000	0/0:77,0:60.00:0,232,2000	0/0:100,0:60.00:0,301,2000	0/0:56,0:60.00:0,168,2000	0/0:90,0:60.00:0,271,2000	0/0:100,0:60.00:0,301,2000	0/0:100,1:60.00:0,295,1991	0/0:95,0:60.00:0,286,2000	0/0:100,0:60.00:0,301,2000	0/0:23,0:60.00:0,69,1012	0/0:24,0:60.00:0,72,1158	0/0:52,0:60.00:0,156,2000	0/0:33,0:60.00:0,99,1275	0/0:100,0:60.00:0,301,2000	0/0:100,0:60.00:0,301,2000	0/0:72,0:60.00:0,217,2000	0/0:15,0:45.13:0,45,608	0/0:18,0:54.10:0,54,594	0/0:19,0:57.13:0,57,686	0/0:100,0:60.00:0,300,1999	0/0:41,0:60.00:0,123,1676	0/0:100,0:60.00:0,301,2000	0/0:100,0:60.00:0,301,2000
chr12	588632	chr12_588632	N	<MEI>	.	.	refIns	GT:AD:GQ:PL	0/0:80,0:60.00:0,241,2000	0/0:53,0:60.00:0,159,2000	0/0:23,0:60.00:0,69,916	0/0:38,0:60.00:0,114,1633	0/0:65,0:60.00:0,195,2000	0/0:73,0:60.00:0,220,2000	0/0:77,0:60.00:0,232,2000	0/0:19,0:57.11:0,57,647	0/0:62,0:60.00:0,186,2000	0/0:36,0:60.00:0,108,1294	0/0:20,0:60.00:0,60,705	0/0:34,0:60.00:0,102,1298	0/0:71,0:60.00:0,214,2000	0/0:100,0:60.00:0,301,2000	0/0:15,0:45.12:0,45,676	0/0:100,0:60.00:0,301,2000	0/0:76,0:60.00:0,229,2000	0/0:100,0:60.00:0,301,2000	0/0:100,0:60.00:0,301,2000	0/0:68,0:60.00:0,204,2000	0/0:99,0:60.00:0,298,2000	0/0:38,0:60.00:0,114,1426	0/0:94,0:60.00:0,283,2000	0/0:100,0:60.00:0,301,2000	0/0:86,0:60.00:0,259,2000	0/0:70,0:60.00:0,210,2000	0/0:100,0:60.00:0,301,2000	0/0:14,0:42.12:0,42,627	0/0:22,0:60.00:0,66,974	0/0:66,0:60.00:0,198,2000	0/0:23,0:60.00:0,69,806	0/0:92,0:60.00:0,277,2000	0/0:85,0:60.00:0,256,2000	0/0:91,0:60.00:0,274,2000	0/0:11,0:33.09:0,33,392	0/0:9,0:27.07:0,27,282	0/0:18,0:54.15:0,54,716	0/0:83,0:60.00:0,250,2000	0/0:23,0:60.00:0,69,799	0/0:100,0:60.00:0,301,2000	0/0:92,0:60.00:0,277,2000
chr12	869873	chr12_869873	N	<MEI>	.	.	refEmpty	GT:AD:GQ:PL	0/0:16,0:44.63:0,45,389	0/1:7,16:60.00:438,0,121	0/0:6,0:16.97:0,17,147	1/1:0,35:60.00:1020,102,0	1/1:0,41:60.00:1087,118,0	1/1:0,47:60.00:1339,137,0	0/0:19,0:50.16:0,50,332	0/0:8,0:22.91:0,23,198	0/0:20,0:57.07:0,57,485	0/1:13,13:60.00:316,0,308	0/0:6,0:16.97:0,17,154	0/0:4,0:12.30:0,12,137	0/0:21,0:60.00:0,60,527	0/0:23,0:60.00:0,64,624	0/1:5,5:60.00:129,0,167	0/0:37,0:60.00:0,105,958	0/0:35,0:60.00:0,101,909	0/0:43,0:60.00:0,122,1091	0/0:44,0:60.00:0,127,1227	0/0:12,0:34.18:0,34,283	0/0:34,0:60.00:0,96,878	0/0:16,0:45.20:0,45,389	0/0:29,0:60.00:0,85,835	0/0:42,0:60.00:0,120,1111	0/0:24,0:60.00:0,68,608	0/0:37,0:60.00:0,106,976	1/1:0,69:60.00:1955,198,0	0/0:13,0:37.35:0,37,350	0/0:9,0:27.07:0,27,418	0/0:35,0:60.00:0,102,1069	0/0:6,0:16.40:0,16,126	0/0:26,0:60.00:0,74,673	0/0:25,0:60.00:0,71,626	0/0:15,0:41.62:0,42,346	0/0:4,0:12.29:0,12,123	0/0:2,0:6.99:0,6,72	0/0:5,0:15.18:0,15,173	0/0:38,0:60.00:0,111,1132	0/0:10,0:28.77:0,29,249	0/0:49,0:60.00:0,139,1224	0/0:18,0:51.79:0,52,468
chr12	9415667	chr12_9415667	N	<MEI>	.	.	refEmpty	GT:AD:GQ:PL	0/0:22,0:59.14:0,59,391	0/0:33,0:60.00:0,99,1013	0/0:6,0:18.11:0,18,195	0/0:12,0:36.06:0,36,400	0/0:19,0:55.84:0,56,559	0/0:21,0:60.00:0,63,686	0/0:19,0:53.07:0,53,449	0/0:7,0:21.07:0,21,203	0/0:37,0:60.00:0,107,1034	0/0:23,0:60.00:0,67,661	0/0:3,0:9.54:0,9,108	0/0:10,0:30.08:0,30,332	0/0:26,0:60.00:0,78,824	0/0:37,0:60.00:0,108,1019	0/0:13,0:39.12:0,39,670	0/0:43,0:60.00:0,127,1283	0/0:5,0:15.18:0,15,173	0/0:57,0:60.00:0,171,1800	0/0:45,0:60.00:0,135,1438	0/0:4,0:12.29:0,12,123	0/0:40,0:60.00:0,118,1211	0/0:12,0:36.10:0,36,411	0/0:24,0:60.00:0,72,759	0/0:59,0:60.00:0,176,1792	0/0:34,0:60.00:0,100,1015	0/0:36,0:60.00:0,108,1149	0/0:45,0:60.00:0,133,1344	0/0:10,0:30.06:0,30,325	0/0:7,0:21.09:0,21,255	0/0:16,0:47.93:0,48,492	0/0:9,0:26.88:0,27,240	0/0:32,0:60.00:0,96,1005	0/0:36,0:60.00:0,105,1017	0/0:16,0:47.80:0,48,457	0/0:6,0:18.12:0,18,209	0/0:10,0:30.07:0,30,325	0/0:1,0:4.77:0,3,36	0/0:26,0:60.00:0,78,852	0/0:11,0:33.08:0,33,361	0/0:58,0:60.00:0,169,1595	0/0:34,0:60.00:0,97,843
chr12	25108344	chr12_25108344	N	<MEI>	.	.	refIns	GT:AD:GQ:PL	0/0:59,0:60.00:0,177,1917	0/0:33,0:60.00:0,99,1248	0/0:7,0:21.07:0,21,261	0/0:18,0:54.18:0,54,984	0/0:68,0:60.00:0,205,2000	0/0:80,0:60.00:0,241,2000	0/0:65,0:60.00:0,195,2000	0/0:29,0:60.00:0,87,1135	0/0:93,1:60.00:0,274,1991	0/0:45,0:60.00:0,135,1559	0/0:16,0:48.12:0,48,582	0/0:18,0:54.16:0,54,908	0/0:47,0:60.00:0,141,1846	0/0:51,0:60.00:0,153,1874	0/0:7,0:21.10:0,21,365	0/0:89,0:60.00:0,268,2000	0/0:100,0:60.00:0,301,2000	0/0:94,0:60.00:0,283,2000	0/0:66,0:60.00:0,198,2000	0/0:37,0:60.00:0,111,1248	0/0:93,0:60.00:0,280,2000	0/0:45,0:60.00:0,135,1651	0/0:50,0:60.00:0,150,1855	0/0:100,0:60.00:0,301,2000	0/0:80,0:60.00:0,241,2000	0/0:81,0:60.00:0,244,2000	0/0:67,0:60.00:0,201,2000	0/0:19,0:57.16:0,57,841	0/0:10,0:30.10:0,30,514	0/0:74,0:60.00:0,223,2000	0/0:15,0:45.12:0,45,584	0/0:90,0:60.00:0,271,2000	0/0:80,0:60.00:0,241,2000	0/0:79,0:60.00:0,238,2000	0/0:6,0:18.12:0,18,274	0/0:8,0:24.08:0,24,339	0/0:4,0:12.30:0,12,192	0/0:94,0:60.00:0,283,2000	0/0:22,0:60.00:0,66,887	0/0:100,0:60.00:0,301,2000	0/0:100,0:60.00:0,301,2000
chr12	38815695	chr12_38815695	N	<MEI>	.	.	refIns	GT:AD:GQ:PL	0/0:95,0:60.00:0,286,2000	0/0:56,0:60.00:0,168,2000	0/0:27,0:60.00:0,81,1252	0/0:36,0:60.00:0,108,1524	0/0:88,0:60.00:0,265,2000	0/0:86,0:60.00:0,259,2000	0/0:88,0:60.00:0,265,2000	0/0:26,0:60.00:0,78,1051	0/0:74,0:60.00:0,222,2000	0/0:53,0:60.00:0,159,1949	0/0:25,0:60.00:0,75,1070	0/0:30,0:60.00:0,90,1256	0/0:56,0:60.00:0,168,2000	0/0:100,0:60.00:0,301,2000	0/0:17,0:51.16:0,51,879	0/0:100,0:60.00:0,301,2000	0/0:85,0:60.00:0,256,2000	0/0:100,0:60.00:0,301,2000	0/0:100,0:60.00:0,301,2000	0/0:65,0:60.00:0,195,2000	0/0:100,0:60.00:0,301,2000	0/0:72,0:60.00:0,217,2000	0/0:89,0:60.00:0,268,2000	0/0:100,0:60.00:0,301,2000	0/0:88,0:60.00:0,261,1996	0/0:95,0:60.00:0,286,2000	0/0:100,0:60.00:0,301,2000	0/0:19,0:57.15:0,57,803	0/0:18,0:54.14:0,54,828	0/0:84,0:60.00:0,253,2000	0/0:36,0:60.00:0,108,1403	0/0:97,0:60.00:0,292,2000	0/0:100,0:60.00:0,301,2000	0/0:99,0:60.00:0,298,2000	0/0:27,0:60.00:0,81,1149	0/0:27,0:60.00:0,81,960	0/0:19,0:57.15:0,57,755	0/0:93,0:60.00:0,280,2000	0/0:30,0:60.00:0,90,1212	0/0:100,0:60.00:0,301,2000	0/0:82,0:60.00:0,247,2000
chr13	10866647	chr13_10866647	N	<MEI>	.	.	refEmpty	GT:AD:GQ:PL	0/0:23,0:60.00:0,62,448	0/0:28,0:60.00:0,84,934	0/0:7,0:21.08:0,21,217	0/0:9,0:27.05:0,27,283	0/0:18,0:52.38:0,52,502	0/0:34,0:60.00:0,102,1101	0/0:23,0:60.00:0,61,407	0/0:8,0:24.07:0,24,253	0/0:29,0:60.00:0,85,836	0/0:15,0:44.52:0,45,456	0/0:4,0:12.30:0,12,137	0/0:15,0:45.09:0,45,498	0/0:21,0:60.00:0,63,686	0/0:35,0:60.00:0,102,1023	0/0:13,0:39.12:0,39,629	0/0:43,0:60.00:0,126,1194	0/0:14,0:42.10:0,42,462	0/0:45,0:60.00:0,134,1411	0/0:44,0:60.00:0,132,1391	0/0:8,0:24.07:0,24,253	0/0:24,0:60.00:0,69,670	0/0:16,0:47.53:0,48,499	0/0:22,0:60.00:0,66,701	0/0:55,0:60.00:0,162,1653	0/0:29,0:60.00:0,85,829	0/0:35,0:60.00:0,105,1109	0/0:38,0:60.00:0,114,1207	0/0:13,0:38.96:0,39,405	0/0:16,0:48.13:0,48,661	0/0:27,0:60.00:0,81,881	0/0:10,0:30.08:0,30,332	0/0:41,0:60.00:0,118,1126	0/0:40,0:60.00:0,116,1080	0/0:19,0:57.14:0,57,628	0/0:5,0:15.17:0,15,166	0/0:10,0:29.50:0,29,304	0/0:6,0:18.11:0,18,202	0/0:23,0:60.00:0,69,716	0/0:6,0:17.98:0,18,181	0/0:52,0:60.00:0,146,1256	0/0:18,0:51.18:0,51,461
chr13	16157778	chr13_16157778	N	<MEI>	.	.	refEmpty	GT:AD:GQ:PL	0/0:34,0:60.00:0,91,610	0/0:37,0:60.00:0,111,1202	0/0:7,0:20.94:0,21,203	0/0:11,0:33.07:0,33,347	0/0:16,0:45.21:0,45,403	0/0:26,0:60.00:0,78,848	0/0:26,0:60.00:0,69,467	0/0:10,0:30.08:0,30,332	0/0:20,0:57.22:0,57,526	0/0:20,0:57.82:0,58,554	0/0:5,0:15.17:0,15,166	0/0:12,0:36.08:0,36,383	0/0:26,0:60.00:0,78,859	0/0:52,0:60.00:0,149,1452	0/0:11,0:33.08:0,33,460	0/0:46,0:60.00:0,138,1442	0/0:9,0:27.07:0,27,296	0/0:48,0:60.00:0,144,1514	0/0:36,0:60.00:0,108,1163	0/0:9,0:27.07:0,27,289	0/0:33,0:60.00:0,97,1001	0/0:7,0:21.06:0,21,224	0/0:20,0:60.00:0,60,636	0/0:54,0:60.00:0,162,1709	0/0:25,0:60.00:0,74,740	0/0:35,0:60.00:0,105,1106	0/0:47,0:60.00:0,141,1699	0/0:10,0:30.08:0,30,339	0/0:11,0:32.96:0,33,458	0/0:29,0:60.00:0,87,973	0/0:3,0:9.54:0,9,101	0/0:33,0:60.00:0,99,1034	0/0:27,0:60.00:0,79,833	0/0:17,0:50.55:0,51,542	0/0:3,0:9.54:0,9,101	0/0:8,0:24.08:0,24,274	0/0:6,0:18.08:0,18,181	0/0:23,0:60.00:0,69,737	0/0:12,0:36.09:0,36,397	0/0:49,0:60.00:0,138,1175	0/0:21,0:60.00:0,61,589
chr13	17413419	chr13_17413419	N	<MEI>	.	.	refEmpty	GT:AD:GQ:PL	0/0:16,0:44.01:0,44,321	0/0:23,0:60.00:0,69,723	0/0:4,0:11.39:0,11,100	0/0:12,0:35.97:0,36,428	0/0:19,0:55.96:0,56,552	0/0:20,0:60.00:0,60,622	0/0:7,0:18.21:0,18,107	0/0:2,0:5.88:0,5,17	0/0:19,0:53.50:0,53,444	0/1:8,18:60.00:493,0,155	.:0,0:0.00:0,0,0	0/0:6,0:17.98:0,18,188	0/1:7,18:60.00:555,0,142	0/0:10,0:30.04:0,30,304	0/0:4,0:12.29:0,12,155	0/1:22,39:60.00:1126,0,448	0/0:3,0:7.97:0,7,25	0/0:30,0:60.00:0,90,954	0/0:23,0:60.00:0,69,723	0/0:4,0:12.28:0,12,126	0/0:11,0:33.07:0,33,347	0/0:6,0:17.53:0,17,160	0/1:12,21:60.00:573,0,284	0/0:27,0:60.00:0,81,827	0/0:23,0:60.00:0,68,682	0/0:16,0:48.11:0,48,513	0/1:6,37:44.67:1108,0,45	0/1:4,7:60.00:215,0,121	0/0:6,0:18.09:0,18,195	1/1:0,40:60.00:1309,120,0	0/1:6,6:60.00:159,0,166	0/0:21,0:60.00:0,61,569	0/0:22,0:60.00:0,63,570	0/0:20,0:59.55:0,60,615	0/1:1,2:20.02:49,0,20	0/0:2,0:6.98:0,6,65	0/0:1,0:4.76:0,3,29	0/0:24,0:60.00:0,72,759	0/0:3,0:9.54:0,9,108	0/0:33,0:60.00:0,96,948	0/0:24,0:60.00:0,72,769
chr13	28098063	chr13_28098063	N	<MEI>	.	.	refIns	GT:AD:GQ:PL	0/0:100,0:60.00:0,301,2000	0/0:83,0:60.00:0,250,2000	0/0:31,0:60.00:0,93,1165	0/0:47,0:60.00:0,141,1889	0/0:73,0:60.00:0,220,2000	0/0:90,0:60.00:0,271,2000	0/0:88,0:60.00:0,265,2000	0/0:20,0:60.00:0,60,763	0/0:98,0:60.00:0,295,2000	0/0:56,0:60.00:0,168,2000	0/0:17,0:51.14:0,51,793	0/0:29,0:60.00:0,87,1176	0/0:86,0:60.00:0,259,2000	0/0:100,0:60.00:0,301,2000	0/0:19,0:57.16:0,57,917	0/0:100,0:60.00:0,301,2000	0/0:100,0:60.00:0,301,2000	0/0:100,0:60.00:0,301,2000	0/0:100,0:60.00:0,301,2000	0/0:72,0:60.00:0,217,2000	0/0:87,1:60.00:0,256,1991	0/0:54,0:60.00:0,162,2000	0/0:85,0:60.00:0,256,2000	0/0:100,0:60.00:0,301,2000	0/0:72,0:60.00:0,216,2000	0/0:77,0:60.00:0,231,1999	0/0:100,0:60.00:0,301,2000	0/0:21,0:60.00:0,63,968	0/0:17,0:51.12:0,51,831	0/0:82,0:60.00:0,247,2000	0/0:17,0:51.11:0,51,576	0/0:74,0:60.00:0,223,2000	0/0:100,0:60.00:0,301,2000	0/0:64,0:60.00:0,193,2000	0/0:33,0:60.00:0,99,1248	0/0:23,0:60.00:0,69,823	0/0:19,0:57.16:0,57,776	0/0:98,0:60.00:0,295,2000	0/0:35,0:60.00:0,105,1495	0/0:100,0:60.00:0,301,2000	0/0:65,0:60.00:0,195,2000
chr13	31252566	chr13_31252566	N	<MEI>	.	.	refIns	GT:AD:GQ:PL	0/0:100,0:60.00:0,301,2000	0/0:74,0:60.00:0,223,2000	0/0:25,0:60.00:0,75,981	0/0:46,0:60.00:0,138,1845	0/0:71,0:60.00:0,214,2000	0/0:76,0:60.00:0,229,2000	0/0:100,0:60.00:0,301,2000	0/0:38,0:60.00:0,114,1572	0/0:100,0:60.00:0,301,2000	0/0:53,0:60.00:0,159,2000	0/0:32,0:60.00:0,96,1274	0/0:39,0:60.00:0,117,1701	0/0:78,0:60.00:0,235,2000	0/0:100,0:60.00:0,301,2000	0/0:14,0:42.12:0,42,629	0/0:100,0:60.00:0,301,2000	0/0:100,0:60.00:0,301,2000	0/0:100,0:60.00:0,301,2000	0/0:100,0:60.00:0,301,2000	0/0:81,0:60.00:0,244,2000	0/0:88,0:60.00:0,265,2000	0/0:55,0:60.00:0,165,2000	0/0:71,0:60.00:0,214,2000	0/0:100,0:60.00:0,301,2000	0/0:96,0:60.00:0,289,2000	0/0:100,0:60.00:0,301,2000	0/0:100,0:60.00:0,301,2000	0/0:20,0:60.00:0,60,691	0/0:24,0:60.00:0,72,1126	0/0:85,0:60.00:0,256,2000	0/0:24,0:60.00:0,72,976	0/0:100,0:60.00:0,301,2000	0/0:96,0:60.00:0,289,2000	0/0:70,0:60.00:0,211,2000	0/0:17,0:51.12:0,51,628	0/0:19,0:57.15:0,57,806	0/0:30,0:60.00:0,90,1029	0/0:50,0:60.00:0,150,1879	0/0:25,0:60.00:0,75,857	0/0:100,0:60.00:0,301,2000	0/0:78,0:60.00:0,235,2000
chr13	32380539	chr13_32380539	N	<MEI>	.	.	refEmpty	GT:AD:GQ:PL	0/0:29,0:60.00:0,80,622	0/0:33,0:60.00:0,99,1037	0/0:10,0:29.49:0,29,297	0/0:19,0:55.97:0,56,597	0/0:12,0:33.77:0,34,308	0/0:52,0:60.00:0,152,1517	0/0:15,0:39.86:0,40,265	0/0:12,0:34.94:0,35,363	0/0:24,0:60.00:0,67,581	0/0:18,0:51.81:0,52,503	0/0:5,0:14.48:0,14,124	0/0:17,0:49.39:0,49,501	0/0:27,0:60.00:0,80,813	0/0:64,0:60.00:0,185,1884	0/0:8,0:24.09:0,24,370	0/0:37,0:60.00:0,105,961	0/0:16,0:43.43:0,43,306	0/0:62,0:60.00:0,177,1603	0/0:48,0:60.00:0,140,1381	0/0:22,0:60.00:0,60,439	0/0:34,0:60.00:0,96,857	0/0:18,0:51.82:0,52,517	0/0:35,0:60.00:0,101,976	0/1:33,42:60.00:858,0,541	0/0:35,0:60.00:0,99,845	0/0:30,0:60.00:0,88,941	1/1:0,78:60.00:1995,229,0	0/0:11,0:31.91:0,32,299	0/0:6,0:18.12:0,18,258	0/0:16,0:46.36:0,46,437	0/0:10,0:28.92:0,29,284	0/1:13,33:60.00:678,0,200	0/1:12,23:60.00:568,0,241	0/0:23,0:60.00:0,66,627	0/0:7,0:21.09:0,21,231	1/1:0,12:34.32:301,34,0	0/0:10,0:28.91:0,29,277	0/0:38,0:60.00:0,111,1062	0/0:14,0:40.36:0,40,393	0/0:42,0:60.00:0,116,931	0/0:23,0:60.00:0,67,669
chr14	22936481	chr14_22936481	N	<MEI>	.	.	refIns	GT:AD:GQ:PL	0/0:100,0:60.00:0,301,2000	0/0:55,0:60.00:0,165,2000	0/0:44,0:60.00:0,132,1749	0/0:41,0:60.00:0,123,1652	0/0:71,0:60.00:0,213,2000	0/0:95,0:60.00:0,286,2000	0/0:100,0:60.00:0,301,2000	0/0:27,0:60.00:0,81,946	0/0:72,0:60.00:0,217,2000	0/0:72,0:60.00:0,217,2000	0/0:25,0:60.00:0,75,957	0/0:45,0:60.00:0,135,1740	0/0:80,0:60.00:0,241,2000	0/0:100,0:60.00:0,301,2000	0/0:16,0:48.14:0,48,771	0/0:100,0:60.00:0,301,2000	0/0:100,0:60.00:0,301,2000	0/0:100,0:60.00:0,301,2000	0/0:100,0:60.00:0,301,2000	0/0:83,0:60.00:0,250,2000	0/0:100,0:60.00:0,301,2000	0/0:55,0:60.00:0,165,2000	0/0:88,0:60.00:0,265,2000	0/0:100,0:60.00:0,301,2000	0/0:84,0:60.00:0,253,2000	0/0:100,0:60.00:0,301,2000	0/0:100,0:60.00:0,301,2000	0/0:24,0:60.00:0,72,990	0/0:27,0:60.00:0,81,1188	0/0:86,0:60.00:0,259,2000	0/0:35,0:60.00:0,105,1299	0/0:100,1:60.00:0,295,1991	0/0:84,0:60.00:0,253,2000	0/0:67,0:60.00:0,202,2000	0/0:23,0:60.00:0,69,799	0/0:22,0:60.00:0,66,787	0/0:17,0:51.15:0,51,687	0/0:80,0:60.00:0,241,2000	0/0:32,0:60.00:0,96,1243	0/0:100,0:60.00:0,301,2000	0/0:100,0:60.00:0,301,2000
chr14	34515758	chr14_34515758	N	<MEI>	.	.	refIns	GT:AD:GQ:PL	0/0:51,0:60.00:0,153,1643	0/0:23,0:60.00:0,69,902	0/0:15,0:45.11:0,45,491	0/0:26,0:60.00:0,78,1027	0/0:50,0:60.00:0,150,1690	0/0:47,0:60.00:0,141,1913	0/0:34,0:60.00:0,102,1119	0/0:22,0:60.00:0,66,834	0/0:73,0:60.00:0,220,2000	0/0:49,0:60.00:0,147,1668	0/0:12,0:36.09:0,36,397	0/0:15,0:45.12:0,45,604	0/0:29,0:60.00:0,87,1207	0/0:71,0:60.00:0,214,2000	0/0:6,0:18.12:0,18,250	0/0:92,0:60.00:0,277,2000	0/0:45,0:60.00:0,135,1548	0/0:100,0:60.00:0,301,2000	0/0:78,0:60.00:0,235,2000	0/0:39,0:60.00:0,117,1253	0/0:97,0:60.00:0,292,2000	0/0:51,0:60.00:0,153,1729	0/0:67,0:60.00:0,201,2000	0/0:100,0:60.00:0,300,1999	0/0:79,0:60.00:0,238,2000	0/0:61,0:60.00:0,183,2000	0/0:64,0:60.00:0,192,2000	0/0:20,0:60.00:0,60,732	0/0:10,0:30.09:0,30,490	0/0:34,0:60.00:0,102,1339	0/0:22,0:60.00:0,66,777	0/0:78,0:60.00:0,235,2000	0/0:91,0:60.00:0,274,2000	0/0:61,0:60.00:0,183,2000	0/0:6,0:18.12:0,18,233	0/0:11,0:33.07:0,33,347	0/0:9,0:27.08:0,27,310	0/0:71,0:60.00:0,214,2000	0/0:13,0:39.10:0,39,488	0/0:100,0:60.00:0,301,2000	0/0:92,0:60.00:0,277,2000
chr15	2402491	chr15_2402491	N	<MEI>	.	.	refIns	GT:AD:GQ:PL	0/0:52,0:60.00:0,156,1693	0/0:44,0:60.00:0,132,1773	0/0:17,0:51.14:0,51,697	0/0:26,0:60.00:0,78,1068	0/0:46,0:60.00:0,138,1681	0/0:72,0:60.00:0,217,2000	0/0:38,0:60.00:0,114,1242	0/0:14,0:42.11:0,42,541	0/0:81,0:60.00:0,244,2000	0/0:65,0:60.00:0,195,2000	0/0:12,0:36.10:0,36,411	0/0:32,0:60.00:0,96,1370	0/0:56,0:60.00:0,168,2000	0/0:99,0:60.00:0,298,2000	0/0:10,0:30.09:0,30,483	0/0:100,0:60.00:0,301,2000	0/0:77,0:60.00:0,232,2000	0/0:100,0:60.00:0,301,2000	0/0:100,0:60.00:0,301,2000	0/0:38,0:60.00:0,114,1283	0/0:93,0:60.00:0,279,1999	0/0:46,0:60.00:0,138,1581	0/0:89,0:60.00:0,268,2000	0/0:100,0:60.00:0,301,2000	0/0:85,0:60.00:0,256,2000	0/0:96,0:60.00:0,289,2000	0/0:100,0:60.00:0,300,1999	0/0:16,0:48.12:0,48,647	0/0:18,0:54.15:0,54,735	0/0:72,0:60.00:0,217,2000	0/0:25,0:60.00:0,75,926	0/0:80,0:60.00:0,240,2000	0/0:93,0:60.00:0,280,2000	0/0:80,0:60.00:0,240,2000	0/0:17,0:51.13:0,51,731	0/0:14,0:42.09:0,42,489	0/0:13,0:39.11:0,39,512	0/0:88,0:60.00:0,265,2000	0/0:21,0:60.00:0,63,765	0/0:100,0:60.00:0,301,2000	0/0:85,0:60.00:0,256,2000
chr15	4009885	chr15_4009885	N	<MEI>	.	.	refIns	GT:AD:GQ:PL	0/0:91,0:60.00:0,274,2000	0/0:58,0:60.00:0,174,2000	0/0:30,0:60.00:0,90,1147	0/0:39,0:60.00:0,117,1697	0/0:74,0:60.00:0,223,2000	0/0:82,0:60.00:0,247,2000	0/0:62,0:60.00:0,186,2000	0/0:32,0:60.00:0,96,1318	0/0:75,0:60.00:0,226,2000	0/0:56,0:60.00:0,168,1982	0/0:21,0:60.00:0,63,930	0/0:32,0:60.00:0,96,1397	0/0:52,0:60.00:0,156,2000	0/0:100,0:60.00:0,301,2000	0/0:16,0:48.15:0,48,755	0/0:100,0:60.00:0,301,2000	0/0:100,0:60.00:0,301,2000	0/0:100,0:60.00:0,301,2000	0/0:39,0:60.00:0,117,1263	0/0:41,0:60.00:0,123,1436	0/0:80,0:60.00:0,241,2000	0/0:51,0:60.00:0,153,1808	0/0:87,0:60.00:0,262,2000	0/0:100,0:60.00:0,301,2000	0/0:80,0:60.00:0,241,2000	0/0:100,0:60.00:0,301,2000	0/0:100,0:60.00:0,301,2000	0/0:19,0:57.14:0,57,782	0/0:16,0:48.14:0,48,748	0/0:88,0:60.00:0,265,2000	0/0:31,0:60.00:0,93,1138	0/0:85,0:60.00:0,256,2000	0/0:97,0:60.00:0,292,2000	0/0:79,0:60.00:0,238,2000	0/0:18,0:54.14:0,54,712	0/0:9,0:27.08:0,27,344	0/0:13,0:39.08:0,39,453	0/0:78,0:60.00:0,235,2000	0/0:36,0:60.00:0,108,1462	0/0:100,0:60.00:0,301,2000	0/0:76,0:60.00:0,229,2000
chr15	17795124	chr15_17795124	N	<MEI>	.	.	refIns	GT:AD:GQ:PL	0/0:86,0:60.00:0,258,1999	0/0:77,0:60.00:0,232,2000	0/0:20,0:60.00:0,60,853	0/0:43,0:60.00:0,129,1786	0/0:87,0:60.00:0,262,2000	0/0:94,0:60.00:0,283,2000	0/0:76,0:60.00:0,229,2000	0/0:14,0:42.11:0,42,534	0/0:96,0:60.00:0,289,2000	0/0:53,0:60.00:0,159,2000	0/0:28,0:60.00:0,84,1035	0/0:42,0:60.00:0,126,1750	0/0:68,0:60.00:0,204,2000	0/0:100,0:60.00:0,301,2000	0/0:18,0:54.18:0,54,961	0/0:100,0:60.00:0,301,2000	0/0:86,0:60.00:0,259,2000	0/0:100,0:60.00:0,301,2000	0/0:100,0:60.00:0,301,2000	0/0:75,0:60.00:0,226,2000	0/0:100,0:60.00:0,301,2000	0/0:61,1:60.00:0,150,1964	0/0:86,0:60.00:0,259,2000	0/0:100,0:60.00:0,301,2000	0/0:86,0:60.00:0,259,2000	0/0:100,0:60.00:0,301,2000	0/0:100,0:60.00:0,301,2000	0/0:31,0:60.00:0,93,1355	0/0:18,0:54.17:0,54,898	0/0:74,0:60.00:0,223,2000	0/0:35,0:60.00:0,105,1240	0/0:100,0:60.00:0,301,2000	0/0:100,0:60.00:0,301,2000	0/0:93,0:60.00:0,280,2000	0/0:17,0:51.14:0,51,676	0/0:23,0:60.00:0,69,775	0/0:17,0:51.14:0,51,762	0/0:100,0:60.00:0,301,2000	0/0:34,0:60.00:0,102,1442	0/0:100,0:60.00:0,301,2000	0/0:100,0:60.00:0,301,2000
chr15	32084977	chr15_32084977	N	<MEI>	.	.	refEmpty	GT:AD:GQ:PL	0/0:18,0:48.90:0,49,372	0/0:27,0:60.00:0,81,874	0/0:4,0:12.30:0,12,137	0/0:12,0:36.08:0,36,429	0/0:15,0:43.95:0,44,457	0/0:23,0:60.00:0,69,744	0/0:16,0:42.29:0,42,287	0/0:3,0:9.51:0,9,87	0/0:40,0:60.00:0,116,1136	0/0:15,0:43.93:0,44,415	0/0:7,0:21.09:0,21,238	0/0:11,0:33.09:0,33,368	0/0:24,0:60.00:0,72,773	0/0:37,0:60.00:0,109,1102	0/0:9,0:27.08:0,27,368	0/0:51,0:60.00:0,149,1440	0/0:8,0:24.07:0,24,277	0/0:48,0:60.00:0,144,1476	0/0:38,0:60.00:0,114,1207	0/0:10,0:30.07:0,30,318	0/0:27,0:60.00:0,79,794	0/0:22,0:60.00:0,65,674	0/0:24,0:60.00:0,72,780	0/0:40,0:60.00:0,118,1203	0/0:32,0:60.00:0,93,860	0/0:27,0:60.00:0,81,832	0/0:41,0:60.00:0,123,1335	0/0:11,0:33.06:0,33,347	0/0:14,0:41.94:0,42,499	0/0:19,0:57.14:0,57,652	0/0:9,0:26.93:0,27,268	0/0:33,0:60.00:0,95,920	0/0:39,0:60.00:0,113,1078	0/0:25,0:60.00:0,75,809	0/0:5,0:15.16:0,15,152	0/0:5,0:15.15:0,15,152	0/0:5,0:14.91:0,15,131	0/0:18,0:54.11:0,54,564	0/0:12,0:36.09:0,36,390	0/0:72,0:60.00:0,206,1907	0/0:16,0:45.20:0,45,396
chr15	37060527	chr15_37060527	N	<MEI>	.	.	refIns	GT:AD:GQ:PL	0/0:41,0:60.00:0,123,1421	0/0:81,0:60.00:0,244,2000	0/0:6,0:18.13:0,18,288	0/0:25,0:60.00:0,75,1150	0/0:76,0:60.00:0,229,2000	0/0:45,0:60.00:0,135,2000	0/0:48,0:60.00:0,144,1646	0/0:8,0:24.08:0,24,339	0/0:99,0:60.00:0,298,2000	0/0:58,0:60.00:0,174,2000	0/0:12,0:36.10:0,36,572	0/0:29,0:60.00:0,87,1458	0/0:49,0:60.00:0,147,2000	0/0:43,0:60.00:0,129,1903	0/0:9,0:27.10:0,27,540	0/0:100,0:60.00:0,301,2000	0/0:32,0:60.00:0,96,1535	0/0:100,0:60.00:0,301,2000	0/0:100,0:60.00:0,301,2000	0/0:44,0:60.00:0,132,1832	0/0:100,0:60.00:0,301,2000	0/0:62,0:60.00:0,186,2000	0/0:84,0:60.00:0,253,2000	0/0:100,0:60.00:0,301,2000	0/0:87,0:60.00:0,262,2000	0/0:100,0:60.00:0,301,2000	0/0:100,0:60.00:0,301,2000	0/0:15,0:45.12:0,45,673	0/0:9,0:27.09:0,27,485	0/0:53,0:60.00:0,159,2000	0/0:33,0:60.00:0,99,1323	0/0:82,0:60.00:0,247,2000	0/0:95,0:60.00:0,286,2000	0/0:70,0:60.00:0,211,2000	0/0:4,0:12.30:0,12,240	0/0:10,0:30.09:0,30,466	0/0:3,0:9.54:0,9,180	0/0:72,0:60.00:0,217,2000	0/0:31,0:60.00:0,93,1148	0/0:100,0:60.00:0,301,2000	0/0:100,0:60.00:0,301,2000
chr15	42435892	chr15_42435892	N	<MEI>	.	.	refIns	GT:AD:GQ:PL	0/0:90,0:60.00:0,271,2000	0/0:52,0:60.00:0,156,2000	0/0:27,0:60.00:0,81,1125	0/0:38,0:60.00:0,114,1623	0/0:81,0:60.00:0,244,2000	0/0:93,0:60.00:0,280,2000	0/0:79,0:60.00:0,238,2000	0/0:26,0:60.00:0,78,1027	0/0:83,0:60.00:0,250,2000	0/0:64,0:60.00:0,193,2000	0/0:30,0:60.00:0,90,1127	0/0:57,0:60.00:0,171,2000	0/0:82,0:60.00:0,247,2000	0/0:100,0:60.00:0,301,2000	0/0:17,0:51.15:0,51,896	0/0:100,0:60.00:0,301,2000	0/0:96,0:60.00:0,289,2000	0/0:100,0:60.00:0,301,2000	0/0:100,0:60.00:0,301,2000	0/0:75,0:60.00:0,226,2000	0/0:100,0:60.00:0,301,2000	0/0:59,0:60.00:0,177,2000	0/0:75,0:60.00:0,226,2000	0/0:100,0:60.00:0,301,2000	0/0:75,0:60.00:0,226,2000	0/0:88,0:60.00:0,265,2000	0/0:100,0:60.00:0,301,2000	0/0:24,0:60.00:0,72,1034	0/0:18,0:54.13:0,54,795	0/0:88,0:60.00:0,265,2000	0/0:37,0:60.00:0,111,1418	0/0:100,0:60.00:0,301,2000	0/0:100,0:60.00:0,301,2000	0/0:85,0:60.00:0,256,2000	0/0:31,0:60.00:0,93,1207	0/0:18,0:54.14:0,54,688	0/0:31,0:60.00:0,93,1183	0/0:88,0:60.00:0,265,2000	0/0:29,0:60.00:0,87,1214	0/0:100,0:60.00:0,301,2000	0/0:100,0:60.00:0,301,2000
chr16	6873790	chr16_6873790	N	<MEI>	.	.	refEmpty	GT:AD:GQ:PL	0/0:22,0:59.76:0,60,447	0/0:23,0:60.00:0,69,751	0/0:11,0:33.08:0,33,354	0/0:13,0:39.06:0,39,406	0/0:17,0:49.83:0,50,518	0/0:14,0:42.09:0,42,441	0/0:18,0:47.74:0,48,331	0/0:8,0:24.07:0,24,253	0/0:18,0:52.36:0,52,496	0/0:13,0:37.93:0,38,378	0/0:4,0:12.30:0,12,144	0/0:8,0:24.07:0,24,284	0/0:16,0:47.96:0,48,488	0/0:34,0:60.00:0,100,1078	0/0:11,0:33.02:0,33,343	0/0:43,0:60.00:0,126,1270	0/0:9,0:27.07:0,27,289	0/0:27,0:60.00:0,81,860	0/0:27,0:60.00:0,81,881	0/0:12,0:36.06:0,36,376	0/0:12,0:36.09:0,36,404	0/0:14,0:41.35:0,41,392	0/0:15,0:45.13:0,45,519	0/1:20,85:60.00:1684,0,355	0/0:26,0:60.00:0,76,755	0/0:19,0:57.15:0,57,649	0/0:29,0:60.00:0,87,998	0/0:8,0:24.08:0,24,267	0/0:14,0:41.98:0,42,606	0/0:23,0:60.00:0,69,723	0/0:9,0:27.04:0,27,275	0/0:25,0:60.00:0,72,650	0/0:20,0:60.00:0,60,657	0/0:18,0:54.14:0,54,599	0/0:1,0:4.77:0,3,36	0/0:4,0:12.30:0,12,137	0/0:3,0:9.54:0,9,101	0/0:18,0:54.13:0,54,602	0/0:9,0:27.07:0,27,289	0/0:30,0:60.00:0,85,748	0/0:20,0:59.51:0,60,573
chr16	8045798	chr16_8045798	N	<MEI>	.	.	refIns	GT:AD:GQ:PL	0/0:100,0:60.00:0,301,2000	0/0:59,0:60.00:0,177,2000	0/0:31,0:60.00:0,93,1341	0/0:34,0:60.00:0,102,1576	0/0:62,0:60.00:0,187,2000	0/0:91,0:60.00:0,274,2000	0/0:77,0:60.00:0,232,2000	0/0:33,0:60.00:0,99,1155	0/0:62,1:60.00:0,180,1991	0/0:68,0:60.00:0,205,2000	0/0:19,0:57.14:0,57,701	0/0:38,0:60.00:0,114,1578	0/0:73,0:60.00:0,220,2000	0/0:100,0:60.00:0,301,2000	0/0:13,0:39.12:0,39,598	0/0:100,0:60.00:0,301,2000	0/0:100,0:60.00:0,301,2000	0/0:100,0:60.00:0,301,2000	0/0:100,0:60.00:0,301,2000	0/0:57,0:60.00:0,171,2000	0/0:100,0:60.00:0,301,2000	0/0:33,0:60.00:0,99,1227	0/0:74,0:60.00:0,223,2000	0/0:100,0:60.00:0,301,2000	0/0:71,0:60.00:0,214,2000	0/0:100,0:60.00:0,301,2000	0/0:100,0:60.00:0,301,2000	0/0:19,0:57.14:0,57,710	0/0:15,0:45.13:0,45,688	0/0:65,0:60.00:0,196,2000	0/0:28,0:60.00:0,84,1140	0/0:99,0:60.00:0,298,2000	0/0:87,0:60.00:0,262,2000	0/0:78,0:60.00:0,235,2000	0/0:23,0:60.00:0,69,1057	0/0:19,0:57.15:0,57,762	0/0:27,0:60.00:0,81,1087	0/0:91,0:60.00:0,274,2000	0/0:39,0:60.00:0,117,1443	0/0:100,1:60.00:0,295,1991	0/0:83,0:60.00:0,250,2000
chr16	31421055	chr16_31421055	N	<MEI>	.	.	refIns	GT:AD:GQ:PL	0/0:96,0:60.00:0,289,2000	0/0:79,0:60.00:0,238,2000	0/0:27,0:60.00:0,81,1125	0/0:48,0:60.00:0,144,2000	0/0:76,0:60.00:0,229,2000	0/0:80,0:60.00:0,241,2000	0/0:100,0:60.00:0,301,2000	1/1:0,7:21.06:217,21,0	0/0:87,0:60.00:0,262,2000	0/0:68,0:60.00:0,205,2000	0/0:21,0:60.00:0,63,796	0/0:39,0:60.00:0,117,1661	0/0:63,0:60.00:0,189,2000	0/0:100,0:60.00:0,301,2000	0/0:19,0:57.19:0,57,1116	0/0:100,0:60.00:0,301,2000	0/0:75,0:60.00:0,226,2000	0/0:100,0:60.00:0,301,2000	0/0:100,0:60.00:0,301,2000	0/0:70,0:60.00:0,211,2000	0/0:100,0:60.00:0,301,2000	0/0:64,0:60.00:0,192,2000	0/0:84,0:60.00:0,253,2000	0/0:100,0:60.00:0,301,2000	0/0:100,0:60.00:0,301,2000	0/0:100,0:60.00:0,301,2000	0/0:100,0:60.00:0,301,2000	0/0:24,0:60.00:0,72,1079	0/0:17,0:51.16:0,51,903	0/0:75,0:60.00:0,226,2000	0/0:34,0:60.00:0,102,1218	0/0:100,0:60.00:0,301,2000	0/0:100,0:60.00:0,301,2000	0/0:91,0:60.00:0,274,2000	0/0:25,0:60.00:0,75,895	0/0:29,0:60.00:0,87,1149	0/0:26,0:60.00:0,78,1058	0/0:80,0:60.00:0,240,2000	0/0:37,0:60.00:0,111,1412	0/0:100,0:60.00:0,301,2000	0/0:100,0:60.00:0,301,2000
chr17	9744973	chr17_9744973	N	<MEI>	.	.	refEmpty	GT:AD:GQ:PL	1/1:0,89:60.00:1999,267,0	1/1:0,43:60.00:1642,128,0	1/1:0,23:60.00:858,69,0	1/1:1,12:30.11:470,30,0	0/0:27,0:60.00:0,78,730	1/1:0,55:60.00:1973,163,0	0/0:12,0:30.86:0,31,184	0/0:4,0:12.29:0,12,130	1/1:0,62:60.00:1999,185,0	1/1:0,42:60.00:1286,124,0	1/1:0,14:42.10:528,42,0	1/1:0,24:60.00:869,72,0	1/1:0,24:60.00:864,71,0	1/1:1,100:60.00:1988,292,0	1/1:0,11:33.09:417,33,0	1/1:0,77:60.00:1996,228,0	0/0:11,0:32.50:0,32,333	1/1:0,100:60.00:1997,298,0	1/1:0,93:60.00:1999,278,0	1/1:0,46:60.00:1414,137,0	1/1:0,93:60.00:1997,277,0	1/1:0,37:60.00:1280,110,0	1/1:0,55:60.00:1950,164,0	1/1:0,100:60.00:1999,300,0	1/1:0,62:60.00:1952,184,0	1/1:0,69:60.00:1999,206,0	1/1:0,100:60.00:1995,296,0	0/1:4,8:60.00:272,0,87	1/1:0,14:41.52:499,42,0	1/1:0,51:60.00:1671,151,0	0/1:3,17:14.03:501,0,14	0/0:38,0:60.00:0,108,1015	1/1:0,77:60.00:1999,230,0	1/1:0,76:60.00:1999,228,0	0/1:3,8:60.00:194,0,68	1/1:0,21:60.00:650,63,0	0/1:5,7:60.00:169,0,137	0/0:25,0:60.00:0,72,678	0/1:6,12:60.00:398,0,121	0/0:55,0:60.00:0,154,1358	1/1:0,81:60.00:1999,243,0
chr17	30368796	chr17_30368796	N	<MEI>	.	.	refEmpty	GT:AD:GQ:PL	0/0:27,0:60.00:0,77,691	0/0:19,0:56.67:0,57,580	0/0:8,0:24.07:0,24,260	0/0:12,0:36.09:0,36,397	0/0:14,0:41.53:0,42,479	0/0:14,0:42.07:0,42,441	0/0:18,0:50.61:0,51,413	0/0:6,0:18.11:0,18,195	0/0:37,0:60.00:0,107,981	0/0:15,0:42.78:0,43,395	0/0:4,0:12.30:0,12,137	0/0:12,0:36.09:0,36,390	0/0:31,0:60.00:0,93,1042	0/0:42,0:60.00:0,122,1300	0/0:7,0:21.09:0,21,303	0/0:44,0:60.00:0,128,1232	0/0:8,0:24.08:0,24,267	0/0:26,0:60.00:0,77,783	0/0:28,0:60.00:0,83,904	0/0:11,0:33.06:0,33,343	0/0:34,0:60.00:0,98,933	0/0:9,0:27.07:0,27,297	0/0:19,0:57.14:0,57,621	0/0:39,0:60.00:0,117,1250	0/0:26,0:60.00:0,76,783	0/0:25,0:60.00:0,74,767	0/0:34,0:60.00:0,102,1215	0/0:10,0:30.08:0,30,339	0/0:12,0:36.09:0,36,503	0/0:19,0:57.12:0,57,621	0/0:7,0:21.09:0,21,231	0/1:13,48:60.00:1491,0,203	0/0:26,0:60.00:0,77,790	0/0:21,0:60.00:0,63,665	0/0:3,0:9.54:0,9,108	0/0:8,0:22.34:0,22,191	0/0:6,0:18.11:0,18,188	0/0:13,0:39.09:0,39,412	0/0:7,0:21.09:0,21,231	0/0:48,0:60.00:0,139,1297	0/0:19,0:55.26:0,55,538
chr17	33731546	chr17_33731546	N	<MEI>	.	.	refIns	GT:AD:GQ:PL	0/0:72,0:60.00:0,216,2000	0/0:80,0:60.00:0,241,2000	0/0:16,0:48.14:0,48,740	0/0:32,0:60.00:0,96,1253	0/0:67,0:60.00:0,202,2000	0/0:84,0:60.00:0,253,2000	0/0:100,0:60.00:0,301,2000	0/0:26,0:60.00:0,78,958	0/0:100,0:60.00:0,301,2000	0/0:52,0:60.00:0,156,2000	0/0:15,0:45.12:0,45,625	0/0:20,0:60.00:0,60,743	0/0:35,0:60.00:0,105,1237	0/0:100,0:60.00:0,301,2000	0/0:11,0:33.10:0,33,574	0/0:100,0:60.00:0,301,2000	0/0:77,0:60.00:0,232,2000	0/0:100,0:60.00:0,301,2000	0/0:95,0:60.00:0,285,1999	0/0:62,0:60.00:0,186,2000	0/0:100,0:60.00:0,301,2000	0/0:40,0:60.00:0,120,1602	0/0:71,0:60.00:0,214,2000	0/0:100,0:60.00:0,301,2000	0/0:78,0:60.00:0,235,2000	0/0:100,0:60.00:0,301,2000	0/0:91,0:60.00:0,274,2000	0/0:23,0:60.00:0,69,829	0/0:15,0:45.13:0,45,752	0/0:71,0:60.00:0,214,2000	0/0:31,0:60.00:0,93,1296	0/0:90,0:60.00:0,271,2000	0/0:76,0:60.00:0,229,2000	0/0:85,0:60.00:0,256,2000	0/0:23,0:60.00:0,69,864	0/0:15,0:45.13:0,45,608	0/0:15,0:45.10:0,45,552	0/0:100,0:60.00:0,301,2000	0/0:22,0:60.00:0,66,748	0/0:100,0:60.00:0,301,2000	0/0:92,0:60.00:0,277,2000
chr17	45768313	chr17_45768313	N	<MEI>	.	.	refIns	GT:AD:GQ:PL	0/0:64,0:60.00:0,192,2000	0/0:76,0:60.00:0,229,2000	0/0:17,0:51.13:0,51,676	0/0:31,0:60.00:0,93,1413	0/0:77,1:60.00:0,226,1991	0/0:66,0:60.00:0,199,2000	0/0:73,0:60.00:0,220,2000	1/1:0,6:18.12:216,18,0	0/0:95,0:60.00:0,286,2000	0/0:53,0:60.00:0,159,2000	0/0:14,0:42.12:0,42,620	0/0:38,0:60.00:0,114,1651	0/0:56,0:60.00:0,168,2000	0/0:100,0:60.00:0,301,2000	0/0:12,0:36.11:0,36,658	0/0:100,0:60.00:0,301,2000	0/0:45,0:60.00:0,135,1920	0/0:100,0:60.00:0,301,2000	0/0:100,0:60.00:0,301,2000	0/0:65,0:60.00:0,195,2000	0/0:100,0:60.00:0,301,2000	0/0:46,1:60.00:0,132,1703	0/0:80,0:60.00:0,241,2000	0/0:100,0:60.00:0,301,2000	0/0:95,0:60.00:0,286,2000	0/0:100,0:60.00:0,301,2000	0/0:100,0:60.00:0,301,2000	0/0:24,0:60.00:0,72,986	0/0:15,0:45.14:0,45,790	0/0:71,0:60.00:0,214,2000	0/0:39,0:60.00:0,117,1611	0/0:100,0:60.00:0,301,2000	0/0:100,0:60.00:0,301,2000	0/0:66,0:60.00:0,198,2000	0/0:5,0:15.17:0,15,214	1/1:0,10:29.49:297,29,0	0/0:11,0:33.10:0,33,495	0/0:76,0:60.00:0,229,2000	0/0:30,0:60.00:0,90,1164	0/0:100,0:60.00:0,301,2000	0/0:86,0:60.00:0,259,2000
chr18	25081797	chr18_25081797	N	<MEI>	.	.	refIns	GT:AD:GQ:PL	0/0:85,0:60.00:0,256,2000	0/0:55,0:60.00:0,165,2000	0/0:23,0:60.00:0,69,889	0/0:43,0:60.00:0,129,1892	0/0:57,0:60.00:0,171,2000	0/0:79,0:60.00:0,238,2000	0/0:83,0:60.00:0,250,2000	0/0:18,0:54.16:0,54,788	0/0:76,0:60.00:0,229,2000	0/0:71,0:60.00:0,214,2000	0/0:15,0:45.13:0,45,656	0/0:39,0:60.00:0,117,1600	0/0:76,0:60.00:0,228,2000	0/0:100,0:60.00:0,301,2000	0/0:20,0:60.00:0,60,1067	0/0:100,0:60.00:0,301,2000	0/0:31,0:60.00:0,93,1207	0/0:100,0:60.00:0,301,2000	0/0:100,0:60.00:0,301,2000	0/0:54,0:60.00:0,162,1795	0/0:100,0:60.00:0,301,2000	0/0:50,0:60.00:0,150,1955	0/0:69,0:60.00:0,208,2000	0/0:100,0:60.00:0,301,2000	0/0:79,0:60.00:0,238,2000	0/0:94,0:60.00:0,283,2000	0/0:100,0:60.00:0,301,2000	0/0:23,0:60.00:0,69,1036	0/0:28,0:60.00:0,84,1315	0/0:98,0:60.00:0,295,2000	0/0:29,0:60.00:0,87,1138	0/0:94,0:60.00:0,283,2000	0/0:98,0:60.00:0,295,2000	0/0:84,0:60.00:0,253,2000	0/0:12,0:36.09:0,36,438	0/0:12,0:36.09:0,36,414	0/0:21,0:60.00:0,63,727	0/0:96,0:60.00:0,289,2000	0/0:22,0:60.00:0,66,935	0/0:100,0:60.00:0,301,2000	0/0:82,0:60.00:0,247,2000
chr18	27480102	chr18_27480102	N	<MEI>	.	.	refIns	GT:AD:GQ:PL	0/0:80,0:60.00:0,241,2000	0/0:60,0:60.00:0,180,1999	0/0:12,0:36.08:0,36,431	0/0:22,0:60.00:0,66,818	0/0:51,0:60.00:0,153,1784	0/0:59,0:60.00:0,177,2000	0/0:73,0:60.00:0,220,2000	1/1:0,11:33.09:375,33,0	0/0:70,0:60.00:0,210,1999	0/0:60,0:60.00:0,180,1999	0/0:9,0:27.06:0,27,275	0/0:24,0:60.00:0,72,966	0/0:39,0:60.00:0,117,1408	0/0:100,0:60.00:0,301,2000	0/0:8,0:24.09:0,24,449	0/0:100,0:60.00:0,301,2000	0/0:67,0:60.00:0,202,2000	0/0:100,0:60.00:0,301,1999	0/0:100,0:60.00:0,301,2000	0/0:55,0:60.00:0,165,1958	0/0:82,0:60.00:0,247,2000	0/0:39,0:60.00:0,117,1322	0/0:70,0:60.00:0,210,2000	0/0:100,0:60.00:0,300,1999	0/0:81,0:60.00:0,244,2000	0/0:77,0:60.00:0,231,1999	0/0:100,0:60.00:0,301,2000	0/0:32,0:60.00:0,96,1311	0/0:19,0:57.17:0,57,921	0/0:51,0:60.00:0,153,1966	0/0:27,0:60.00:0,81,977	0/0:89,0:60.00:0,268,2000	0/0:91,0:60.00:0,274,2000	0/0:66,0:60.00:0,198,2000	0/0:10,0:30.07:0,30,366	0/0:19,0:56.66:0,57,638	0/0:9,0:27.09:0,27,341	0/0:58,0:60.00:0,174,2000	0/0:27,0:60.00:0,81,866	0/0:100,0:60.00:0,300,1999	0/0:69,0:60.00:0,207,2000
chr19	9813667	chr19_9813667	N	<MEI>	.	.	refEmpty	GT:AD:GQ:PL	0/0:22,0:59.16:0,59,413	0/0:22,0:60.00:0,66,718	0/0:5,0:15.17:0,15,159	0/0:5,0:15.17:0,15,159	0/0:22,0:60.00:0,65,660	0/0:17,0:51.11:0,51,542	0/0:12,0:34.34:0,34,307	0/0:3,0:9.53:0,9,94	0/0:30,0:60.00:0,89,892	0/0:17,0:49.67:0,50,451	0/0:7,0:21.08:0,21,224	0/0:13,0:39.06:0,39,405	0/0:19,0:57.10:0,57,617	0/0:34,0:60.00:0,100,1095	0/0:6,0:18.13:0,18,288	0/0:41,0:60.00:0,121,1239	0/0:6,0:18.11:0,18,195	0/0:40,0:60.00:0,120,1223	0/0:43,0:60.00:0,129,1394	0/0:8,0:24.08:0,24,267	0/0:29,0:60.00:0,85,850	0/0:18,0:52.98:0,53,558	0/0:24,0:60.00:0,72,780	0/0:40,0:60.00:0,120,1279	0/0:34,0:60.00:0,100,1009	0/0:27,0:60.00:0,81,895	0/0:42,0:60.00:0,126,1354	0/0:6,0:18.12:0,18,209	0/0:7,0:21.09:0,21,327	0/0:24,0:60.00:0,72,766	0/0:10,0:30.07:0,30,318	0/0:26,0:60.00:0,75,707	0/0:29,0:60.00:0,85,863	0/0:18,0:54.04:0,54,573	0/0:4,0:12.16:0,12,109	0/0:14,0:41.53:0,42,448	0/0:4,0:12.30:0,12,137	0/0:29,0:60.00:0,87,955	0/0:11,0:33.08:0,33,361	0/0:39,0:60.00:0,110,961	0/0:30,0:60.00:0,87,810
chr19	19688393	chr19_19688393	N	<MEI>	.	.	refIns	GT:AD:GQ:PL	0/0:87,0:60.00:0,262,2000	0/0:87,0:60.00:0,262,2000	0/0:27,0:60.00:0,81,1073	0/0:41,0:60.00:0,123,1739	0/0:90,0:60.00:0,271,2000	0/0:87,0:60.00:0,262,2000	0/0:85,0:60.00:0,256,2000	0/0:23,0:60.00:0,69,792	0/0:100,0:60.00:0,301,2000	0/0:61,0:60.00:0,183,2000	0/0:25,0:60.00:0,75,953	0/0:31,0:60.00:0,93,1331	0/0:55,0:60.00:0,165,2000	0/0:100,0:60.00:0,301,2000	0/0:12,0:36.11:0,36,634	0/0:100,0:60.00:0,301,2000	0/0:77,0:60.00:0,232,2000	0/0:100,0:60.00:0,301,2000	0/0:100,0:60.00:0,301,2000	0/0:59,0:60.00:0,177,1983	0/0:100,0:60.00:0,301,2000	0/0:60,0:60.00:0,180,2000	0/0:78,0:60.00:0,235,2000	0/0:100,0:60.00:0,301,2000	0/0:86,0:60.00:0,259,2000	0/0:100,0:60.00:0,301,2000	0/0:100,0:60.00:0,301,2000	0/0:26,0:60.00:0,78,1089	0/0:18,0:54.17:0,54,970	0/0:67,0:60.00:0,202,2000	0/0:39,0:60.00:0,117,1439	0/0:100,0:60.00:0,301,2000	0/0:100,0:60.00:0,301,2000	0/0:87,0:60.00:0,262,2000	0/0:18,0:54.15:0,54,736	0/0:24,0:60.00:0,72,907	0/0:12,0:36.10:0,36,459	0/0:95,0:60.00:0,286,2000	0/0:33,0:60.00:0,99,1275	0/0:100,0:60.00:0,301,2000	0/0:100,0:60.00:0,301,2000
chr19	23635808	chr19_23635808	N	<MEI>	.	.	refIns	GT:AD:GQ:PL	0/0:81,0:60.00:0,244,2000	0/0:59,0:60.00:0,177,2000	0/0:27,0:60.00:0,81,1163	0/0:39,0:60.00:0,117,1626	0/0:90,0:60.00:0,271,2000	0/0:73,0:60.00:0,220,2000	0/0:66,0:60.00:0,198,2000	1/1:0,13:39.08:398,39,0	0/0:74,0:60.00:0,223,2000	0/0:58,1:60.00:0,168,1991	0/0:22,0:60.00:0,66,925	0/0:41,0:60.00:0,123,1879	0/0:65,0:60.00:0,196,2000	0/0:100,0:60.00:0,301,2000	0/0:20,0:60.00:0,60,988	0/0:100,0:60.00:0,301,2000	0/0:72,0:60.00:0,217,2000	0/0:100,0:60.00:0,301,2000	0/0:100,0:60.00:0,301,2000	0/0:68,0:60.00:0,205,2000	0/0:96,0:60.00:0,289,2000	0/0:46,0:60.00:0,138,1726	0/0:62,0:60.00:0,187,2000	0/0:100,0:60.00:0,301,2000	0/0:87,0:60.00:0,262,2000	0/0:98,0:60.00:0,295,2000	0/0:100,0:60.00:0,301,2000	0/0:19,0:57.15:0,57,803	0/0:25,0:60.00:0,75,1219	0/0:66,0:60.00:0,199,2000	0/0:35,0:60.00:0,105,1285	0/0:100,0:60.00:0,301,2000	0/0:93,0:60.00:0,280,2000	0/0:100,0:60.00:0,301,2000	0/0:20,0:60.00:0,60,767	0/0:20,0:60.00:0,60,760	0/0:14,0:42.10:0,42,506	0/0:69,0:60.00:0,208,2000	0/0:26,0:60.00:0,78,972	0/0:100,1:60.00:0,295,1991	0/0:78,0:60.00:0,234,2000
chr19	31613531	chr19_31613531	N	<MEI>	.	.	refIns	GT:AD:GQ:PL	1/1:0,20:52.58:326,53,0	0/1:23,10:60.00:222,0,958	0/0:36,0:60.00:0,108,1448	1/1:0,20:60.00:618,60,0	1/1:0,10:29.22:269,29,0	1/1:0,30:60.00:923,90,0	0/0:59,8:55.49:0,55,1788	1/1:0,6:18.11:188,18,0	1/1:0,15:43.93:432,44,0	0/1:27,7:60.00:108,0,889	0/0:15,1:19.18:0,19,589	0/0:53,0:60.00:0,159,2000	0/0:79,0:60.00:0,238,2000	1/1:0,44:60.00:1305,127,0	0/1:10,4:60.00:81,0,336	1/1:0,30:60.00:900,88,0	0/0:100,0:60.00:0,301,2000	1/1:0,20:59.54:601,60,0	1/1:0,21:60.00:644,63,0	1/1:0,2:6.98:65,6,0	0/1:100,12:47.17:47,0,1663	0/1:28,6:60.00:73,0,973	0/1:52,12:60.00:163,0,1807	1/1:0,32:60.00:980,95,0	0/1:40,11:60.00:113,0,1334	1/1:0,14:42.08:440,42,0	1/1:0,19:57.12:600,57,0	0/0:16,1:15.26:0,15,587	0/0:27,0:60.00:0,81,1211	0/0:100,0:60.00:0,301,2000	0/1:8,4:60.00:94,0,303	1/1:0,16:45.77:403,46,0	1/1:0,20:58.98:612,59,0	1/1:0,16:47.53:499,48,0	0/0:31,0:60.00:0,93,1169	0/0:22,0:60.00:0,66,849	0/0:23,0:60.00:0,69,940	0/0:82,0:60.00:0,247,2000	0/1:15,3:25.86:26,0,547	0/1:77,15:60.00:147,0,1723	0/1:43,9:60.00:112,0,1386
chr20	12058450	chr20_12058450	N	<MEI>	.	.	refEmpty	GT:AD:GQ:PL	0/0:9,0:25.32:0,25,206	0/0:33,0:60.00:0,99,1034	0/0:3,0:9.53:0,9,94	0/0:8,0:24.06:0,24,232	0/0:22,0:60.00:0,65,681	0/0:14,0:41.96:0,42,458	0/0:13,0:36.19:0,36,309	0/0:2,0:6.98:0,6,65	0/0:15,0:42.20:0,42,374	0/0:19,0:55.98:0,56,580	0/0:4,0:12.29:0,12,130	0/0:7,0:21.05:0,21,210	0/0:16,0:48.08:0,48,523	0/0:24,0:60.00:0,71,734	0/0:13,0:39.11:0,39,560	0/0:35,0:60.00:0,104,1124	0/0:4,0:12.29:0,12,130	0/0:35,0:60.00:0,103,1051	0/0:27,0:60.00:0,81,860	0/0:7,0:20.93:0,21,189	0/0:31,0:60.00:0,90,859	0/0:12,0:34.93:0,35,349	0/0:17,0:51.12:0,51,549	0/0:38,0:60.00:0,112,1138	0/0:21,0:60.00:0,61,603	0/0:26,0:60.00:0,78,852	0/0:26,0:60.00:0,77,817	0/0:5,0:15.17:0,15,166	0/0:8,0:24.08:0,24,298	0/0:22,0:60.00:0,66,701	0/0:5,0:15.17:0,15,159	0/0:14,0:40.35:0,40,379	0/0:21,0:60.00:0,63,651	0/0:33,0:60.00:0,98,1007	1/1:0,10:30.07:342,30,0	0/0:3,0:9.54:0,9,101	0/0:3,0:9.54:0,9,101	0/0:23,0:60.00:0,69,723	0/0:11,0:33.08:0,33,354	0/0:42,0:60.00:0,121,1102	0/0:22,0:60.00:0,64,625
chr20	14974979	chr20_14974979	N	<MEI>	.	.	refEmpty	GT:AD:GQ:PL	0/1:11,52:60.00:1529,0,98	0/0:29,0:60.00:0,87,925	0/0:5,0:15.18:0,15,173	0/0:10,0:30.08:0,30,332	0/0:20,0:57.24:0,57,540	0/0:30,0:60.00:0,90,954	0/1:15,44:60.00:1246,0,233	0/0:6,0:18.11:0,18,202	1/1:0,93:60.00:1999,279,0	0/0:19,0:54.81:0,55,518	0/0:6,0:18.11:0,18,188	0/0:11,0:33.08:0,33,355	0/0:18,0:53.99:0,54,564	0/1:27,82:60.00:1672,0,513	0/1:5,11:60.00:493,0,118	0/0:63,0:60.00:0,186,1929	0/0:7,0:21.09:0,21,231	0/0:54,0:60.00:0,161,1679	0/0:45,1:60.00:0,102,1381	0/1:7,46:60.00:1517,0,79	0/0:25,0:60.00:0,72,643	1/1:0,51:60.00:1833,153,0	0/1:9,35:60.00:1157,0,129	1/1:0,100:60.00:2000,301,0	0/1:18,43:60.00:1474,0,314	0/0:31,0:60.00:0,93,1000	0/1:17,57:60.00:1773,0,350	0/1:4,14:60.00:449,0,62	0/1:7,7:60.00:244,0,292	0/0:17,0:51.13:0,51,570	0/1:9,4:60.00:84,0,250	1/1:1,100:60.00:1991,295,0	0/1:13,74:60.00:1738,0,83	0/1:14,36:60.00:1140,0,305	1/1:0,12:36.09:462,36,0	1/1:0,21:60.00:724,63,0	0/1:2,11:25.91:353,0,26	0/1:21,36:60.00:1201,0,508	0/1:3,12:48.89:362,0,49	0/0:82,0:60.00:0,234,1987	0/1:15,58:60.00:1780,0,257
chr20	16677142	chr20_16677142	N	<MEI>	.	.	refEmpty	GT:AD:GQ:PL	0/0:14,0:39.11:0,39,319	0/0:47,0:60.00:0,141,1510	0/0:8,0:24.06:0,24,274	0/0:9,0:27.08:0,27,327	0/0:17,0:50.38:0,50,507	0/0:24,0:60.00:0,72,801	0/0:16,0:44.63:0,45,389	0/0:9,0:27.07:0,27,282	0/1:13,44:60.00:1327,0,167	0/0:28,0:60.00:0,83,904	0/0:2,0:6.98:0,6,58	0/0:9,0:27.07:0,27,296	0/0:26,0:60.00:0,78,785	0/0:44,0:60.00:0,129,1416	0/0:10,0:30.08:0,30,492	0/0:58,0:60.00:0,169,1661	0/0:5,0:15.18:0,15,173	0/0:48,0:60.00:0,143,1505	0/0:50,0:60.00:0,150,1663	0/0:10,0:30.08:0,30,339	0/0:36,0:60.00:0,105,1004	0/0:21,0:60.00:0,61,568	0/0:22,0:60.00:0,66,680	0/0:61,0:60.00:0,183,1902	0/0:36,0:60.00:0,105,1039	0/0:40,0:60.00:0,120,1370	0/0:34,0:60.00:0,101,1056	0/0:17,0:51.13:0,51,563	0/0:9,0:27.10:0,27,445	0/0:22,0:60.00:0,66,690	0/0:18,0:54.10:0,54,571	0/0:28,0:60.00:0,82,806	0/0:47,0:60.00:0,137,1345	0/0:19,0:56.40:0,56,551	0/0:7,0:21.09:0,21,231	0/0:18,0:53.09:0,53,531	0/0:10,0:30.08:0,30,332	0/0:26,0:60.00:0,78,824	0/0:11,0:33.08:0,33,354	0/0:59,0:60.00:0,170,1639	0/0:30,0:60.00:0,84,720
chr20	51974019	chr20_51974019	N	<MEI>	.	.	refIns	GT:AD:GQ:PL	0/0:76,0:60.00:0,229,2000	0/0:57,0:60.00:0,171,2000	0/0:28,0:60.00:0,84,1147	0/0:27,0:60.00:0,81,1280	0/0:75,0:60.00:0,226,2000	0/0:77,0:60.00:0,232,2000	0/0:92,0:60.00:0,277,2000	1/1:0,7:21.08:217,21,0	0/0:90,0:60.00:0,271,2000	0/0:57,0:60.00:0,171,2000	0/0:17,0:49.48:0,49,677	0/0:28,0:60.00:0,84,1268	0/0:48,0:60.00:0,144,2000	0/0:100,0:60.00:0,301,2000	0/0:18,0:54.16:0,54,891	0/0:100,0:60.00:0,301,2000	1/1:0,1:4.77:36,3,0	0/0:100,0:60.00:0,301,2000	0/0:100,0:60.00:0,301,2000	0/0:65,0:60.00:0,195,2000	0/0:100,0:60.00:0,301,2000	0/0:52,0:60.00:0,156,1999	0/0:78,0:60.00:0,235,2000	0/0:100,0:60.00:0,301,2000	0/0:100,0:60.00:0,301,2000	0/0:99,0:60.00:0,298,2000	0/0:100,0:60.00:0,301,2000	0/0:27,0:60.00:0,81,1125	0/0:20,0:60.00:0,60,953	0/0:67,0:60.00:0,202,2000	0/0:24,0:60.00:0,72,883	0/0:100,0:60.00:0,301,2000	0/0:100,0:60.00:0,301,2000	0/0:76,0:60.00:0,229,2000	0/0:13,0:39.10:0,39,488	0/0:12,0:36.09:0,36,414	0/0:11,0:33.09:0,33,440	0/0:81,0:60.00:0,244,2000	0/0:31,0:60.00:0,93,1314	0/0:100,0:60.00:0,301,2000	0/0:93,0:60.00:0,280,2000
chr21	5864030	chr21_5864030	N	<MEI>	.	.	refIns	GT:AD:GQ:PL	0/0:100,0:60.00:0,301,2000	0/0:61,0:60.00:0,183,2000	0/0:37,0:60.00:0,111,1519	0/0:40,0:60.00:0,120,1829	0/0:69,0:60.00:0,207,2000	0/0:89,0:60.00:0,268,2000	0/0:85,0:60.00:0,256,2000	0/0:17,0:51.14:0,51,632	0/0:95,0:60.00:0,286,2000	0/0:60,0:60.00:0,180,2000	0/0:27,0:60.00:0,81,1080	0/0:43,0:60.00:0,129,1999	0/0:61,0:60.00:0,183,2000	0/0:100,0:60.00:0,301,2000	0/0:15,0:45.13:0,45,762	0/0:100,0:60.00:0,301,2000	0/0:41,0:60.00:0,123,1920	0/0:100,0:60.00:0,301,2000	0/0:100,0:60.00:0,301,2000	0/0:89,0:60.00:0,268,2000	0/0:100,0:60.00:0,301,2000	0/0:66,0:60.00:0,199,2000	0/0:86,0:60.00:0,259,2000	0/0:100,0:60.00:0,301,2000	0/0:100,0:60.00:0,301,2000	0/0:79,0:60.00:0,238,2000	0/0:100,0:60.00:0,301,2000	0/0:36,0:60.00:0,108,1531	0/0:19,0:57.17:0,57,914	0/0:76,0:60.00:0,229,2000	0/0:33,0:60.00:0,99,1299	0/0:100,0:60.00:0,301,2000	0/0:100,0:60.00:0,301,2000	0/0:94,0:60.00:0,283,2000	0/0:13,0:39.10:0,39,505	0/0:20,0:60.00:0,60,750	0/0:16,0:48.14:0,48,634	0/0:100,0:60.00:0,301,2000	0/0:36,0:60.00:0,108,1548	0/0:100,0:60.00:0,301,2000	0/0:100,0:60.00:0,301,2000
chr21	7250064	chr21_7250064	N	<MEI>	.	.	refEmpty	GT:AD:GQ:PL	0/0:35,0:60.00:0,97,755	0/0:25,0:60.00:0,75,805	0/0:8,0:24.07:0,24,253	0/0:19,0:57.14:0,57,676	0/0:13,0:37.92:0,38,357	0/0:38,0:60.00:0,114,1228	0/0:21,0:57.34:0,57,452	0/0:9,0:27.07:0,27,296	0/0:24,0:60.00:0,71,735	0/0:10,0:29.51:0,30,342	0/0:5,0:15.17:0,15,159	0/0:14,0:42.11:0,42,470	0/0:26,0:60.00:0,78,838	0/0:54,0:60.00:0,157,1670	0/0:2,0:6.99:0,6,120	0/0:44,0:60.00:0,129,1337	0/0:26,0:60.00:0,78,845	0/0:35,0:60.00:0,104,1064	0/0:25,0:60.00:0,73,754	0/0:14,0:41.97:0,42,448	0/0:33,0:60.00:0,95,841	0/0:11,0:33.07:0,33,340	0/0:28,0:60.00:0,84,917	0/0:36,0:60.00:0,107,1122	0/0:22,0:60.00:0,66,681	0/0:15,0:44.38:0,44,435	0/0:30,0:60.00:0,90,1006	0/0:11,0:33.08:0,33,361	0/0:15,0:45.10:0,45,501	0/0:33,0:60.00:0,99,1055	0/0:3,0:9.54:0,9,101	0/0:25,0:60.00:0,73,747	0/0:26,0:60.00:0,76,755	0/0:17,0:49.96:0,50,508	0/0:1,0:4.76:0,3,29	0/0:2,0:6.98:0,6,65	0/0:3,0:9.54:0,9,101	0/0:17,0:51.11:0,51,566	0/0:2,0:6.99:0,6,72	0/0:43,0:60.00:0,123,1146	0/0:23,0:60.00:0,68,696
chr21	9814350	chr21_9814350	N	<MEI>	.	.	refEmpty	GT:AD:GQ:PL	1/1:0,43:60.00:1515,129,0	0/0:23,0:60.00:0,69,716	1/1:0,8:24.07:284,24,0	1/1:0,14:42.12:651,42,0	1/1:0,24:60.00:910,72,0	0/1:6,13:60.00:565,0,131	1/1:1,15:19.17:462,19,0	0/0:2,0:6.98:0,6,58	1/1:0,85:60.00:2000,256,0	0/1:4,24:38.77:772,0,39	0/0:2,0:6.98:0,6,66	0/0:4,0:12.30:0,12,137	0/0:10,0:30.07:0,30,318	0/1:8,22:60.00:763,0,187	0/0:3,0:9.52:0,9,118	1/1:0,100:60.00:2000,301,0	.:0,0:0.00:0,0,0	0/0:38,0:60.00:0,114,1210	0/0:23,0:60.00:0,69,772	1/1:0,39:60.00:1470,117,0	0/1:10,36:60.00:1115,0,140	0/1:3,12:55.88:376,0,56	0/1:6,18:60.00:561,0,102	1/1:0,100:60.00:2000,301,0	1/1:0,56:60.00:1984,168,0	1/1:0,69:60.00:2000,208,0	0/1:18,54:60.00:1716,0,354	1/1:0,13:39.11:608,39,0	1/1:0,2:6.99:96,6,0	1/1:1,21:30.20:973,30,0	1/1:1,13:13.32:442,13,0	1/1:0,55:60.00:2000,165,0	1/1:0,79:60.00:2000,238,0	1/1:0,36:60.00:1328,108,0	0/1:1,8:4.08:295,0,2	0/1:1,2:26.98:111,0,27	0/1:2,5:43.95:155,0,44	0/1:4,16:55.84:539,0,56	0/0:4,0:12.28:0,12,116	1/1:0,100:60.00:2000,301,0	1/1:0,79:60.00:2000,238,0
chr21	13305231	chr21_13305231	N	<MEI>	.	.	refIns	GT:AD:GQ:PL	1/1:1,17:21.67:375,22,0	1/1:0,17:51.13:570,51,0	1/1:0,8:24.08:267,24,0	0/0:17,0:51.15:0,51,752	0/0:41,2:60.00:0,71,1574	0/1:51,9:60.00:74,0,1790	0/1:28,8:57.70:58,0,880	1/1:0,15:45.13:519,45,0	0/0:100,0:60.00:0,301,2000	0/1:25,9:60.00:167,0,738	1/1:0,6:18.11:195,18,0	1/1:0,14:42.08:448,42,0	1/1:0,9:27.03:275,27,0	0/0:100,0:60.00:0,301,2000	0/0:13,0:39.11:0,39,592	0/1:70,19:60.00:296,0,1732	1/1:0,5:15.17:166,15,0	0/0:100,1:60.00:0,268,1964	0/1:71,19:60.00:347,0,1729	0/0:27,2:29.20:0,29,829	1/1:0,28:60.00:834,82,0	0/0:57,0:60.00:0,171,2000	1/1:0,24:60.00:766,72,0	1/1:0,52:60.00:1579,155,0	0/1:49,11:60.00:120,0,1602	0/0:100,0:60.00:0,301,2000	0/1:68,29:60.00:655,0,1708	0/1:14,7:60.00:140,0,505	0/1:13,4:60.00:158,0,674	0/0:78,0:60.00:0,235,2000	0/0:33,1:60.00:0,66,1287	0/1:61,18:60.00:279,0,1762	1/1:0,33:60.00:951,97,0	1/1:0,20:60.00:650,60,0	0/1:11,4:60.00:78,0,412	1/1:0,14:42.09:434,42,0	1/1:0,8:24.07:260,24,0	0/0:85,0:60.00:0,256,2000	1/1:0,11:32.95:347,33,0	0/0:100,0:60.00:0,301,2000	0/0:100,0:60.00:0,301,2000
chr21	17362005	chr21_17362005	N	<MEI>	.	.	refIns	GT:AD:GQ:PL	0/0:97,0:60.00:0,292,2000	0/0:62,0:60.00:0,187,2000	0/0:25,0:60.00:0,75,1026	0/0:26,0:60.00:0,78,1175	0/0:75,0:60.00:0,226,2000	0/0:59,0:60.00:0,177,2000	0/0:39,0:60.00:0,117,1280	0/0:18,0:54.15:0,54,750	0/0:97,1:60.00:0,286,1991	0/0:80,0:60.00:0,241,2000	0/0:20,0:60.00:0,60,956	0/0:36,0:60.00:0,108,1530	0/0:67,0:60.00:0,202,2000	0/0:84,0:60.00:0,253,2000	0/0:20,0:60.00:0,60,1083	0/0:100,0:60.00:0,300,1999	0/0:88,0:60.00:0,265,2000	0/0:100,0:60.00:0,301,2000	0/0:100,0:60.00:0,301,2000	0/0:59,0:60.00:0,177,2000	0/0:100,0:60.00:0,301,2000	0/0:47,0:60.00:0,141,1717	0/0:84,0:60.00:0,253,2000	0/0:100,0:60.00:0,301,2000	0/0:100,0:60.00:0,300,1999	0/0:84,0:60.00:0,253,2000	0/0:100,0:60.00:0,301,2000	0/0:38,0:60.00:0,114,1496	0/0:20,0:60.00:0,60,1059	0/0:62,0:60.00:0,187,2000	0/0:29,0:60.00:0,87,1083	0/0:100,0:60.00:0,301,2000	0/0:82,0:60.00:0,247,2000	0/0:88,0:60.00:0,265,2000	0/0:29,0:60.00:0,87,1283	0/0:35,0:60.00:0,105,1216	0/0:18,0:54.13:0,54,657	0/0:85,0:60.00:0,256,2000	0/0:34,0:60.00:0,102,1376	0/0:100,0:60.00:0,301,2000	0/0:62,0:60.00:0,186,2000
chr22	13278357	chr22_13278357	N	<MEI>	.	.	refIns	GT:AD:GQ:PL	0/0:100,0:60.00:0,301,2000	0/0:57,0:60.00:0,171,2000	0/0:26,0:60.00:0,78,1058	0/0:44,0:60.00:0,132,1963	0/0:75,0:60.00:0,226,2000	0/0:79,0:60.00:0,238,2000	0/0:94,0:60.00:0,283,2000	1/1:0,10:29.93:297,30,0	0/0:96,0:60.00:0,289,2000	0/0:61,0:60.00:0,183,2000	0/0:28,0:60.00:0,84,1151	0/0:40,0:60.00:0,120,1664	0/0:62,0:60.00:0,187,2000	0/0:100,0:60.00:0,301,2000	0/0:8,0:24.09:0,24,384	0/0:100,0:60.00:0,301,2000	1/1:0,4:12.29:130,12,0	0/0:100,0:60.00:0,301,2000	0/0:100,0:60.00:0,301,2000	0/0:71,0:60.00:0,214,2000	0/0:100,0:60.00:0,301,2000	0/0:62,0:60.00:0,186,2000	0/0:91,0:60.00:0,274,2000	0/0:100,0:60.00:0,301,2000	0/0:84,0:60.00:0,252,2000	0/0:91,0:60.00:0,274,2000	0/0:93,0:60.00:0,280,2000	0/0:22,0:60.00:0,66,976	0/0:17,0:51.16:0,51,857	0/0:80,0:60.00:0,241,2000	0/0:27,0:60.00:0,81,1028	0/0:100,0:60.00:0,301,2000	0/0:100,0:60.00:0,301,2000	0/0:76,0:60.00:0,229,2000	0/0:25,0:60.00:0,75,977	0/0:12,0:36.08:0,36,465	0/0:22,0:60.00:0,66,966	0/0:70,0:60.00:0,211,2000	0/0:28,0:60.00:0,84,1044	0/0:100,0:60.00:0,301,2000	0/0:100,0:60.00:0,301,2000
chr22	40274701	chr22_40274701	N	<MEI>	.	.	refIns	GT:AD:GQ:PL	0/0:86,0:60.00:0,259,2000	0/0:32,0:60.00:0,96,1353	0/0:16,0:48.11:0,48,568	0/0:27,1:55.23:0,55,1188	0/0:71,2:60.00:0,148,1928	0/0:55,1:60.00:0,153,1985	0/0:83,0:60.00:0,250,2000	0/0:16,0:48.11:0,48,633	0/0:68,1:60.00:0,179,1971	0/0:59,0:60.00:0,177,2000	0/0:7,0:21.08:0,21,248	0/0:22,0:60.00:0,66,918	0/0:35,0:60.00:0,105,1595	0/0:100,2:60.00:0,256,1949	0/0:4,0:12.30:0,12,240	0/0:100,0:60.00:0,301,2000	.:0,0:0.00:0,0,0	0/0:100,1:60.00:0,268,1964	0/0:100,1:60.00:0,289,1985	0/0:65,0:60.00:0,195,2000	0/0:100,0:60.00:0,301,2000	0/0:38,1:60.00:0,81,1360	0/0:57,0:60.00:0,171,2000	0/0:100,1:60.00:0,275,1971	0/0:94,0:60.00:0,283,2000	0/0:83,2:60.00:0,198,1942	0/0:100,0:60.00:0,301,2000	0/0:17,0:51.13:0,51,642	0/0:13,0:39.11:0,39,666	0/0:45,0:60.00:0,135,1669	0/0:32,0:60.00:0,96,1284	0/0:100,0:60.00:0,301,2000	0/0:100,0:60.00:0,301,2000	0/0:96,0:60.00:0,289,2000	0/0:18,0:54.15:0,54,709	0/0:16,0:48.11:0,48,537	0/0:16,0:48.12:0,48,606	0/0:63,1:60.00:0,156,1964	0/0:22,0:60.00:0,66,818	0/0:100,1:60.00:0,268,1964	0/0:100,0:60.00:0,301,2000
chr22	42023430	chr22_42023430	N	<MEI>	.	.	refIns	GT:AD:GQ:PL	0/0:94,0:60.00:0,283,2000	0/0:61,0:60.00:0,183,2000	0/0:16,0:48.13:0,48,661	0/0:45,0:60.00:0,135,1830	0/0:73,0:60.00:0,220,2000	0/0:86,0:60.00:0,259,2000	0/0:100,0:60.00:0,301,2000	0/0:21,0:60.00:0,63,860	0/0:94,0:60.00:0,283,2000	0/0:67,0:60.00:0,201,2000	0/0:18,0:54.14:0,54,702	0/0:39,0:60.00:0,117,1570	0/0:71,0:60.00:0,214,2000	0/0:100,0:60.00:0,301,2000	0/0:11,0:33.10:0,33,598	0/0:100,0:60.00:0,301,2000	0/0:27,0:60.00:0,81,1151	0/0:100,0:60.00:0,301,2000	0/0:100,0:60.00:0,301,2000	0/0:64,0:60.00:0,192,2000	0/0:100,0:60.00:0,301,2000	0/0:54,0:60.00:0,162,1906	0/0:67,0:60.00:0,202,2000	0/0:100,0:60.00:0,301,2000	0/0:100,0:60.00:0,301,2000	0/0:100,0:60.00:0,301,2000	0/0:100,0:60.00:0,301,2000	0/0:29,0:60.00:0,87,1228	0/0:17,0:51.14:0,51,726	0/0:78,0:60.00:0,235,2000	0/0:29,0:60.00:0,87,1072	0/0:100,0:60.00:0,301,2000	0/0:93,0:60.00:0,280,2000	0/0:79,0:60.00:0,238,2000	0/0:17,0:51.13:0,51,683	0/0:33,0:60.00:0,99,1186	0/0:20,0:60.00:0,60,801	0/0:87,0:60.00:0,262,2000	0/0:37,0:60.00:0,111,1498	0/0:100,0:60.00:0,301,2000	0/0:100,0:60.00:0,301,2000
chr22	45483070	chr22_45483070	N	<MEI>	.	.	refEmpty	GT:AD:GQ:PL	0/0:16,0:43.46:0,43,327	0/0:20,0:60.00:0,60,632	0/0:3,0:9.54:0,9,108	0/0:12,0:36.08:0,36,383	0/0:14,0:41.52:0,42,451	0/0:28,0:60.00:0,84,868	0/0:14,0:36.28:0,36,207	0/0:16,0:47.99:0,48,520	0/0:19,0:55.26:0,55,555	0/0:17,0:49.96:0,50,501	0/0:9,0:27.08:0,27,310	0/0:11,0:33.05:0,33,340	0/0:15,0:44.99:0,45,505	0/0:33,0:60.00:0,95,882	0/0:7,0:21.08:0,21,217	0/0:55,0:60.00:0,163,1665	0/0:17,0:51.12:0,51,556	0/0:38,0:60.00:0,114,1200	0/0:29,0:60.00:0,87,960	0/0:10,0:30.09:0,30,346	0/0:33,0:60.00:0,93,793	0/0:21,0:60.00:0,63,665	0/0:19,0:56.55:0,57,586	0/0:32,0:60.00:0,95,984	0/0:22,0:60.00:0,63,591	0/0:18,0:53.97:0,54,571	0/0:32,0:60.00:0,96,1029	0/0:14,0:41.77:0,42,385	0/0:13,0:39.10:0,39,457	0/0:32,0:60.00:0,96,1036	0/0:8,0:24.07:0,24,260	0/0:23,0:60.00:0,67,633	0/0:23,0:60.00:0,68,692	0/0:14,0:42.11:0,42,469	0/0:3,0:9.53:0,9,94	0/0:2,0:6.98:0,6,65	0/0:4,0:12.29:0,12,130	0/0:27,0:60.00:0,81,898	0/0:8,0:24.07:0,24,253	0/0:55,0:60.00:0,158,1452	0/0:22,0:60.00:0,65,654
chr22	57677068	chr22_57677068	N	<MEI>	.	.	refEmpty	GT:AD:GQ:PL	0/1:11,17:60.00:493,0,284	1/1:0,46:60.00:1550,138,0	0/1:2,8:34.92:244,0,35	1/1:0,26:60.00:907,78,0	1/1:0,20:60.00:650,60,0	0/0:25,0:60.00:0,75,802	0/1:9,13:60.00:360,0,216	0/0:14,0:42.10:0,42,455	1/1:0,26:60.00:852,78,0	0/1:6,8:60.00:200,0,132	0/0:6,0:18.11:0,18,195	0/0:28,0:60.00:0,84,910	0/0:31,0:60.00:0,93,1025	0/0:41,0:60.00:0,123,1353	0/0:9,0:27.09:0,27,389	0/1:19,25:60.00:739,0,461	0/0:24,0:60.00:0,72,773	1/1:1,50:60.00:1624,117,0	1/1:0,55:60.00:1843,165,0	0/0:7,0:20.94:0,21,196	0/1:10,16:60.00:456,0,240	0/0:12,0:36.08:0,36,383	0/0:23,0:60.00:0,69,765	0/0:35,0:60.00:0,105,1151	0/1:13,21:60.00:563,0,317	0/1:15,16:60.00:402,0,405	0/1:11,27:60.00:815,0,212	0/0:9,0:27.07:0,27,296	1/1:0,15:45.13:640,45,0	1/1:0,38:60.00:1294,114,0	0/1:4,2:46.95:47,0,112	0/0:25,0:60.00:0,75,837	0/0:19,0:57.15:0,57,642	0/0:27,0:60.00:0,81,821	0/0:8,0:24.08:0,24,267	0/1:1,1:22.22:23,0,30	0/0:11,0:33.09:0,33,368	1/1:0,30:60.00:1037,90,0	0/0:9,0:27.07:0,27,296	0/1:24,22:60.00:577,0,628	0/0:13,0:39.08:0,39,415
chr23	3176824	chr23_3176824	N	<MEI>	.	.	refIns	GT:AD:GQ:PL	0/0:96,0:60.00:0,289,2000	0/0:56,0:60.00:0,168,2000	0/0:22,0:60.00:0,66,921	0/0:49,0:60.00:0,147,2000	0/0:61,0:60.00:0,183,2000	0/0:80,0:60.00:0,241,2000	0/0:79,0:60.00:0,238,2000	0/0:20,0:60.00:0,60,777	0/0:68,0:60.00:0,205,2000	0/0:60,0:60.00:0,180,2000	0/0:12,0:36.10:0,36,483	0/0:33,0:60.00:0,99,1340	0/0:50,0:60.00:0,150,2000	0/0:100,0:60.00:0,301,2000	0/0:7,0:20.96:0,21,303	0/0:100,0:60.00:0,301,2000	0/0:68,0:60.00:0,205,2000	0/0:100,0:60.00:0,301,2000	0/0:100,0:60.00:0,301,2000	0/0:66,0:60.00:0,198,2000	0/0:85,0:60.00:0,256,2000	0/0:43,0:60.00:0,129,1562	0/0:76,0:60.00:0,229,2000	0/0:100,0:60.00:0,301,2000	0/0:91,0:60.00:0,274,2000	0/0:95,0:60.00:0,286,2000	0/0:100,0:60.00:0,301,2000	0/0:26,0:60.00:0,78,1113	0/0:14,0:42.13:0,42,659	0/0:72,0:60.00:0,217,2000	0/0:22,0:60.00:0,66,763	0/0:90,0:60.00:0,271,2000	0/0:91,0:60.00:0,274,2000	0/0:86,0:60.00:0,259,2000	0/0:21,0:60.00:0,63,803	0/0:19,0:57.13:0,57,706	0/0:14,0:42.10:0,42,503	0/0:87,0:60.00:0,262,2000	0/0:22,0:60.00:0,66,835	0/0:100,0:60.00:0,301,2000	0/0:89,0:60.00:0,268,2000
chr23	32248085	chr23_32248085	N	<MEI>	.	.	refIns	GT:AD:GQ:PL	0/0:97,0:60.00:0,292,2000	0/0:84,0:60.00:0,253,2000	0/0:28,0:60.00:0,84,1137	0/0:50,0:60.00:0,150,2000	0/0:81,0:60.00:0,244,2000	0/0:82,0:60.00:0,247,2000	0/0:95,0:60.00:0,286,2000	0/0:31,0:60.00:0,93,1220	0/0:84,0:60.00:0,253,2000	0/0:82,0:60.00:0,247,2000	0/0:25,0:60.00:0,75,1060	0/0:30,0:60.00:0,90,1227	0/0:67,0:60.00:0,202,2000	0/0:100,0:60.00:0,301,2000	0/0:22,0:60.00:0,66,1162	0/0:100,0:60.00:0,301,2000	0/0:75,0:60.00:0,226,2000	0/0:100,0:60.00:0,301,2000	0/0:100,0:60.00:0,301,2000	0/0:72,0:60.00:0,217,2000	0/0:96,0:60.00:0,289,2000	0/0:46,0:60.00:0,138,1770	0/0:89,0:60.00:0,268,2000	0/0:100,0:60.00:0,300,1999	0/0:83,0:60.00:0,249,2000	0/0:100,0:60.00:0,301,2000	0/0:100,0:60.00:0,301,2000	0/0:21,0:60.00:0,63,868	0/0:17,0:51.15:0,51,831	0/0:83,0:60.00:0,250,2000	0/0:24,0:60.00:0,72,862	0/0:100,0:60.00:0,301,2000	0/0:100,0:60.00:0,301,2000	0/0:92,0:60.00:0,277,2000	0/0:18,0:54.15:0,54,784	0/0:20,0:60.00:0,60,726	0/0:22,0:60.00:0,66,794	0/0:92,0:60.00:0,277,2000	0/0:27,0:60.00:0,81,1125	0/0:100,0:60.00:0,301,2000	0/0:78,0:60.00:0,235,2000
chr24	2670189	chr24_2670189	N	<MEI>	.	.	refIns	GT:AD:GQ:PL	0/0:75,0:60.00:0,226,2000	0/0:41,0:60.00:0,123,1556	0/0:22,0:60.00:0,66,925	0/0:33,0:60.00:0,99,1397	0/0:72,0:60.00:0,217,2000	0/0:100,0:60.00:0,301,2000	0/0:84,0:60.00:0,253,2000	0/0:40,0:60.00:0,120,1661	0/0:100,0:60.00:0,301,2000	0/0:77,0:60.00:0,231,2000	0/0:24,0:60.00:0,72,907	0/0:32,0:60.00:0,96,1304	0/0:85,0:60.00:0,256,2000	0/0:100,0:60.00:0,301,1999	0/0:12,0:36.10:0,36,572	0/0:100,0:60.00:0,301,2000	0/0:99,0:60.00:0,298,2000	0/0:100,0:60.00:0,301,2000	0/0:100,0:60.00:0,301,2000	0/0:56,0:60.00:0,168,1947	0/0:100,0:60.00:0,301,2000	0/0:57,0:60.00:0,171,2000	0/0:98,0:60.00:0,295,2000	0/0:100,0:60.00:0,301,2000	0/0:93,0:60.00:0,280,2000	0/0:100,0:60.00:0,301,2000	0/0:100,0:60.00:0,301,2000	0/0:26,0:60.00:0,78,1106	0/0:23,0:60.00:0,69,1091	0/0:86,0:60.00:0,259,2000	0/0:23,0:60.00:0,69,837	0/0:100,0:60.00:0,301,2000	0/0:100,0:60.00:0,301,2000	0/0:61,0:60.00:0,183,2000	0/0:21,0:60.00:0,63,765	0/0:21,0:60.00:0,63,746	0/0:18,0:54.13:0,54,619	0/0:94,0:60.00:0,283,2000	0/0:34,0:60.00:0,102,1304	0/0:100,0:60.00:0,301,2000	0/0:96,0:60.00:0,289,2000
chr24	4886115	chr24_4886115	N	<MEI>	.	.	refIns	GT:AD:GQ:PL	0/0:63,0:60.00:0,189,2000	0/0:35,0:60.00:0,105,1371	0/0:14,0:42.10:0,42,496	0/0:44,0:60.00:0,132,1680	0/0:42,0:60.00:0,126,1581	0/0:57,0:60.00:0,171,2000	0/0:61,0:60.00:0,183,2000	1/1:0,3:9.53:94,9,0	0/0:89,0:60.00:0,268,2000	0/0:64,0:60.00:0,193,2000	0/0:16,0:48.12:0,48,640	0/0:35,0:60.00:0,105,1395	0/0:54,0:60.00:0,162,2000	0/0:100,0:60.00:0,301,2000	0/0:14,0:42.12:0,42,670	0/0:100,0:60.00:0,301,2000	0/0:99,0:60.00:0,298,2000	0/0:100,0:60.00:0,301,2000	0/0:100,0:60.00:0,301,2000	0/0:61,0:60.00:0,183,2000	0/0:89,0:60.00:0,268,2000	0/0:56,0:60.00:0,168,2000	0/0:65,0:60.00:0,195,2000	0/0:100,0:60.00:0,301,2000	0/0:72,0:60.00:0,217,2000	0/0:57,0:60.00:0,171,2000	0/0:91,0:60.00:0,274,2000	0/0:17,0:51.14:0,51,793	0/0:16,0:48.15:0,48,802	0/0:68,0:60.00:0,205,2000	0/0:24,0:60.00:0,72,904	0/0:80,0:60.00:0,241,2000	0/0:98,0:60.00:0,295,2000	0/0:72,0:60.00:0,217,2000	0/0:13,0:39.11:0,39,512	0/0:13,0:39.09:0,39,467	0/0:10,0:30.07:0,30,366	0/0:74,0:60.00:0,223,2000	0/0:25,0:60.00:0,75,1149	0/0:100,0:60.00:0,301,2000	0/0:95,0:60.00:0,286,2000
chr24	18655308	chr24_18655308	N	<MEI>	.	.	refIns	GT:AD:GQ:PL	0/0:100,0:60.00:0,301,2000	0/0:53,0:60.00:0,159,2000	0/0:29,0:60.00:0,87,1173	0/0:49,0:60.00:0,147,1988	0/0:70,0:60.00:0,210,2000	0/0:87,1:60.00:0,229,1964	0/0:65,0:60.00:0,195,2000	1/1:0,13:38.05:372,38,0	0/0:71,0:60.00:0,214,2000	0/0:59,0:60.00:0,177,2000	0/0:32,0:60.00:0,96,1270	0/0:48,0:60.00:0,144,2000	0/0:86,0:60.00:0,259,2000	0/0:100,0:60.00:0,301,2000	0/0:21,0:60.00:0,63,1057	0/0:100,0:60.00:0,301,2000	0/0:100,0:60.00:0,301,2000	0/0:100,0:60.00:0,301,2000	0/0:100,0:60.00:0,301,2000	0/0:61,0:60.00:0,183,2000	0/0:100,0:60.00:0,301,2000	0/0:55,0:60.00:0,165,2000	0/0:88,0:60.00:0,265,2000	0/0:100,0:60.00:0,301,2000	0/0:78,0:60.00:0,235,2000	0/0:99,0:60.00:0,298,2000	0/0:97,0:60.00:0,292,2000	0/0:11,1:7.87:0,7,404	0/0:22,0:60.00:0,66,1053	0/0:97,0:60.00:0,292,2000	0/0:33,0:60.00:0,99,1230	0/0:82,0:60.00:0,247,2000	0/0:72,0:60.00:0,217,2000	0/0:91,0:60.00:0,274,2000	0/0:22,0:60.00:0,66,870	0/0:22,0:60.00:0,66,780	0/0:22,1:33.18:0,33,765	0/0:91,0:60.00:0,274,2000	0/0:33,0:60.00:0,99,1437	0/0:100,0:60.00:0,301,2000	0/0:78,0:60.00:0,235,2000
chr25	3578867	chr25_3578867	N	<MEI>	.	.	refIns	GT:AD:GQ:PL	0/0:88,0:60.00:0,265,2000	0/0:55,0:60.00:0,165,2000	0/0:26,0:60.00:0,78,1034	0/0:29,0:60.00:0,87,1424	0/0:90,0:60.00:0,271,2000	0/0:65,0:60.00:0,196,2000	0/0:83,0:60.00:0,250,2000	1/1:0,6:18.11:188,18,0	0/0:90,0:60.00:0,271,2000	0/0:47,0:60.00:0,141,1806	0/0:21,0:60.00:0,63,858	0/0:33,0:60.00:0,99,1375	0/0:68,0:60.00:0,204,2000	0/0:100,0:60.00:0,301,2000	0/0:22,0:60.00:0,66,1107	0/0:100,0:60.00:0,301,2000	0/0:65,0:60.00:0,196,2000	0/0:100,0:60.00:0,301,2000	0/0:100,0:60.00:0,301,2000	0/0:75,0:60.00:0,225,1999	0/0:100,0:60.00:0,301,2000	0/0:52,0:60.00:0,156,1913	0/0:62,0:60.00:0,186,2000	0/0:100,0:60.00:0,301,2000	0/0:83,0:60.00:0,250,2000	0/0:74,0:60.00:0,223,2000	0/0:100,0:60.00:0,301,2000	0/0:19,0:56.18:0,56,701	0/0:28,0:60.00:0,84,1302	0/0:58,0:60.00:0,174,2000	0/0:19,0:57.15:0,57,772	0/0:88,0:60.00:0,265,2000	0/0:94,0:60.00:0,283,2000	0/0:68,0:60.00:0,205,2000	0/0:13,0:39.10:0,39,481	0/0:20,0:60.00:0,60,712	0/0:15,0:45.11:0,45,546	0/0:89,0:60.00:0,268,2000	0/0:32,0:60.00:0,96,1263	0/0:100,0:60.00:0,301,2000	0/0:81,0:60.00:0,244,2000
chr26	27059757	chr26_27059757	N	<MEI>	.	.	refEmpty	GT:AD:GQ:PL	0/0:24,0:60.00:0,67,554	0/0:41,0:60.00:0,123,1265	0/0:8,0:24.07:0,24,253	0/0:5,0:15.15:0,15,152	0/0:20,0:57.80:0,58,561	0/0:15,0:44.92:0,45,442	0/0:19,0:53.65:0,54,483	0/0:15,0:45.09:0,45,470	0/0:45,0:60.00:0,129,1133	0/0:22,0:60.00:0,64,605	.:0,0:0.00:0,0,0	0/0:8,0:23.94:0,24,253	0/0:8,0:23.92:0,24,246	0/0:16,0:47.96:0,48,523	0/0:4,0:12.27:0,12,116	0/0:43,0:60.00:0,126,1239	0/0:1,0:4.76:0,3,29	0/0:54,0:60.00:0,162,1678	0/0:42,0:60.00:0,125,1281	0/0:11,0:33.06:0,33,347	0/0:35,0:60.00:0,102,975	0/0:14,0:40.92:0,41,386	0/0:22,0:60.00:0,66,666	0/0:48,0:60.00:0,143,1491	0/0:26,0:60.00:0,75,686	0/0:32,0:60.00:0,96,976	0/0:49,0:60.00:0,147,1674	0/0:11,0:33.06:0,33,354	0/0:7,0:21.09:0,21,310	0/0:13,0:38.87:0,39,356	0/0:7,0:21.08:0,21,224	0/0:25,0:60.00:0,73,706	0/0:33,0:60.00:0,96,966	0/0:21,0:60.00:0,63,679	0/0:1,0:4.76:0,3,29	0/1:4,9:60.00:250,0,63	.:0,0:0.00:0,0,0	0/0:33,0:60.00:0,99,1062	0/0:13,0:39.04:0,39,398	0/0:68,0:60.00:0,198,1878	0/0:32,0:60.00:0,92,849
chr26	28072465	chr26_28072465	N	<MEI>	.	.	refEmpty	GT:AD:GQ:PL	0/0:18,0:50.65:0,51,454	0/0:14,0:42.09:0,42,444	0/0:6,0:18.10:0,18,174	0/0:4,0:12.30:0,12,192	0/0:21,0:60.00:0,61,631	0/0:19,0:57.10:0,57,593	0/0:16,0:44.63:0,45,382	0/0:11,0:33.09:0,33,375	0/0:23,0:60.00:0,65,572	0/0:12,0:34.35:0,34,328	0/0:6,0:18.11:0,18,212	0/0:7,0:21.07:0,21,210	0/0:34,0:60.00:0,102,1139	0/0:29,0:60.00:0,85,949	0/0:16,0:48.14:0,48,669	0/0:53,0:60.00:0,157,1615	0/0:16,0:48.11:0,48,513	0/0:41,0:60.00:0,122,1235	0/0:46,0:60.00:0,137,1485	0/0:14,0:42.07:0,42,434	0/0:28,0:60.00:0,79,655	0/0:20,0:57.82:0,58,561	0/0:19,0:57.11:0,57,586	0/0:28,0:60.00:0,84,861	0/0:31,0:60.00:0,90,858	0/0:23,0:60.00:0,69,709	0/0:46,0:60.00:0,137,1442	0/0:8,0:24.07:0,24,253	0/0:12,0:36.10:0,36,485	0/0:18,0:53.98:0,54,553	0/0:2,0:6.99:0,6,72	0/0:31,0:60.00:0,90,866	0/0:22,0:60.00:0,65,660	0/0:16,0:47.52:0,48,506	0/0:6,0:18.08:0,18,181	0/0:3,0:9.52:0,9,90	0/0:7,0:21.08:0,21,224	0/0:30,0:60.00:0,90,999	0/0:7,0:21.08:0,21,224	0/0:40,0:60.00:0,113,963	0/0:26,0:60.00:0,76,741
chr26	35982438	chr26_35982438	N	<MEI>	.	.	refEmpty	GT:AD:GQ:PL	0/0:19,0:50.75:0,51,360	0/1:19,23:60.00:594,0,434	0/0:12,0:33.18:0,33,266	0/0:20,0:57.83:0,58,592	0/0:30,0:60.00:0,84,707	0/0:29,0:60.00:0,85,836	0/0:11,0:30.17:0,30,230	0/0:8,0:22.90:0,23,204	0/0:26,0:60.00:0,75,707	0/0:22,0:60.00:0,63,571	0/0:2,0:5.88:0,5,17	0/1:7,22:60.00:597,0,112	0/1:7,15:60.00:327,0,160	0/0:42,0:60.00:0,116,1024	0/0:10,0:29.94:0,30,376	0/0:52,0:60.00:0,149,1470	0/0:6,0:17.54:0,17,174	1/1:0,86:60.00:1983,242,0	0/1:22,37:60.00:921,0,308	1/1:0,26:60.00:473,69,0	0/0:32,0:60.00:0,93,909	0/0:14,0:38.69:0,39,347	0/0:36,0:60.00:0,105,1019	0/0:40,0:60.00:0,113,986	0/0:30,0:60.00:0,85,749	0/0:32,0:60.00:0,89,758	1/1:0,57:60.00:1675,165,0	0/0:9,0:25.92:0,26,262	0/0:10,0:30.10:0,30,449	0/0:31,0:60.00:0,90,901	0/1:6,3:55.09:55,0,121	0/0:36,0:60.00:0,101,860	0/0:42,0:60.00:0,115,921	0/0:29,0:60.00:0,81,691	0/0:4,0:12.28:0,12,126	0/0:5,0:14.60:0,14,131	0/0:3,0:9.53:0,9,94	0/1:21,18:60.00:395,0,496	0/1:4,9:60.00:145,0,60	0/0:44,0:60.00:0,124,1051	0/1:16,25:60.00:679,0,338
chr28	721579	chr28_721579	N	<MEI>	.	.	refIns	GT:AD:GQ:PL	0/0:100,0:60.00:0,301,2000	0/0:60,0:60.00:0,181,2000	0/1:13,4:60.00:86,0,533	0/0:33,0:60.00:0,99,1330	0/0:78,0:60.00:0,235,2000	0/0:82,0:60.00:0,247,2000	0/0:81,0:60.00:0,244,2000	1/1:0,14:42.07:428,42,0	0/1:49,12:60.00:160,0,1616	0/0:53,0:60.00:0,159,1833	1/1:0,12:36.07:390,36,0	1/1:0,13:39.09:422,39,0	0/1:37,8:60.00:132,0,1370	0/0:79,10:37.68:0,38,1770	0/1:7,2:44.92:45,0,290	1/1:1,43:60.00:1283,70,0	1/1:0,21:60.00:668,63,0	0/0:100,0:60.00:0,301,2000	1/1:0,29:60.00:960,87,0	0/0:73,0:60.00:0,219,2000	0/0:89,0:60.00:0,268,2000	0/0:45,0:60.00:0,135,1724	0/0:82,0:60.00:0,247,2000	0/0:100,0:60.00:0,301,2000	0/1:34,10:60.00:166,0,1003	0/0:87,0:60.00:0,262,2000	0/0:100,0:60.00:0,301,2000	0/0:17,0:51.13:0,51,611	0/0:30,0:60.00:0,90,1519	0/0:81,0:60.00:0,244,2000	0/0:23,0:60.00:0,69,847	0/0:99,0:60.00:0,298,2000	0/0:100,0:60.00:0,301,2000	0/0:80,0:60.00:0,241,2000	0/0:11,1:7.86:0,7,421	1/1:0,4:12.29:130,12,0	0/1:11,4:60.00:92,0,433	0/0:83,0:60.00:0,250,2000	0/0:29,0:60.00:0,87,1100	0/0:100,0:60.00:0,301,2000	0/0:90,0:60.00:0,271,2000
chr28	11031931	chr28_11031931	N	<MEI>	.	.	refEmpty	GT:AD:GQ:PL	0/0:6,0:15.83:0,16,99	0/0:13,0:39.09:0,39,419	0/0:6,0:18.11:0,18,195	0/0:14,0:42.10:0,42,455	0/0:13,0:37.94:0,38,392	0/0:37,0:60.00:0,111,1150	0/0:7,0:17.07:0,17,59	0/0:8,0:24.05:0,24,245	0/0:16,0:46.36:0,46,437	0/0:6,0:17.53:0,17,160	0/0:7,0:20.94:0,21,203	0/0:12,0:36.09:0,36,397	0/0:18,0:54.12:0,54,581	0/0:29,0:60.00:0,85,987	0/0:10,0:30.06:0,30,365	0/0:29,0:60.00:0,85,891	0/0:20,0:60.00:0,60,643	0/0:25,0:60.00:0,75,788	0/0:15,0:44.53:0,45,470	0/0:4,0:12.30:0,12,137	0/0:28,0:60.00:0,81,772	0/0:9,0:26.35:0,26,247	0/0:24,0:60.00:0,72,752	0/0:37,0:60.00:0,109,1125	0/0:11,0:32.51:0,33,371	0/0:12,0:36.09:0,36,397	0/0:34,0:60.00:0,101,987	0/0:5,0:15.04:0,15,145	0/0:14,0:42.09:0,42,489	0/0:27,0:60.00:0,81,867	0/0:4,0:12.29:0,12,130	0/0:27,0:60.00:0,79,826	0/0:21,0:60.00:0,62,623	0/0:10,0:29.50:0,29,304	0/0:5,0:15.17:0,15,159	0/0:5,0:15.17:0,15,159	0/0:4,0:12.27:0,12,116	0/0:23,0:60.00:0,69,751	0/0:7,0:21.06:0,21,206	0/0:32,0:60.00:0,93,903	0/0:19,0:55.38:0,55,555
chr28	16556219	chr28_16556219	N	<MEI>	.	.	refEmpty	GT:AD:GQ:PL	0/0:33,0:60.00:0,89,677	0/0:35,0:60.00:0,105,1134	0/0:8,0:24.08:0,24,274	0/0:13,0:39.09:0,39,419	0/0:24,0:60.00:0,70,725	0/0:25,0:60.00:0,75,823	0/0:21,0:57.91:0,58,459	0/0:6,0:18.11:0,18,202	0/0:22,0:60.00:0,63,577	0/0:15,0:43.95:0,44,443	0/0:4,0:12.30:0,12,137	0/0:12,0:36.09:0,36,404	0/0:14,0:42.11:0,42,469	0/0:36,0:60.00:0,105,1080	0/0:6,0:18.13:0,18,265	0/0:42,0:60.00:0,124,1302	0/0:6,0:18.11:0,18,195	0/0:31,0:60.00:0,93,948	0/0:28,0:60.00:0,84,931	0/0:12,0:36.08:0,36,383	0/0:35,0:60.00:0,102,968	0/0:16,0:47.50:0,47,471	0/0:23,0:60.00:0,69,737	0/0:45,0:60.00:0,134,1404	0/0:14,0:41.52:0,42,434	0/0:22,0:60.00:0,66,708	0/0:37,0:60.00:0,111,1226	0/0:11,0:32.95:0,33,347	0/0:19,0:57.14:0,57,646	0/0:22,0:60.00:0,66,715	0/0:8,0:24.06:0,24,246	0/0:29,0:60.00:0,83,739	0/0:24,0:60.00:0,70,669	0/0:27,0:60.00:0,81,853	0/0:5,0:15.17:0,15,166	0/0:6,0:18.09:0,18,188	0/0:4,0:12.27:0,12,116	0/0:30,0:60.00:0,90,947	0/0:9,0:27.06:0,27,268	0/0:44,0:60.00:0,124,1100	0/0:14,0:41.51:0,42,413
chr28	19826822	chr28_19826822	N	<MEI>	.	.	refEmpty	GT:AD:GQ:PL	0/0:24,0:60.00:0,68,608	0/0:35,0:60.00:0,105,1120	0/0:4,0:12.29:0,12,123	0/0:13,0:39.09:0,39,426	0/0:29,0:60.00:0,85,866	0/0:28,0:60.00:0,84,927	0/0:19,0:53.07:0,53,449	0/0:4,0:12.29:0,12,130	0/0:24,0:60.00:0,71,705	0/0:18,0:52.94:0,53,517	0/0:3,0:9.53:0,9,94	0/0:9,0:27.07:0,27,296	0/0:21,0:60.00:0,63,675	0/0:36,0:60.00:0,104,1028	0/0:9,0:26.95:0,27,368	0/0:50,0:60.00:0,146,1431	0/0:11,0:33.08:0,33,354	0/0:45,0:60.00:0,134,1354	0/0:42,0:60.00:0,126,1393	0/0:8,0:24.05:0,24,246	0/0:44,0:60.00:0,129,1264	0/0:14,0:41.51:0,42,420	0/0:17,0:50.52:0,51,521	0/0:49,0:60.00:0,145,1425	0/0:24,0:60.00:0,71,704	0/0:36,0:60.00:0,108,1156	0/0:53,0:60.00:0,158,1666	0/0:6,0:18.11:0,18,188	0/0:15,0:44.97:0,45,659	0/0:24,0:60.00:0,72,794	0/0:7,0:21.08:0,21,217	0/0:35,0:60.00:0,102,1020	0/0:35,0:60.00:0,102,1024	0/0:21,0:60.00:0,63,665	0/0:2,0:6.98:0,6,58	0/0:9,0:27.07:0,27,289	0/0:5,0:15.15:0,15,159	0/0:22,0:60.00:0,66,715	0/0:11,0:33.07:0,33,368	0/0:59,0:60.00:0,169,1566	0/0:29,0:60.00:0,84,773
chr29	21959369	chr29_21959369	N	<MEI>	.	.	refIns	GT:AD:GQ:PL	0/0:78,0:60.00:0,235,2000	0/0:55,0:60.00:0,165,2000	0/0:16,0:48.12:0,48,647	0/0:23,0:60.00:0,69,1033	0/0:62,0:60.00:0,186,1999	0/0:75,0:60.00:0,225,1999	0/0:53,0:60.00:0,159,1722	.:0,0:0.00:0,0,0	0/0:51,0:60.00:0,153,1947	0/0:54,0:60.00:0,162,1999	0/0:21,0:60.00:0,63,810	0/0:14,0:42.10:0,42,578	0/0:73,0:60.00:0,220,2000	0/0:60,0:60.00:0,181,2000	0/0:19,0:57.15:0,57,926	0/0:89,0:60.00:0,268,2000	1/1:0,5:15.18:173,15,0	0/0:71,0:60.00:0,214,2000	0/0:55,0:60.00:0,165,2000	0/0:30,0:60.00:0,90,1106	0/0:100,0:60.00:0,301,2000	0/0:40,0:60.00:0,120,1513	0/0:60,0:60.00:0,180,2000	0/0:87,0:60.00:0,261,1999	0/0:72,0:60.00:0,217,2000	0/0:87,0:60.00:0,262,2000	0/0:55,0:60.00:0,165,2000	0/0:12,0:36.09:0,36,462	0/0:20,0:60.00:0,60,946	0/0:72,0:60.00:0,217,2000	0/0:17,0:51.13:0,51,642	0/0:75,0:60.00:0,226,2000	0/0:61,0:60.00:0,183,2000	0/0:67,0:60.00:0,202,2000	0/0:20,0:60.00:0,60,763	0/0:7,0:21.08:0,21,275	0/0:12,0:36.10:0,36,435	0/0:78,0:60.00:0,235,2000	0/0:19,0:57.14:0,57,724	0/0:100,0:60.00:0,301,2000	0/0:87,0:60.00:0,262,2000
chr29	30896757	chr29_30896757	N	<MEI>	.	.	refEmpty	GT:AD:GQ:PL	0/0:16,0:42.73:0,43,280	0/0:30,0:60.00:0,90,947	0/0:4,0:12.17:0,12,116	0/0:14,0:42.07:0,42,441	0/0:16,0:47.54:0,48,513	0/0:18,0:54.10:0,54,546	1/1:7,42:10.77:1265,10,0	0/0:15,0:45.10:0,45,484	0/0:24,0:60.00:0,68,622	0/0:11,0:31.92:0,32,313	0/0:9,0:26.93:0,27,268	0/0:15,0:45.08:0,45,501	0/0:15,0:44.97:0,45,477	0/0:36,0:60.00:0,102,948	0/0:12,0:36.09:0,36,493	0/0:40,0:60.00:0,118,1175	0/0:13,0:39.05:0,39,419	0/0:37,0:60.00:0,111,1139	0/0:39,0:60.00:0,117,1288	0/0:7,0:21.08:0,21,224	0/0:31,0:60.00:0,89,811	0/0:10,0:30.04:0,30,313	0/0:23,0:60.00:0,69,695	0/0:31,0:60.00:0,92,946	0/0:36,0:60.00:0,103,936	0/0:37,0:60.00:0,111,1150	0/0:36,0:60.00:0,107,1142	0/0:12,0:36.08:0,36,383	0/0:13,0:39.11:0,39,472	0/0:23,0:60.00:0,69,751	0/0:10,0:29.94:0,30,311	0/0:34,0:60.00:0,98,933	0/0:38,0:60.00:0,111,1118	0/0:12,0:36.08:0,36,376	0/0:6,0:18.11:0,18,202	0/1:2,10:28.92:309,0,29	0/0:4,0:12.30:0,12,137	0/0:24,0:60.00:0,72,766	0/0:4,0:12.28:0,12,116	0/0:48,0:60.00:0,137,1243	0/0:33,0:60.00:0,97,1000
chr29	32847469	chr29_32847469	N	<MEI>	.	.	refIns	GT:AD:GQ:PL	0/0:63,0:60.00:0,189,2000	0/0:58,0:60.00:0,174,2000	0/0:22,0:60.00:0,66,887	0/0:47,0:60.00:0,141,2000	0/0:81,0:60.00:0,244,2000	0/0:90,0:60.00:0,271,2000	0/0:53,0:60.00:0,159,1761	0/0:27,0:60.00:0,81,984	0/0:70,0:60.00:0,211,2000	0/0:50,0:60.00:0,150,1745	0/0:21,0:60.00:0,63,744	0/0:27,0:60.00:0,81,1259	0/0:72,0:60.00:0,217,2000	0/0:100,0:60.00:0,300,1999	0/0:19,0:57.18:0,57,1006	0/0:100,0:60.00:0,301,2000	0/0:65,0:60.00:0,195,2000	0/0:100,0:60.00:0,301,2000	0/0:100,0:60.00:0,301,2000	0/0:49,0:60.00:0,147,1677	0/0:100,0:60.00:0,301,2000	0/0:54,0:60.00:0,162,2000	0/0:77,0:60.00:0,232,2000	0/0:100,0:60.00:0,301,2000	0/0:92,1:60.00:0,271,1991	0/0:100,0:60.00:0,300,1999	0/0:100,0:60.00:0,301,2000	0/0:30,0:60.00:0,90,1236	0/0:17,0:51.14:0,51,769	0/0:90,0:60.00:0,271,2000	0/0:39,0:60.00:0,117,1515	0/0:100,0:60.00:0,300,1999	0/0:100,0:60.00:0,300,1999	0/0:70,0:60.00:0,211,2000	0/0:16,0:48.13:0,48,613	0/0:24,0:60.00:0,72,880	0/0:10,0:30.08:0,30,380	0/0:79,0:60.00:0,238,2000	0/0:32,0:60.00:0,96,1294	0/0:100,0:60.00:0,301,2000	0/0:99,0:60.00:0,298,2000
chr30	944498	chr30_944498	N	<MEI>	.	.	refEmpty	GT:AD:GQ:PL	0/0:26,0:60.00:0,72,584	0/0:29,0:60.00:0,87,946	0/0:9,0:27.07:0,27,296	0/0:15,0:45.11:0,45,499	0/0:22,0:60.00:0,66,687	0/0:23,0:60.00:0,69,768	0/0:15,0:39.30:0,39,257	0/0:10,0:29.94:0,30,311	0/0:28,0:60.00:0,82,827	0/0:17,0:49.96:0,50,501	0/0:4,0:12.29:0,12,123	0/0:10,0:30.08:0,30,332	0/0:19,0:57.01:0,57,628	0/0:44,0:60.00:0,128,1261	0/0:7,0:21.09:0,21,303	0/0:48,0:60.00:0,140,1436	0/0:7,0:21.09:0,21,231	0/0:51,0:60.00:0,153,1598	0/0:34,0:60.00:0,102,1084	0/0:10,0:29.94:0,30,311	0/0:32,0:60.00:0,95,1005	0/0:20,0:60.00:0,60,622	0/0:18,0:53.98:0,54,557	0/0:45,0:60.00:0,134,1403	0/0:25,0:60.00:0,73,748	0/0:33,0:60.00:0,99,1055	0/0:41,0:60.00:0,123,1356	0/0:11,0:32.93:0,33,326	0/0:13,0:39.11:0,39,497	0/0:22,0:60.00:0,66,711	0/0:9,0:27.07:0,27,289	0/0:37,0:60.00:0,109,1081	0/0:27,0:60.00:0,79,749	0/0:21,0:60.00:0,63,658	0/0:5,0:15.17:0,15,159	0/0:5,0:15.17:0,15,166	0/0:3,0:9.54:0,9,101	0/0:27,0:60.00:0,81,860	0/0:9,0:27.06:0,27,275	0/0:57,0:60.00:0,164,1518	0/0:24,0:60.00:0,70,687
chr30	19819279	chr30_19819279	N	<MEI>	.	.	refIns	GT:AD:GQ:PL	0/0:100,0:60.00:0,301,2000	0/0:55,0:60.00:0,165,2000	0/0:20,0:60.00:0,60,791	0/0:34,0:60.00:0,102,1459	0/0:76,1:60.00:0,223,1991	0/0:74,0:60.00:0,223,2000	0/0:100,0:60.00:0,301,2000	1/1:0,10:30.07:325,30,0	0/0:100,0:60.00:0,301,2000	0/0:51,0:60.00:0,153,1959	0/0:13,0:39.13:0,39,684	0/0:39,0:60.00:0,117,1704	0/0:50,0:60.00:0,150,2000	0/0:100,0:60.00:0,301,2000	0/0:18,0:54.17:0,54,964	0/0:100,0:60.00:0,301,2000	0/0:72,0:60.00:0,217,2000	0/0:100,0:60.00:0,301,2000	0/0:100,0:60.00:0,301,2000	0/0:81,0:60.00:0,244,2000	0/0:100,0:60.00:0,301,2000	0/0:67,0:60.00:0,202,2000	0/0:63,0:60.00:0,190,2000	0/0:100,0:60.00:0,301,2000	0/0:95,0:60.00:0,286,2000	0/0:100,0:60.00:0,301,2000	0/0:100,0:60.00:0,301,2000	0/0:23,0:60.00:0,69,988	0/0:20,0:60.00:0,60,980	0/0:69,0:60.00:0,208,2000	0/0:29,0:60.00:0,87,1131	0/0:95,0:60.00:0,286,2000	0/0:100,0:60.00:0,301,2000	0/0:78,0:60.00:0,235,2000	0/0:10,0:30.08:0,30,363	0/0:25,0:60.00:0,75,881	0/0:21,0:60.00:0,63,772	0/0:77,0:60.00:0,232,2000	0/0:34,0:60.00:0,102,1376	0/0:100,0:60.00:0,301,2000	0/0:100,0:60.00:0,301,2000
chr31	4943865	chr31_4943865	N	<MEI>	.	.	refEmpty	GT:AD:GQ:PL	0/0:24,0:60.00:0,66,525	0/0:30,0:60.00:0,90,971	0/0:8,0:24.08:0,24,267	0/0:14,0:42.10:0,42,487	0/0:18,0:52.83:0,53,530	0/0:29,0:60.00:0,87,942	0/0:15,0:41.03:0,41,327	0/0:10,0:30.02:0,30,290	0/0:19,0:54.82:0,55,532	0/0:13,0:38.52:0,39,405	0/0:5,0:15.18:0,15,173	0/0:10,0:30.08:0,30,332	0/0:12,0:36.08:0,36,376	0/0:29,0:60.00:0,86,953	0/0:8,0:24.08:0,24,308	0/0:39,0:60.00:0,113,1053	0/0:15,0:45.12:0,45,512	0/0:51,0:60.00:0,153,1612	0/0:27,0:60.00:0,79,798	0/0:5,0:15.15:0,15,152	0/0:28,0:60.00:0,81,747	0/0:9,0:27.07:0,27,289	0/0:18,0:54.10:0,54,571	0/0:34,0:60.00:0,102,1126	0/0:28,0:60.00:0,81,744	0/0:19,0:56.99:0,57,586	0/0:24,0:60.00:0,72,797	0/0:8,0:23.94:0,24,239	0/0:14,0:42.11:0,42,558	0/0:19,0:57.14:0,57,621	0/0:11,0:33.07:0,33,347	0/0:23,0:60.00:0,66,592	0/0:23,0:60.00:0,67,689	0/0:14,0:40.93:0,41,400	0/0:4,0:12.29:0,12,123	0/0:10,0:30.06:0,30,304	0/0:8,0:24.08:0,24,274	0/0:20,0:59.43:0,59,615	0/0:6,0:18.12:0,18,209	0/0:47,0:60.00:0,137,1310	0/0:23,0:60.00:0,67,662
chr32	433745	chr32_433745	N	<MEI>	.	.	refEmpty	GT:AD:GQ:PL	0/0:19,0:51.89:0,52,387	0/0:28,0:60.00:0,84,931	0/0:6,0:18.11:0,18,202	0/0:14,0:41.98:0,42,505	0/0:16,0:46.38:0,46,458	0/0:22,0:60.00:0,66,701	0/0:16,0:43.45:0,43,321	0/0:13,0:39.10:0,39,433	0/0:22,0:60.00:0,64,632	0/0:14,0:41.52:0,42,434	0/0:5,0:15.17:0,15,159	0/0:11,0:33.09:0,33,368	0/0:15,0:45.12:0,45,505	0/0:31,0:60.00:0,90,928	0/0:8,0:24.09:0,24,306	0/0:33,0:60.00:0,96,868	0/0:7,0:21.09:0,21,231	0/0:30,0:60.00:0,90,954	0/0:25,0:60.00:0,75,823	0/0:6,0:18.11:0,18,202	0/0:29,0:60.00:0,85,808	0/0:15,0:43.80:0,44,415	0/0:18,0:53.49:0,53,536	0/0:32,0:60.00:0,93,912	0/0:20,0:58.97:0,59,588	0/0:25,0:60.00:0,75,816	0/0:30,0:60.00:0,90,992	0/0:8,0:24.03:0,24,225	0/0:12,0:36.09:0,36,397	0/0:19,0:56.85:0,57,593	0/0:7,0:21.08:0,21,224	0/0:23,0:60.00:0,68,668	0/0:17,0:50.52:0,51,515	0/0:25,0:60.00:0,75,788	0/0:4,0:12.29:0,12,123	0/0:6,0:18.11:0,18,188	0/0:7,0:21.08:0,21,224	0/0:28,0:60.00:0,84,903	0/0:10,0:30.07:0,30,311	0/0:40,0:60.00:0,114,1031	0/0:20,0:58.97:0,59,581
chr32	7493322	chr32_7493322	N	<MEI>	.	.	refEmpty	GT:AD:GQ:PL	0/0:7,0:19.22:0,19,141	0/0:20,0:60.00:0,60,625	0/0:1,0:4.76:0,3,29	0/0:7,0:21.07:0,21,220	0/0:18,0:53.36:0,53,504	0/0:14,0:41.76:0,42,392	1/1:3,29:28.23:858,28,0	.:0,0:0.00:0,0,0	0/0:7,0:20.44:0,20,182	0/0:11,0:33.06:0,33,347	0/0:1,0:4.50:0,3,15	0/0:2,0:6.98:0,6,61	0/0:14,0:42.07:0,42,441	0/0:5,0:15.17:0,15,159	0/0:1,0:4.76:0,3,29	0/0:28,0:60.00:0,80,730	.:0,0:0.00:0,0,0	0/0:31,0:60.00:0,93,912	0/0:28,0:60.00:0,84,875	0/0:5,0:15.12:0,15,130	0/0:19,0:54.21:0,54,497	0/1:2,14:6.87:438,0,6	0/0:14,0:42.10:0,42,462	0/0:34,0:60.00:0,102,1098	1/1:2,26:39.23:884,39,0	0/0:30,0:60.00:0,90,889	0/0:20,0:59.90:0,60,583	0/0:4,0:12.27:0,12,116	.:0,0:0.00:0,0,0	0/0:8,0:23.80:0,24,218	0/0:3,0:9.54:0,9,101	0/0:10,0:29.93:0,30,290	0/0:12,0:34.92:0,35,338	0/0:22,0:60.00:0,66,736	.:0,0:0.00:0,0,0	0/0:4,0:12.27:0,12,116	.:0,0:0.00:0,0,0	0/0:18,0:53.99:0,54,571	0/0:2,0:6.98:0,6,65	0/0:31,0:60.00:0,91,865	0/0:14,0:40.93:0,41,410
chr32	24783420	chr32_24783420	N	<MEI>	.	.	refIns	GT:AD:GQ:PL	0/0:98,0:60.00:0,295,2000	0/0:65,0:60.00:0,196,2000	0/0:26,0:60.00:0,78,1158	0/0:34,0:60.00:0,102,1290	0/0:68,0:60.00:0,205,2000	0/0:78,0:60.00:0,235,2000	0/0:95,0:60.00:0,286,2000	0/0:37,0:60.00:0,111,1550	0/0:82,1:60.00:0,241,1991	0/0:79,0:60.00:0,238,2000	0/0:20,0:60.00:0,60,980	0/0:51,0:60.00:0,153,2000	0/0:53,0:60.00:0,159,2000	0/0:100,0:60.00:0,301,2000	0/0:13,0:39.13:0,39,757	0/0:100,0:60.00:0,301,2000	0/0:43,0:60.00:0,129,1953	0/0:100,0:60.00:0,301,2000	0/0:100,0:60.00:0,301,2000	0/0:82,0:60.00:0,247,2000	0/0:100,0:60.00:0,301,2000	0/0:55,0:60.00:0,165,2000	0/0:67,0:60.00:0,201,2000	0/0:100,0:60.00:0,301,2000	0/0:100,0:60.00:0,301,2000	0/0:92,0:60.00:0,277,2000	0/0:100,1:60.00:0,295,1991	0/0:28,0:60.00:0,84,1147	0/0:14,0:42.14:0,42,737	0/0:85,0:60.00:0,256,2000	0/0:30,0:60.00:0,90,1126	0/0:100,0:60.00:0,301,2000	0/0:100,1:60.00:0,295,1991	0/0:98,0:60.00:0,295,2000	0/0:15,0:45.13:0,45,680	0/0:23,0:60.00:0,69,902	0/0:22,0:60.00:0,66,866	0/0:79,0:60.00:0,238,2000	0/0:37,0:60.00:0,111,1498	0/0:100,0:60.00:0,301,2000	0/0:100,0:60.00:0,301,2000
chr33	5338956	chr33_5338956	N	<MEI>	.	.	refEmpty	GT:AD:GQ:PL	0/0:21,0:56.76:0,57,425	0/0:39,0:60.00:0,117,1257	0/0:6,0:18.11:0,18,195	0/0:16,0:48.12:0,48,582	0/0:21,0:60.00:0,62,623	0/0:32,0:60.00:0,96,1050	0/0:24,0:60.00:0,66,512	0/0:13,0:39.10:0,39,433	0/0:30,0:60.00:0,87,844	0/0:16,0:46.34:0,46,437	0/0:10,0:30.06:0,30,304	0/0:11,0:32.95:0,33,354	0/0:24,0:60.00:0,72,797	0/0:46,0:60.00:0,135,1519	0/0:6,0:18.11:0,18,236	0/0:60,0:60.00:0,176,1711	0/0:11,0:33.08:0,33,361	0/0:35,0:60.00:0,105,1113	0/0:40,0:60.00:0,119,1230	0/0:18,0:54.13:0,54,592	0/0:33,0:60.00:0,95,869	0/0:13,0:38.95:0,39,398	0/0:21,0:60.00:0,63,707	0/0:34,0:60.00:0,100,1036	0/0:28,0:60.00:0,82,786	0/0:26,0:60.00:0,78,827	0/0:34,0:60.00:0,101,1071	0/0:17,0:51.11:0,51,535	0/0:9,0:27.08:0,27,400	0/0:31,0:60.00:0,93,1011	0/0:11,0:33.07:0,33,350	0/0:35,0:60.00:0,103,1023	0/0:31,0:60.00:0,91,918	0/0:19,0:57.07:0,57,572	0/0:5,0:15.04:0,15,152	0/0:9,0:27.07:0,27,296	0/0:9,0:27.08:0,27,303	0/0:28,0:60.00:0,84,938	0/0:9,0:27.07:0,27,296	0/0:66,0:60.00:0,189,1745	0/0:31,0:60.00:0,90,838
chr33	18826506	chr33_18826506	N	<MEI>	.	.	refIns	GT:AD:GQ:PL	0/0:89,0:60.00:0,268,2000	0/0:72,0:60.00:0,217,2000	0/0:30,0:60.00:0,90,1216	0/0:33,0:60.00:0,99,1485	0/0:67,0:60.00:0,202,2000	0/0:98,0:60.00:0,295,2000	0/0:71,0:60.00:0,214,2000	1/1:0,6:17.97:174,18,0	0/0:93,0:60.00:0,280,2000	0/0:63,0:60.00:0,189,2000	0/0:21,0:60.00:0,63,892	0/0:33,0:60.00:0,99,1409	0/0:47,0:60.00:0,141,1963	0/0:100,0:60.00:0,301,2000	0/0:16,0:48.12:0,48,758	0/0:100,0:60.00:0,301,2000	1/1:0,9:27.07:289,27,0	0/0:100,0:60.00:0,301,2000	0/0:100,0:60.00:0,301,2000	0/0:74,0:60.00:0,223,2000	0/0:100,0:60.00:0,301,2000	0/0:49,0:60.00:0,147,1823	0/0:77,0:60.00:0,232,2000	0/0:100,0:60.00:0,301,2000	0/0:91,0:60.00:0,274,2000	0/0:91,0:60.00:0,274,2000	0/0:100,0:60.00:0,301,2000	0/0:30,0:60.00:0,90,1343	0/0:26,0:60.00:0,78,1256	0/0:77,0:60.00:0,232,2000	0/0:35,0:60.00:0,105,1361	0/0:100,0:60.00:0,301,2000	0/0:100,0:60.00:0,301,2000	0/0:78,0:60.00:0,235,2000	0/0:11,0:33.09:0,33,464	0/0:28,0:60.00:0,84,985	0/0:11,0:33.09:0,33,481	0/0:89,0:60.00:0,268,2000	0/0:37,0:60.00:0,111,1433	0/0:100,0:60.00:0,301,2000	0/0:100,0:60.00:0,301,2000
chr33	22146581	chr33_22146581	N	<MEI>	.	.	refEmpty	GT:AD:GQ:PL	0/0:19,0:54.21:0,54,476	0/0:28,0:60.00:0,84,889	0/0:3,0:8.51:0,8,46	0/0:13,0:39.09:0,39,467	0/0:17,0:48.80:0,49,467	0/0:14,0:39.77:0,40,359	0/0:17,0:45.85:0,46,311	0/0:6,0:17.54:0,17,167	0/0:17,0:48.77:0,49,439	0/0:21,0:59.68:0,60,562	0/0:5,0:13.49:0,13,90	0/0:9,0:24.74:0,25,179	0/0:28,0:60.00:0,82,831	0/0:65,0:60.00:0,186,1879	0/0:6,0:18.09:0,18,229	0/0:64,0:60.00:0,184,1687	0/0:9,0:24.76:0,25,200	0/0:49,0:60.00:0,136,1080	0/0:50,0:60.00:0,145,1426	0/0:8,0:21.76:0,22,164	0/0:43,0:60.00:0,118,908	0/0:17,0:47.05:0,47,384	0/0:35,0:60.00:0,100,935	0/0:46,0:60.00:0,128,1047	0/0:30,0:60.00:0,82,638	0/0:37,0:60.00:0,105,888	0/0:45,0:60.00:0,128,1197	0/0:6,0:18.11:0,18,202	.:0,0:0.00:0,0,0	0/0:19,0:53.65:0,54,483	0/0:5,0:13.49:0,13,90	0/0:25,0:60.00:0,70,582	0/0:27,0:60.00:0,75,606	0/0:11,0:30.18:0,30,237	0/0:4,0:11.74:0,11,95	0/0:4,0:12.29:0,12,123	0/0:6,0:18.10:0,18,181	0/0:24,0:60.00:0,67,588	0/0:14,0:39.75:0,40,346	0/0:61,0:60.00:0,170,1414	0/0:38,0:60.00:0,110,1057
chr33	29595068	chr33_29595068	N	<MEI>	.	.	refEmpty	GT:AD:GQ:PL	0/0:11,0:30.17:0,30,230	0/0:13,0:39.06:0,39,398	0/0:6,0:18.11:0,18,202	0/0:12,0:35.92:0,36,355	0/0:14,0:39.78:0,40,366	0/0:20,0:59.52:0,60,588	0/0:19,0:50.75:0,51,367	.:0,0:0.00:0,0,0	0/0:19,0:53.66:0,54,490	0/1:11,25:60.00:688,0,206	0/1:4,13:60.00:382,0,79	0/1:5,18:60.00:619,0,90	0/0:12,0:35.96:0,36,383	0/0:27,0:60.00:0,80,787	0/1:3,9:60.00:308,0,66	0/0:33,0:60.00:0,95,876	0/0:4,0:11.21:0,11,89	0/0:21,0:60.00:0,61,590	0/1:19,71:60.00:1729,0,175	1/1:1,31:60.00:988,67,0	1/1:0,100:60.00:2000,301,0	1/1:0,34:60.00:1177,102,0	0/1:12,40:60.00:1313,0,234	0/0:36,1:60.00:0,71,969	0/0:22,0:60.00:0,63,564	0/0:25,0:60.00:0,75,819	0/0:27,1:53.77:0,54,768	0/0:4,0:12.29:0,12,130	0/1:4,9:60.00:346,0,70	0/0:30,0:60.00:0,90,999	0/1:8,8:60.00:267,0,185	0/0:26,0:60.00:0,75,721	0/0:19,0:54.80:0,55,511	0/0:22,0:60.00:0,64,605	0/0:3,0:9.39:0,9,73	0/0:4,0:12.27:0,12,123	0/0:4,0:12.29:0,12,130	0/0:43,0:60.00:0,127,1286	1/1:0,45:60.00:1593,135,0	1/1:1,100:60.00:1991,295,0	0/0:24,0:60.00:0,71,718
chr34	1432084	chr34_1432084	N	<MEI>	.	.	refIns	GT:AD:GQ:PL	0/0:100,0:60.00:0,301,2000	0/0:67,0:60.00:0,202,2000	0/0:25,0:60.00:0,75,984	1/1:0,16:48.11:530,48,0	1/1:0,20:57.77:533,58,0	1/1:0,21:60.00:665,63,0	1/1:0,24:60.00:628,69,0	1/1:0,4:12.29:123,12,0	0/0:73,0:60.00:0,220,2000	0/1:34,9:60.00:79,0,1283	0/0:30,0:60.00:0,90,1302	0/0:39,0:60.00:0,117,1584	0/0:72,0:60.00:0,217,2000	0/0:100,0:60.00:0,301,2000	1/1:0,9:27.08:344,27,0	0/0:100,0:60.00:0,301,2000	1/1:0,38:60.00:1186,114,0	0/0:100,0:60.00:0,301,2000	0/0:100,0:60.00:0,301,2000	0/0:30,1:57.24:0,57,974	0/0:100,0:60.00:0,301,2000	0/0:47,0:60.00:0,141,1706	0/0:88,0:60.00:0,265,2000	0/0:100,0:60.00:0,301,2000	0/0:100,0:60.00:0,301,2000	0/1:57,15:60.00:298,0,1783	0/0:100,0:60.00:0,301,2000	0/0:24,0:60.00:0,72,1024	0/1:6,4:60.00:114,0,330	0/0:92,0:60.00:0,277,2000	0/0:12,0:36.10:0,36,452	0/0:100,0:60.00:0,301,2000	0/1:61,14:60.00:222,0,1774	1/1:0,23:60.00:683,68,0	0/1:11,7:60.00:163,0,331	0/0:15,1:19.19:0,19,531	0/0:18,0:54.12:0,54,619	0/0:75,0:60.00:0,226,2000	0/1:12,4:60.00:82,0,366	0/1:98,21:60.00:207,0,1642	1/1:0,17:49.83:508,50,0
chr34	9822792	chr34_9822792	N	<MEI>	.	.	refEmpty	GT:AD:GQ:PL	0/0:31,0:60.00:0,86,680	0/0:23,0:60.00:0,69,751	0/0:9,0:27.06:0,27,275	0/0:29,0:60.00:0,87,980	0/0:15,0:43.89:0,44,408	0/0:44,0:60.00:0,132,1465	0/0:21,0:56.75:0,57,411	0/0:5,0:15.17:0,15,166	0/0:16,0:46.92:0,47,455	0/0:10,0:28.20:0,28,235	0/0:3,0:9.54:0,9,101	0/0:12,0:36.07:0,36,379	0/0:27,0:60.00:0,81,895	0/0:37,0:60.00:0,108,1144	0/0:8,0:24.08:0,24,299	0/0:39,0:60.00:0,115,1141	0/0:60,0:60.00:0,180,1950	0/1:12,57:60.00:1740,0,155	0/1:12,56:60.00:1795,0,178	0/0:9,0:27.07:0,27,296	0/0:20,0:57.25:0,57,561	0/0:17,0:49.23:0,49,467	0/0:17,0:51.11:0,51,570	0/1:10,72:60.00:1753,0,78	0/0:24,0:60.00:0,69,628	0/0:14,0:41.35:0,41,399	0/0:24,0:60.00:0,71,704	0/0:8,0:24.08:0,24,267	0/0:10,0:30.08:0,30,349	0/0:24,0:60.00:0,72,797	0/0:5,0:15.17:0,15,159	0/0:18,0:52.93:0,53,516	0/0:24,0:60.00:0,71,725	0/0:21,0:60.00:0,63,665	0/0:7,0:21.08:0,21,224	0/0:2,0:6.97:0,6,58	0/0:3,0:9.53:0,9,94	0/0:27,0:60.00:0,80,833	0/0:3,0:9.54:0,9,101	1/1:0,100:60.00:2000,301,0	0/0:24,0:60.00:0,72,752
chr34	12075103	chr34_12075103	N	<MEI>	.	.	refIns	GT:AD:GQ:PL	0/0:100,0:60.00:0,301,2000	0/0:60,0:60.00:0,180,2000	1/1:0,8:24.08:274,24,0	1/1:0,17:51.11:572,51,0	0/1:42,7:29.64:30,0,1366	1/1:0,37:60.00:1188,111,0	1/1:0,16:41.14:231,41,0	1/1:0,5:15.18:173,15,0	1/1:0,22:60.00:639,64,0	1/1:0,18:52.95:516,53,0	1/1:0,4:12.30:137,12,0	1/1:0,8:24.07:263,24,0	1/1:0,30:60.00:968,90,0	0/1:69,14:60.00:97,0,1750	1/1:0,1:4.77:60,3,0	1/1:0,47:60.00:1496,139,0	1/1:0,13:39.09:432,39,0	0/0:100,0:60.00:0,301,2000	0/1:57,9:60.00:111,0,1801	1/1:0,3:9.53:97,9,0	1/1:0,17:47.64:411,48,0	1/1:0,4:12.29:130,12,0	1/1:0,18:53.53:553,54,0	0/1:65,11:45.38:45,0,1771	0/1:45,9:60.00:75,0,1404	0/0:90,0:60.00:0,271,2000	0/1:49,4:9.13:9,0,1715	0/0:27,0:60.00:0,81,1111	0/0:34,0:60.00:0,102,1522	0/0:100,0:60.00:0,301,2000	0/0:18,2:16.27:0,16,658	1/1:0,20:57.18:498,57,0	1/1:0,15:44.52:456,45,0	1/1:0,20:60.00:671,60,0	.:0,0:0.00:0,0,0	.:0,0:0.00:0,0,0	1/1:0,2:6.97:54,6,0	0/1:52,7:39.51:40,0,1822	0/0:31,0:60.00:0,93,1179	1/1:0,33:60.00:890,95,0	0/1:47,9:60.00:121,0,1647
chr36	15289628	chr36_15289628	N	<MEI>	.	.	refIns	GT:AD:GQ:PL	0/0:94,0:60.00:0,283,2000	0/0:61,0:60.00:0,183,2000	0/0:20,0:60.00:0,60,832	0/0:43,0:60.00:0,129,1838	0/0:65,0:60.00:0,195,2000	0/0:91,0:60.00:0,274,2000	0/0:100,0:60.00:0,301,2000	0/0:23,0:60.00:0,69,1009	0/0:98,0:60.00:0,294,1999	0/0:65,0:60.00:0,195,2000	0/0:23,0:60.00:0,69,878	0/0:45,0:60.00:0,135,1926	0/0:74,0:60.00:0,223,2000	0/0:100,0:60.00:0,301,2000	0/0:15,1:39.16:0,39,813	0/0:100,0:60.00:0,301,2000	0/0:38,0:60.00:0,114,1809	0/0:100,0:60.00:0,301,2000	0/0:100,0:60.00:0,301,2000	0/0:65,0:60.00:0,196,2000	0/0:100,0:60.00:0,301,2000	0/0:47,0:60.00:0,141,1916	0/0:86,0:60.00:0,259,2000	0/0:100,0:60.00:0,301,2000	0/0:76,0:60.00:0,229,2000	0/0:91,0:60.00:0,274,2000	0/0:100,0:60.00:0,301,2000	0/0:16,0:48.13:0,48,685	0/0:22,0:60.00:0,66,920	0/0:93,0:60.00:0,280,2000	0/0:30,0:60.00:0,90,1336	0/0:100,0:60.00:0,301,2000	0/0:93,0:60.00:0,280,2000	0/0:88,0:60.00:0,265,2000	0/0:17,0:51.14:0,51,738	0/0:31,0:60.00:0,93,1055	0/0:24,0:60.00:0,72,897	0/0:90,0:60.00:0,271,2000	0/0:31,0:60.00:0,93,1186	0/0:100,0:60.00:0,301,2000	0/0:91,0:60.00:0,274,2000
chr37	29074556	chr37_29074556	N	<MEI>	.	.	refEmpty	GT:AD:GQ:PL	0/0:16,0:45.18:0,45,383	0/0:24,0:60.00:0,72,738	0/0:8,0:24.04:0,24,232	0/0:12,0:36.08:0,36,376	0/0:21,0:59.67:0,60,548	0/0:24,0:60.00:0,72,807	0/0:20,0:53.75:0,54,389	0/0:8,0:24.07:0,24,260	0/0:39,0:60.00:0,112,1044	0/0:19,0:57.14:0,57,635	0/0:6,0:18.11:0,18,195	0/0:10,0:29.92:0,30,306	0/0:23,0:60.00:0,69,716	0/0:29,0:60.00:0,85,971	0/0:11,0:33.10:0,33,454	0/0:53,0:60.00:0,158,1757	0/0:4,0:12.29:0,12,130	0/0:45,0:60.00:0,135,1424	0/0:37,0:60.00:0,109,1102	0/0:8,0:24.08:0,24,274	0/0:35,0:60.00:0,101,941	0/0:12,0:34.34:0,34,321	0/0:14,0:42.10:0,42,455	0/0:48,0:60.00:0,143,1532	0/0:21,0:60.00:0,60,555	0/0:36,0:60.00:0,108,1163	0/0:29,0:60.00:0,87,966	0/0:13,0:39.11:0,39,447	0/0:15,0:45.12:0,45,596	0/0:29,0:60.00:0,87,946	0/0:9,0:27.07:0,27,296	0/0:33,0:60.00:0,95,890	0/0:37,0:60.00:0,109,1102	0/0:25,0:60.00:0,75,774	0/0:5,0:15.16:0,15,152	0/0:15,0:44.52:0,45,463	0/0:8,0:24.09:0,24,281	0/0:24,0:60.00:0,72,731	0/0:15,0:45.10:0,45,477	0/0:45,0:60.00:0,128,1149	0/0:43,0:60.00:0,123,1153
chr38	15960471	chr38_15960471	N	<MEI>	.	.	refIns	GT:AD:GQ:PL	0/0:100,0:60.00:0,301,2000	0/0:69,0:60.00:0,208,2000	0/0:21,0:60.00:0,63,765	0/0:36,0:60.00:0,108,1635	0/0:76,1:60.00:0,223,1991	0/0:97,0:60.00:0,292,2000	0/0:83,0:60.00:0,250,2000	0/0:33,0:60.00:0,99,1392	0/0:93,0:60.00:0,280,2000	0/0:41,0:60.00:0,123,1515	0/0:27,0:60.00:0,81,1149	0/0:39,0:60.00:0,117,1508	0/0:83,0:60.00:0,250,2000	0/0:100,0:60.00:0,301,2000	0/0:10,0:30.11:0,30,600	0/0:100,0:60.00:0,301,2000	0/0:84,0:60.00:0,253,2000	0/0:100,0:60.00:0,301,2000	0/0:100,0:60.00:0,301,2000	0/0:76,0:60.00:0,229,2000	0/0:100,0:60.00:0,301,2000	0/0:48,0:60.00:0,144,1793	0/0:68,0:60.00:0,205,2000	0/0:100,0:60.00:0,301,2000	0/0:75,0:60.00:0,226,2000	0/0:91,0:60.00:0,274,2000	0/0:100,0:60.00:0,301,2000	0/0:35,0:60.00:0,105,1419	0/0:24,0:60.00:0,72,1077	0/0:86,0:60.00:0,259,2000	0/0:38,0:60.00:0,114,1499	0/0:100,0:60.00:0,301,2000	0/0:81,0:60.00:0,244,2000	0/0:77,0:60.00:0,232,2000	0/0:15,0:45.11:0,45,556	0/0:23,0:60.00:0,69,856	0/0:26,0:60.00:0,78,1065	0/0:54,0:60.00:0,162,2000	0/0:51,0:60.00:0,153,2000	0/0:100,0:60.00:0,301,2000	0/0:100,0:60.00:0,301,2000
chr38	17036411	chr38_17036411	N	<MEI>	.	.	refEmpty	GT:AD:GQ:PL	0/0:16,0:45.78:0,46,417	0/0:27,0:60.00:0,81,846	.:0,0:0.00:0,0,0	0/0:9,0:27.08:0,27,310	0/0:27,0:60.00:0,78,771	0/0:13,0:39.06:0,39,398	0/0:13,0:33.87:0,34,213	0/0:7,0:21.09:0,21,231	0/0:25,0:60.00:0,73,729	0/0:17,0:49.93:0,50,474	0/0:2,0:6.98:0,6,65	0/0:5,0:15.17:0,15,159	0/0:9,0:27.07:0,27,320	0/0:29,0:60.00:0,85,939	0/0:14,0:42.11:0,42,559	0/0:53,0:60.00:0,155,1526	0/0:5,0:15.17:0,15,166	0/0:35,0:60.00:0,105,1099	0/0:22,0:60.00:0,65,653	0/0:9,0:27.07:0,27,282	0/0:35,0:60.00:0,102,996	0/0:15,0:45.10:0,45,484	0/0:17,0:50.53:0,51,535	0/0:45,0:60.00:0,134,1442	0/0:19,0:54.68:0,55,510	0/0:35,0:60.00:0,105,1137	0/0:27,0:60.00:0,81,863	0/0:5,0:15.18:0,15,180	0/0:13,0:39.10:0,39,474	0/0:11,0:33.09:0,33,368	0/0:12,0:36.07:0,36,397	0/0:18,0:52.39:0,52,516	0/0:28,0:60.00:0,82,800	0/0:17,0:50.54:0,51,528	0/0:1,0:4.76:0,3,29	0/0:5,0:15.16:0,15,152	0/0:2,0:6.98:0,6,65	0/0:20,0:60.00:0,60,660	0/0:7,0:21.09:0,21,231	0/0:52,0:60.00:0,145,1239	0/0:31,0:60.00:0,91,915
chrX	1655533	chrX_1655533	N	<MEI>	.	.	refEmpty	GT:AD:GQ:PL	0/0:18,0:48.32:0,48,351	0/0:21,0:60.00:0,63,671	0/0:5,0:15.18:0,15,173	0/0:23,0:60.00:0,69,737	0/0:15,0:42.77:0,43,374	0/0:44,0:60.00:0,132,1388	0/0:13,0:37.33:0,37,332	0/0:6,0:18.10:0,18,181	0/0:20,0:58.98:0,59,602	0/0:13,0:38.52:0,39,412	0/0:1,0:4.77:0,3,36	0/1:6,17:60.00:521,0,119	0/1:11,41:60.00:1358,0,205	0/0:29,0:60.00:0,83,742	0/0:7,0:21.06:0,21,234	0/0:48,0:60.00:0,141,1413	0/0:31,0:60.00:0,93,1004	0/0:30,0:60.00:0,90,985	0/0:28,0:60.00:0,84,910	0/0:5,0:15.18:0,15,173	0/0:34,0:60.00:0,97,886	0/0:18,0:52.97:0,53,568	0/0:18,0:54.10:0,54,560	0/0:33,0:60.00:0,99,1083	0/0:21,0:60.00:0,62,624	0/0:16,0:48.07:0,48,478	0/0:24,0:60.00:0,72,745	0/0:9,0:27.07:0,27,296	0/0:7,0:21.09:0,21,262	0/0:42,0:60.00:0,126,1406	0/0:6,0:18.11:0,18,202	0/0:24,0:60.00:0,72,773	0/0:28,0:60.00:0,83,834	0/0:20,0:60.00:0,60,650	0/0:3,0:9.53:0,9,94	0/0:1,0:4.76:0,3,29	0/0:2,0:6.98:0,6,65	0/0:27,0:60.00:0,81,860	0/0:4,0:12.30:0,12,137	0/0:29,0:60.00:0,87,931	0/0:16,0:47.53:0,48,499
chrX	12607164	chrX_12607164	N	<MEI>	.	.	refIns	GT:AD:GQ:PL	0/0:26,0:60.00:0,78,907	0/0:40,0:60.00:0,120,1695	0/0:22,0:60.00:0,66,1007	0/0:17,0:51.14:0,51,649	0/0:39,0:60.00:0,117,1398	0/0:85,0:60.00:0,256,2000	0/0:75,0:60.00:0,226,2000	0/0:18,0:54.10:0,54,614	0/0:88,0:60.00:0,265,2000	0/0:62,0:60.00:0,186,2000	0/0:14,0:42.11:0,42,589	0/0:22,0:60.00:0,66,976	0/0:49,0:60.00:0,147,1985	0/0:100,0:60.00:0,301,2000	0/0:18,0:54.15:0,54,830	0/0:65,0:60.00:0,196,2000	0/0:77,0:60.00:0,232,2000	0/0:100,0:60.00:0,301,2000	0/0:100,0:60.00:0,301,2000	0/0:53,0:60.00:0,159,1926	0/0:100,0:60.00:0,301,2000	0/0:41,0:60.00:0,123,1605	0/0:87,0:60.00:0,262,2000	0/0:100,0:60.00:0,301,2000	0/0:88,0:60.00:0,265,2000	0/0:64,0:60.00:0,192,2000	0/0:100,0:60.00:0,301,2000	0/0:18,0:54.14:0,54,736	0/0:5,0:15.17:0,15,214	0/0:40,0:60.00:0,120,1578	0/0:30,0:60.00:0,90,1305	0/0:58,0:60.00:0,174,2000	0/0:100,0:60.00:0,301,2000	0/0:87,0:60.00:0,262,2000	0/0:7,0:21.08:0,21,272	0/0:12,0:36.10:0,36,459	0/0:7,0:21.09:0,21,279	0/0:92,0:60.00:0,277,2000	0/0:23,0:60.00:0,69,995	0/0:100,0:60.00:0,301,2000	0/0:75,0:60.00:0,226,2000
chrX	39686962	chrX_39686962	N	<MEI>	.	.	refIns	GT:AD:GQ:PL	0/0:40,0:60.00:0,120,1317	0/0:30,0:60.00:0,90,1202	0/0:27,0:60.00:0,81,1094	0/0:25,0:60.00:0,75,1112	0/0:39,0:60.00:0,117,1439	0/0:91,0:60.00:0,274,2000	0/0:75,0:60.00:0,226,2000	1/1:0,8:24.04:239,24,0	0/0:92,0:60.00:0,277,2000	0/0:72,1:60.00:0,211,1991	0/0:12,0:36.09:0,36,438	0/0:40,0:60.00:0,120,1712	0/0:71,0:60.00:0,214,2000	0/0:100,0:60.00:0,301,2000	0/0:15,0:45.14:0,45,750	0/0:70,0:60.00:0,211,2000	1/1:0,11:33.08:361,33,0	0/0:100,0:60.00:0,301,2000	0/0:100,0:60.00:0,301,2000	0/0:63,0:60.00:0,189,2000	0/0:100,0:60.00:0,301,2000	0/0:57,0:60.00:0,171,2000	0/0:100,0:60.00:0,301,2000	0/0:100,0:60.00:0,301,2000	0/0:93,0:60.00:0,280,2000	0/0:100,0:60.00:0,301,2000	0/0:100,0:60.00:0,301,2000	0/0:22,0:60.00:0,66,893	0/0:8,0:24.08:0,24,363	0/0:39,0:60.00:0,117,1593	0/0:32,0:60.00:0,96,1167	0/0:57,0:60.00:0,171,2000	0/0:100,0:60.00:0,301,2000	0/0:78,0:60.00:0,235,2000	0/0:9,0:27.08:0,27,351	0/0:20,0:60.00:0,60,681	0/0:12,0:36.10:0,36,531	0/0:84,0:60.00:0,253,2000	0/0:17,0:51.12:0,51,614	0/0:100,0:60.00:0,301,2000	0/0:100,0:60.00:0,301,2000
chrX	50661637	chrX_50661637	N	<MEI>	.	.	refIns	GT:AD:GQ:PL	0/0:45,0:60.00:0,133,1584	0/0:24,0:60.00:0,72,829	0/0:23,0:60.00:0,69,947	0/0:21,0:60.00:0,63,903	0/0:37,0:60.00:0,111,1261	0/0:80,0:60.00:0,237,1996	0/0:74,0:60.00:0,218,1995	1/1:0,5:14.59:127,14,0	0/0:80,0:60.00:0,238,1997	0/0:50,0:60.00:0,148,1589	0/0:12,0:35.99:0,36,443	0/0:45,0:60.00:0,135,1913	0/0:53,0:60.00:0,158,1999	0/0:100,0:60.00:0,299,1998	0/0:26,0:60.00:0,78,1214	0/0:65,0:60.00:0,195,1999	0/0:72,0:60.00:0,213,1996	0/0:100,0:60.00:0,300,1999	0/0:100,0:60.00:0,299,1998	0/0:36,0:60.00:0,107,1107	0/0:100,0:60.00:0,300,1999	0/0:59,0:60.00:0,177,1999	0/0:76,0:60.00:0,227,1998	0/0:100,0:60.00:0,297,1996	0/0:88,0:60.00:0,261,1996	0/0:83,0:60.00:0,244,1994	0/0:96,0:60.00:0,287,1998	0/0:19,0:56.57:0,57,758	0/0:13,0:39.10:0,39,507	0/0:44,0:60.00:0,132,1687	0/0:24,0:60.00:0,72,855	0/0:55,0:60.00:0,163,1924	0/0:92,0:60.00:0,275,1998	0/0:82,0:60.00:0,246,1999	0/0:11,0:32.47:0,32,417	0/0:22,0:60.00:0,64,599	0/0:3,0:9.54:0,9,149	0/0:84,0:60.00:0,249,1996	0/0:9,0:27.03:0,27,302	0/0:100,0:60.00:0,297,1996	0/0:100,0:60.00:0,298,1997
chrUn	21695759	chrUn_AAEX03025486_2349	N	<MEI>	.	.	refIns	GT:AD:GQ:PL	0/0:45,0:60.00:0,135,1514	0/0:46,0:60.00:0,138,1767	0/0:13,0:39.11:0,39,543	0/0:22,0:60.00:0,66,890	0/0:56,0:60.00:0,168,2000	0/0:47,0:60.00:0,141,2000	0/0:52,0:60.00:0,156,1766	0/0:7,0:21.09:0,21,279	0/0:52,0:60.00:0,156,1821	0/0:48,0:60.00:0,144,1862	0/0:13,0:39.11:0,39,615	0/0:26,0:60.00:0,78,1044	0/0:38,0:60.00:0,114,1782	0/0:81,0:60.00:0,244,2000	0/0:13,0:39.12:0,39,646	0/0:95,0:60.00:0,286,2000	0/0:39,0:60.00:0,116,1756	0/0:100,0:60.00:0,300,1999	0/0:41,0:60.00:0,123,1497	0/0:30,0:60.00:0,90,1037	0/0:86,0:60.00:0,259,2000	0/0:35,0:60.00:0,105,1340	0/0:59,0:60.00:0,177,2000	0/0:100,0:60.00:0,301,2000	0/0:60,0:60.00:0,180,2000	0/0:75,0:60.00:0,226,2000	0/0:61,0:60.00:0,183,2000	0/0:25,0:60.00:0,75,1098	0/0:16,0:48.14:0,48,742	0/0:45,0:60.00:0,135,1995	0/0:28,0:60.00:0,84,1099	0/0:60,0:60.00:0,180,2000	0/0:75,0:60.00:0,226,2000	0/0:57,0:60.00:0,171,2000	0/0:10,0:30.09:0,30,387	0/0:13,0:39.12:0,39,622	0/0:11,0:33.08:0,33,433	0/0:65,0:60.00:0,196,2000	0/0:13,0:39.12:0,39,629	0/0:100,0:60.00:0,301,2000	0/0:75,0:60.00:0,226,2000
chrUn	54306111	chrUn_JH373301_92434	N	<MEI>	.	.	refIns	GT:AD:GQ:PL	0/0:82,0:60.00:0,247,2000	0/0:57,0:60.00:0,171,2000	0/0:26,0:60.00:0,78,1089	0/0:37,0:60.00:0,111,1649	0/0:83,0:60.00:0,250,2000	0/0:100,0:60.00:0,301,2000	0/0:95,0:60.00:0,286,2000	0/0:21,0:60.00:0,63,772	0/0:80,0:60.00:0,241,2000	0/0:73,0:60.00:0,220,2000	0/0:14,0:42.11:0,42,589	0/0:27,0:60.00:0,81,1170	0/0:52,0:60.00:0,156,2000	0/0:90,0:60.00:0,271,2000	0/0:17,0:51.16:0,51,910	0/0:100,0:60.00:0,301,2000	0/0:40,0:60.00:0,120,1544	0/0:100,0:60.00:0,301,2000	0/0:100,0:60.00:0,301,2000	0/0:67,0:60.00:0,201,2000	0/0:100,0:60.00:0,301,2000	0/0:57,0:60.00:0,171,2000	0/0:72,0:60.00:0,217,2000	0/0:100,0:60.00:0,301,2000	0/0:100,0:60.00:0,301,2000	0/0:81,0:60.00:0,244,2000	0/0:100,0:60.00:0,301,2000	0/0:21,0:60.00:0,63,1023	0/0:24,0:60.00:0,72,1228	0/0:92,0:60.00:0,277,2000	0/0:27,0:60.00:0,81,1180	0/0:100,0:60.00:0,301,2000	0/0:100,0:60.00:0,301,2000	0/0:64,0:60.00:0,192,2000	0/0:13,0:39.10:0,39,529	0/0:18,0:54.14:0,54,695	0/0:14,0:42.11:0,42,582	0/0:88,0:60.00:0,265,2000	0/0:22,0:60.00:0,66,863	0/0:100,0:60.00:0,301,2000	0/0:100,0:60.00:0,301,2000
chrUn	72385229	chrUn_JH373608_4000	N	<MEI>	.	.	refIns	GT:AD:GQ:PL	0/0:84,0:60.00:0,253,2000	0/0:46,0:60.00:0,138,2000	0/0:24,0:60.00:0,72,965	0/0:41,0:60.00:0,123,1843	0/0:75,0:60.00:0,226,2000	0/0:74,0:60.00:0,223,2000	0/0:95,0:60.00:0,286,2000	.:0,0:0.00:0,0,0	0/0:79,0:60.00:0,238,2000	0/0:65,0:60.00:0,196,2000	0/0:30,0:60.00:0,90,1250	0/0:31,0:60.00:0,93,1275	0/0:62,0:60.00:0,187,2000	0/0:100,0:60.00:0,301,2000	0/0:20,0:60.00:0,60,1073	0/0:100,0:60.00:0,301,2000	0/0:56,0:60.00:0,168,2000	0/0:100,0:60.00:0,301,2000	0/0:100,0:60.00:0,301,2000	0/0:71,0:60.00:0,214,2000	0/0:100,0:60.00:0,301,2000	0/0:58,0:60.00:0,174,2000	0/0:71,0:60.00:0,214,2000	0/0:100,0:60.00:0,301,2000	0/0:92,0:60.00:0,277,2000	0/0:99,0:60.00:0,298,2000	0/0:100,0:60.00:0,301,2000	0/0:20,0:60.00:0,60,839	0/0:11,0:33.11:0,33,533	0/0:71,0:60.00:0,214,2000	0/0:18,0:54.17:0,54,833	0/0:93,1:60.00:0,274,1991	0/0:97,0:60.00:0,292,2000	0/0:79,0:60.00:0,238,2000	0/0:27,0:60.00:0,81,1193	0/0:24,0:60.00:0,72,930	0/0:18,0:54.16:0,54,836	0/0:100,0:60.00:0,301,2000	0/0:33,0:60.00:0,99,1224	0/0:100,0:60.00:0,301,2000	0/0:100,0:60.00:0,301,2000
[truncated: 294 more columns]

## Sheet: CfERV-Fc1(a)_allele_frequencies
siteID	type	Gray_Fox	Red_Fox	Andean_Fox	Dhole	Golden_jackal_isreal	Golden_jackal_kenya	Coyote	Red_wolf	Wolf_Mexico	Wolf_Yellowstone	Wolf_GreatLakes	Wolf_Europe	Wolf_Russia	Wolf_Israel	Wolf_Iran	Wolf_India	Wolf_Asia	Wolf_China	Village_Dogs:Europe	Village_Dogs:Africa	Village_Dogs:Middle_East	Village_Dogs:India	Village_Dogs:Asia	Village_Dogs:SE_Asia	Ancient_Breed:Arctic	Ancient_Breed:Middle_East	Ancient_Breed:Asia	Dingo	Modern_Breed:Arctic	Modern_Breed:Europe
numSamples		8	1	1	1	1	1	3	2	2	2	1	4	3	1	1	1	6	12	18	8	7	5	59	14	4	8	20	1	2	135
chr1_14872531	non-reference	0	0	0	0	0	0	0	0	0	0.25	0	0.25	0.67	1	0	1	0.83	0.27	0.58	0.88	0.93	0.7	0.79	0.71	1	0.62	0.72	1	1	0.7
chr2_32863024	non-reference	0	0	0	0	1	0	0.5	0.25	1	0	0	0.75	0.5	0	0.5	0	0.58	0.42	0.14	0.06	0	0.2	0.32	0.36	0	0	0.2	1	0	0.06
chr2_36108324	non-reference	0	0	0	0	0	0	0.83	0.75	1	0.25	0	0.5	0.83	0	0	1	0.5	0.46	0.14	0.06	0.14	0.2	0.11	0	0	0.31	0.12	0	0	0.06
chr3_56080478	non-reference	0	0	0	0	0	0	0	0.25	0	0.25	0.5	0.25	0	0	0	0	0	0	0.31	0.12	0.21	0.1	0.06	0.07	0	0	0.05	0	0	0.24
chr4_22610555	non-reference	0	0	0	0	-	0	0	0	0	0	0	0	0.17	0	0	0	0	0.17	0.11	0.06	0.21	0	0.37	0.57	0.38	0.12	0.42	0.5	0.25	0.09
chr5_10128780	non-reference	0	0	0	0	0	0	0	0	0.25	0	0	0.25	0.17	0	0	0	0.17	0.14	0	0	0	0	0.07	0.07	0	0	0.03	0	0	0
chr5_16865484	non-reference	0	0	0	0	0	0	0	0	0	0.75	0	0.12	0.33	0	0	0	0.17	0.29	0.56	0.69	0.43	0.6	0.3	0.21	0.25	0.62	0.23	0.5	0.25	0.56
chr5_78331579	non-reference	0	-	0	0	0	0.5	0.17	0.5	0.25	0.25	0.5	0.5	0.17	0.5	0.5	0.5	0.17	0.27	0.03	0.06	0	0	0.04	0	0	0.38	0.1	0.5	0.25	0.16
chr5_80814713	non-reference	0	0	0	0	1	0.5	0.17	0	0	1	0.5	0.5	0.33	0.5	0	0.5	0.08	0.17	0.08	0.12	0.21	0.1	0.04	0.04	0	0	0	0	0	0.05
chr6_52819151	non-reference	0	0	0	0	0	0	0.33	0.5	0	0	0	0	0	0	0	0	0	0	0	0	0	0	0	0	0	0	0	0	0	0
chr7_6132731	non-reference	0	0	0	0	0	0	0	0.75	0	0	0.5	0	0	0	0	0	0	0	0	0	0	0	0	0	0	0	0.03	0	0	0
chr8_12837689	non-reference	0	0	0	0	0	0.5	0	0	0	0.25	0	0	0	0	0	0	0	0	0	0	0	0	0	0	0	0	0	0	0	0
chr8_18375962	non-reference	0	0	0	0	0.5	0.5	1	0.75	0.5	0.5	0.5	0	0.33	1	0	0.5	0.92	0.79	0.28	0.25	0.14	0.2	0.42	0.68	0.25	0.06	0.42	1	0.75	0.14
chr9_9097758	non-reference	0	0	0	0	1	0.5	0.17	0.75	0.5	0	0.5	0.88	0.33	0.5	1	1	0.4	0.41	0.06	0.07	0	0	0.07	0	0	0.62	0.13	1	0.5	0.24
chr9_15385714	non-reference	0	0	0	0	0	0.5	0	0	0	0	0	0.25	0	0	0	0	0.17	0.04	0.06	0.06	0	0	0.05	0	0	0.5	0.1	1	0.5	0.23
chr9_29215798	non-reference	0	0	0	-	0	0	0	1	0	0.25	0	0.12	0.17	0	0	0	0.5	0.46	0	0	0	0	0.03	0	0	0	0	0	0	0
chr10_67519359	non-reference	0	0	0	0	-	0	0.67	0	0	0	0	0	0	0	0	0	0	0	0	0	0	0	0	0	0	0	0	0	0	0
chr11_6426854	non-reference	0	0	0	0	0	0	0	0	0	0	0	0	0	0	0	0	0.08	0.25	0.03	0	0	0	0.01	0.07	0	0	0.07	0	0	0.01
chr11_7046441	non-reference	0	0	0	0	0	0	0	0	0.25	0	0	0.12	0.33	1	0.5	0	0.25	0.21	0.06	0	0.07	0	0.02	0.07	0	0	0.05	0	0	0.06
chr11_48336348	non-reference	0	0	0	0	0	0	0.17	0	0	0.25	0	0	0.33	0	0.5	0.5	0.25	0.33	0	0	0	0	0	0	0	0	0	0	0	0
chr12_869873	non-reference	0	0	0	0	0	0	0	0	0	0	0	0.25	0.33	0	0	0	0.25	0.38	0.17	0.06	0	0	0.02	0	0	0.06	0	0	0	0.11
chr12_9415667	non-reference	0	0	0	0	0	0	0	0	0.25	0	0	0	0	0	0	0	0	0	0	0	0	0	0	0	0	0	0	0	0	0
chr13_10866647	non-reference	0	0	0	0	0	1	0	0	0	0	0	0	0	0	0	0	0	0	0	0	0	0	0.01	0	0	0	0	0	0	0
chr13_16157778	non-reference	0	0	0	0	0	0	0	0	0	0.25	0	0	0	0	0	0	0	0	0	0	0	0	0	0	0	0	0	0	0	0
chr13_17413419	non-reference	0	-	0	0	1	1	0.83	0.75	0.5	0.25	0.5	0.5	0.33	0	0.5	1	0.33	0.36	0.14	0.56	0.29	0.2	0.18	0.35	0.12	0.14	0.33	1	0	0.09
chr13_32380539	non-reference	0	0	0	0	0	0	0	0	0	0	0	0.12	0.33	0	0	0	0.08	0	0.11	0	0	0	0.17	0.14	0	0	0.17	0	0	0.09
chr15_32084977	non-reference	0	0	0	0	0	0	0	0	0	0	0	0	0	0	0.5	0	0	0	0	0	0	0	0	0	0	0	0	0	0	0
chr16_6873790	non-reference	0	0	0	0	1	0.5	0.67	1	0.25	0.5	1	0.62	1	1	0	0	0.83	0.5	0.03	0	0.07	0.1	0.19	0.14	0.12	0.12	0.12	0.5	0	0.09
chr17_9744973	non-reference	0	0	0	0	0	0	0	0	0	0.25	0	0.25	0	0	0	0.5	0	0	0.75	0.81	0.71	0.8	0.47	0.57	0.38	0.75	0.55	0	0.75	0.76
chr17_30368796	non-reference	0	0	0	0	0	0	0	0	0	0	0.5	0.25	0	0	0	0	0.25	0.14	0	0	0	0.1	0.01	0	0	0	0.05	0	0	0.01
chr19_9813667	non-reference	0	0	0	0	0	0	0	0	0	0	0	0.12	0	0	0.5	0	0	0	0	0	0	0	0	0	0	0	0	0	0	0
chr20_12058450	non-reference	0	0	0	0	0.5	0	0.67	0	0	0	0	0.25	0	0	0	0	0.25	0.17	0.14	0.12	0.14	0.2	0.17	0.29	0.12	0	0.15	0	0	0.01
chr20_14974979	non-reference	0	0	0	0	0	0	0.17	0	1	0.25	0	0.88	0	0	0.5	0.5	0.25	0.25	0.47	0.19	0.57	0.6	0.64	0.64	0.62	0.06	0.75	1	0.25	0.31
chr20_16677142	non-reference	0	0	0	0	0	0	0	0	0	0	0	0.38	0	0	0	0	0.08	0.25	0.03	0.38	0.07	0	0.04	0.11	0	0.12	0.1	0	0	0.03
chr21_7250064	non-reference	0	0	0	0	1	0	0.17	0.25	0	0	0	0	0.17	0	0	0	0.08	0	0	0	0	0	0	0	0	0	0	0	0	0
chr21_9814350	non-reference	0	0	0	-	1	0	0.33	0	0	0.5	0	0	0.75	0	0	0	0.33	0.33	0.42	0.36	0.5	0.62	0.56	0.54	1	0.31	0.61	1	0.25	0.65
chr22_45483070	non-reference	0	0	0	0	0.5	0	0	0	0	0	0	0.12	0	0	0	0	0	0.17	0.14	0.06	0	0.1	0.24	0.21	0.12	0	0.17	0	0	0.01
chr22_57677068	non-reference	0	0	0	0	0	0	0	0	0.5	0	0	0	0	0	0	0	0	0	0.17	0.31	0.14	0.4	0.34	0.18	0.38	0.38	0.38	0	0.5	0.43
chr26_27059757	non-reference	0	0	0	0	0	0	0	0	0	0	0.5	0	0	0	0	0	0.42	0.12	0.06	0	0	0	0.03	0.21	0	0	0.03	0	0	0
chr26_28072465	non-reference	0	0	0	0	0	0	0	0	1	0.25	0	0	0	0	0	0	0	0	0	0	0	0	0.01	0	0	0	0	0	0	0
chr26_35982438	non-reference	0	0	0	0	0	0	0	0.5	0	0	0	0	0	0	0	0	0	0	0.22	0.25	0.14	0.4	0.05	0.04	0	0.19	0.23	0.5	0	0.11
chr28_11031931	non-reference	0	0	0	0	0	0	0	0	0	0	0	0.12	0	0	0	0	0.08	0.08	0	0	0	0	0	0	0	0	0	0	0	0
chr28_16556219	non-reference	0	0	0	0	0	0	0.33	0.5	0	0	0	0	0	0	0	0	0	0	0	0	0	0	0	0	0	0	0	0	0	0
chr28_19826822	non-reference	0	0	0	0	0	0	0	0	0	0.25	0	0	0	0	0	0	0	0.12	0	0	0	0	0	0	0	0	0	0	0	0
chr29_30896757	non-reference	0	0	0	0	0	0	0	0	0	0	0	0	0	0	0	0	0.25	0.17	0.17	0.06	0.14	0	0.11	0.25	0.25	0	0.15	0	0.25	0.03
chr30_944498	non-reference	0	0	0	0	0	0	0.17	0.25	1	0	0	0	0	0	0	0	0	0	0	0	0	0	0	0	0	0	0	0	0	0
chr31_4943865	non-reference	0	0	0	0	0	0	0.33	0	0	0	0.5	0	0	0	0	0	0	0	0	0	0	0	0	0	0	0	0	0	0	0
chr32_433745	non-reference	-	0	0	0	0	0	0	0	0.75	0	0	0	0	0	0	0	0	0	0	0	0	0	0	0	0	0	0	0	0	0
chr32_7493322	non-reference	0	0	-	-	-	1	0	0.75	0.25	0	0	0.38	0	1	0.5	0	0.17	0.38	0.07	0	0	-	0.23	0.32	0.62	0	0.18	0	0	0.06
chr33_5338956	non-reference	0	0	0	0	0	0	0	0	0	0	0	0.12	0	0	0	0	0	0.08	0	0	0	0	0	0.04	0	0	0.03	0	0	0
chr33_22146581	non-reference	0	0	0	0	0	0	0	0	0	0	0	0	0	0	0	1	0.17	0	0	0	0.07	0	0	0	0	0	0	0	0	0
chr33_29595068	non-reference	0	0	-	0	0	0	0	0	0	0	0	0	0.33	0	0	0	0.08	0.32	0.36	0.44	0.43	0.5	0.33	0.31	0.5	0.12	0.07	0	0.5	0.3
chr34_9822792	non-reference	0	0	0	0	0	0	0.17	0	0	0.75	0	0.38	0.67	0	0.5	0.5	0.5	0.21	0	0	0.07	0	0.04	0	0	0	0.03	0	0.25	0.03
chr37_29074556	non-reference	0	-	0	0	0.5	1	0	0	0	0	0	0	0	0	0	0	0	0	0	0	0	0	0	0	0	0	0	0	0	0
chr38_17036411	non-reference	0	0	0	0	0	0	0.5	0	0	0	0	0	0	0	0	0	0	0	0	0	0	0	0	0	0	0	0	0	0	0
chrX_1655533	non-reference	0	-	0	0	-	0	0	0.25	0	0	0	0	0	0.5	0	0	0	0	0.06	0.5	0.07	0	0.01	0	0	0.12	0.03	0	0	0.01
chr1_34844362	reference	1	1	1	1	1	1	1	1	1	1	1	1	1	1	1	1	1	1	1	1	1	1	1	1	1	1	1	1	1	1
chr1_43588203	reference	0	0	0	1	1	1	1	1	1	1	1	1	1	1	1	1	1	1	1	1	1	1	1	1	1	1	1	1	1	1
chr1_89974141	reference	0	0	0	1	1	1	1	1	1	1	1	1	1	1	1	1	1	1	1	1	1	1	1	1	1	1	1	1	1	1
chr1_99181852	reference	0	0	1	1	1	1	1	1	1	1	1	1	1	1	1	1	1	1	1	1	1	1	1	1	1	1	1	1	1	1
chr1_101639247	reference	0	-	1	1	1	1	1	1	1	1	1	1	1	1	1	1	1	1	1	1	1	1	1	1	1	1	1	1	1	1
chr1_107628579	reference	0	-	0	1	1	1	1	1	1	1	1	1	1	1	1	1	1	1	1	1	1	1	1	1	1	1	1	1	1	1
chr1_108065361	reference	0	0	1	1	1	1	1	1	1	1	1	1	1	1	1	1	1	1	1	1	1	1	1	1	1	1	1	1	1	1
chr1_115238650	reference	0	1	1	1	1	1	1	1	1	1	1	1	1	1	1	1	1	1	1	1	1	1	1	1	1	1	1	1	1	1
chr2_1190746	reference	0	0	0	1	1	1	1	1	1	1	1	1	1	1	1	1	1	1	1	1	1	1	1	1	1	1	1	1	1	1
chr2_7759676	reference	0	0	0	0	0	0	0	0	0	0.25	0	0	0.17	0	0	0.5	0.75	0.46	0.61	0.75	0.43	0.7	0.52	0.36	0.5	0.62	0.6	0	0.5	0.66
chr2_43125713	reference	0	0	0	1	1	1	1	1	1	1	1	1	1	1	1	1	1	1	1	1	1	1	1	1	1	1	1	1	1	1
chr2_65300388	reference	-	-	1	1	0.5	1	1	1	1	1	1	1	1	1	1	1	1	1	1	1	1	1	1	1	1	1	1	1	1	1
chr2_73233227	reference	0	0	1	1	1	1	1	1	1	1	1	1	1	1	1	1	1	1	1	1	1	1	1	1	1	1	1	1	1	1
chr3_29822106	reference	0	0	1	1	1	1	1	1	1	1	1	1	1	1	1	1	1	1	1	1	1	1	1	1	1	1	1	1	1	1
chr3_82194219	reference	0	0	0	0	0	0	0	0	0	0	0	0	0.33	0	0	0	0	0	0.31	0.25	0.57	0.2	0.33	0.21	0.38	0.56	0.47	0	0	0.44
chr3_83309781	reference	0	0	0	0	0.5	0	0.17	0.25	1	0	0.5	0.25	0.5	1	0	0	0	0.09	0.44	0.44	0.43	0.1	0.38	0.61	0.12	0.62	0.43	1	0.5	0.39
chr4_35617219	reference	0	0	1	1	1	1	1	1	1	1	1	1	1	1	1	1	1	1	1	1	1	1	1	1	1	1	1	1	1	1
chr5_2560577	reference	0	0	1	1	1	1	1	1	1	1	1	1	1	1	1	1	1	1	1	1	1	1	1	1	1	1	1	1	1	1
chr5_24576900	reference	-	-	1	1	-	1	1	1	1	1	1	1	1	1	1	1	1	1	1	1	1	1	1	1	1	1	1	-	1	1
chr5_40781148	reference	0	0	0	1	1	1	1	1	1	1	1	1	1	1	1	1	1	1	1	1	1	1	1	1	1	1	1	1	1	1
chr5_78050907	reference	0	-	0	0	0	1	0.67	0.5	1	1	1	1	1	1	1	1	1	1	1	1	1	1	1	1	1	1	1	1	1	1
chr6_45979276	reference	0	0	0	1	1	1	1	1	1	1	1	1	1	1	1	1	1	1	1	1	1	1	1	1	1	1	1	1	1	1
chr6_47934941	reference	0	0	0	0	1	1	1	1	1	1	1	1	1	1	1	1	1	1	1	1	1	1	1	1	1	1	1	1	1	1
chr6_67389990	reference	0	0	0	0	0	0	0	0	0	0	0	0.12	0.5	0	0.5	0.5	0.5	0.29	0.47	0.62	0.21	0.2	0.13	0.21	0.38	0.06	0.15	0	0.5	0.61
chr7_7997095	reference	0	0	1	1	1	1	1	1	1	1	1	1	1	1	1	1	1	1	1	1	1	1	1	1	1	1	1	1	1	1
chr8_1851260	reference	0	0	1	1	1	1	-	1	1	1	1	1	1	1	1	1	1	1	1	1	1	1	1	1	1	1	1	1	1	1
chr9_9918741	reference	0	0	0	1	1	1	1	1	1	1	1	1	1	1	1	1	1	1	1	1	1	1	1	1	1	1	1	1	1	1
chr9_10669924	reference	0	0	0	1	1	1	1	1	1	1	1	1	1	1	1	1	1	1	1	1	1	1	1	1	1	1	1	1	1	1
chr9_36218296	reference	0	0	1	1	1	1	1	1	1	1	1	1	1	1	1	1	1	1	1	1	1	1	1	1	1	1	1	1	1	1
chr9_41776376	reference	0	0	0	0	1	1	1	1	1	1	1	1	1	1	1	1	1	1	1	1	1	1	1	1	1	1	1	1	1	1
chr9_47524484	reference	0	0	1	0	1	1	1	1	1	1	1	1	1	1	1	1	1	1	1	1	1	1	1	1	1	1	1	1	1	1
chr10_22941077	reference	-	-	0	1	1	1	1	1	1	1	1	1	1	1	1	1	1	1	1	1	1	1	1	1	1	1	1	1	1	1
chr10_55670047	reference	0	0	0	1	1	1	1	1	1	1	1	1	1	1	1	1	1	1	1	1	1	1	1	1	1	1	1	1	1	1
chr10_58608581	reference	0	0	1	1	1	1	1	1	1	1	1	1	1	1	1	1	1	1	1	1	1	1	1	1	1	1	1	1	1	1
chr11_5334132	reference	0	-	0	1	1	1	1	1	1	1	1	1	1	1	1	1	1	1	1	1	1	1	1	1	1	1	1	1	1	1
chr11_12752994	reference	0	0	0	1	1	1	1	1	1	1	1	1	1	1	1	1	1	1	1	1	1	1	1	1	1	1	1	1	1	1
chr11_22477845	reference	0	0	1	1	1	1	1	1	1	1	1	1	1	1	1	1	1	1	1	1	1	1	1	1	1	1	1	1	1	1
chr11_28397565	reference	0	0	1	1	1	1	1	1	1	1	1	1	1	1	1	1	1	1	1	1	1	1	1	1	1	1	1	1	1	1
chr11_71939089	reference	0	0	0	0	1	1	1	1	1	1	1	1	1	1	1	1	1	1	1	1	1	1	1	1	1	1	1	1	1	1
chr12_588632	reference	1	-	1	1	1	1	1	1	1	1	1	1	1	1	1	1	1	1	1	1	1	1	1	1	1	1	1	1	1	1
chr12_25108344	reference	0	-	1	1	1	1	1	1	1	1	1	1	1	1	1	1	1	1	1	1	1	1	1	1	1	1	1	1	1	1
chr12_38815695	reference	0	0	1	1	1	1	1	1	1	1	1	1	1	1	1	1	1	1	1	1	1	1	1	1	1	1	1	1	1	1
chr13_28098063	reference	0	0	1	1	1	1	1	1	1	1	1	1	1	1	1	1	1	1	1	1	1	1	1	1	1	1	1	1	1	1
chr13_31252566	reference	0	0	1	1	1	1	1	1	1	1	1	1	1	1	1	1	1	1	1	1	1	1	1	1	1	1	1	1	1	1
chr14_22936481	reference	0	0	1	1	1	1	1	1	1	1	1	1	1	1	1	1	1	1	1	1	1	1	1	1	1	1	1	1	1	1
chr14_34515758	reference	0	0	1	1	1	1	1	1	1	1	1	1	1	1	1	1	1	1	1	1	1	1	1	1	1	1	1	1	1	1
chr15_2402491	reference	0	0	1	1	1	1	1	1	1	1	1	1	1	1	1	1	1	1	1	1	1	1	1	1	1	1	1	1	1	1
chr15_4009885	reference	0	0	1	1	1	1	1	1	1	1	1	1	1	1	1	1	1	1	1	1	1	1	1	1	1	1	1	1	1	1
chr15_17795124	reference	0	0	1	1	1	1	1	1	1	1	1	1	1	1	1	1	1	1	1	1	1	1	1	1	1	1	1	1	1	1
chr15_37060527	reference	0	0	1	1	1	1	1	1	1	1	1	1	1	1	1	1	1	1	1	1	1	1	1	1	1	1	1	1	1	1
chr15_42435892	reference	1	1	1	1	1	1	1	1	1	1	1	1	1	1	1	1	1	1	1	1	1	1	1	1	1	1	1	1	1	1
chr16_8045798	reference	0	0	1	1	1	1	1	1	1	1	1	1	1	1	1	1	1	1	1	1	1	1	1	1	1	1	1	1	1	1
chr16_31421055	reference	0	0	0	1	1	1	1	1	1	1	1	1	1	1	1	1	1	1	1	1	1	1	1	1	1	1	1	1	1	1
chr17_33731546	reference	0	0	1	1	1	1	1	1	1	1	1	1	1	1	1	1	1	1	1	1	1	1	1	1	1	1	1	1	1	1
chr17_45768313	reference	0	0	0	1	0	1	1	1	1	1	1	1	1	1	1	1	1	0.96	0.81	1	1	0.9	0.66	0.79	1	1	0.7	-	1	1
chr18_25081797	reference	0	-	1	1	1	1	1	1	1	1	1	1	1	1	1	1	1	1	1	1	1	1	1	1	1	1	1	1	1	1
chr18_27480102	reference	0	0	0	1	1	1	1	1	1	1	1	1	1	1	1	1	1	0.96	1	1	1	1	1	1	1	1	1	1	1	1
chr19_19688393	reference	0	0	1	1	1	1	1	1	1	1	1	1	1	1	1	1	1	1	1	1	1	1	1	1	1	1	1	1	1	1
chr19_23635808	reference	0	0	0	1	1	1	1	1	1	1	1	1	1	1	1	1	1	1	1	1	1	1	1	1	1	1	1	1	1	1
chr19_31613531	reference	0	0	0	1	1	0	0	0	0	0	0	0.25	0.17	0	0	0	0.33	0.29	0.58	0.5	0.57	0.7	0.76	0.75	0.75	0.75	0.68	0.5	0.5	0.42
chr20_51974019	reference	0	0	0	0	1	1	1	1	1	1	1	1	1	1	1	1	1	1	1	1	1	1	1	1	1	1	1	1	1	1
chr21_5864030	reference	0	0	1	1	1	1	1	1	1	1	1	1	1	1	1	1	1	1	1	1	1	1	1	1	1	1	1	1	1	1
chr21_13305231	reference	0	0	0	0	0	0	0	0	0	0	0	0	0	0	0.5	0	0.08	0	0.36	0.06	0.36	0.2	0.44	0.32	0.62	0	0.5	0.5	0.75	0.55
chr21_17362005	reference	0	0	1	1	1	1	1	1	1	1	1	1	1	1	1	1	1	1	1	1	1	1	1	1	1	1	1	1	1	1
chr22_13278357	reference	0	0	0	0	1	1	1	1	1	1	1	1	1	1	1	1	1	1	1	1	1	1	1	1	1	1	1	1	1	1
chr22_40274701	reference	-	-	1	-	1	1	1	1	1	1	1	1	1	1	1	1	1	1	1	1	1	1	0.99	1	1	1	1	1	1	1
chr22_42023430	reference	1	1	1	1	1	1	1	1	1	1	1	1	1	1	1	1	1	1	1	1	1	1	1	1	1	1	1	1	1	1
chr23_3176824	reference	0	0	1	1	1	1	1	1	1	1	1	1	1	1	1	1	1	1	1	1	1	1	1	1	1	1	1	1	1	1
chr23_32248085	reference	0	0	1	1	1	1	1	1	1	1	1	1	1	1	1	1	1	1	1	1	1	1	1	1	1	1	1	1	1	1
chr24_2670189	reference	0	0	1	1	1	1	1	1	1	1	1	1	1	1	1	1	1	1	1	1	1	1	1	1	1	1	1	1	1	1
chr24_4886115	reference	-	0	0	1	1	1	1	1	1	1	1	1	1	1	1	1	1	1	1	1	1	1	1	1	1	1	1	1	1	1
chr24_18655308	reference	0	0	0	1	1	1	1	1	1	1	1	1	1	1	1	1	1	1	1	1	1	1	1	1	1	1	1	1	1	1
chr25_3578867	reference	0	0	0	1	1	1	1	1	1	1	1	1	1	1	1	1	1	1	1	1	1	1	1	1	1	1	1	1	1	1
chr28_721579	reference	0	0	0	0	0	0	0	0.5	0	0	0	0	0	0	0	0	0.08	0.04	0.75	0.81	0.86	0.9	0.42	0.5	1	0.56	0.5	0	1	0.85
chr29_21959369	reference	-	-	-	0	1	1	1	1	1	1	1	1	1	1	1	1	1	1	1	1	1	1	1	1	1	1	1	1	1	1
chr29_32847469	reference	0	0	1	1	1	1	1	1	1	1	1	1	1	1	1	1	1	1	1	1	1	1	1	1	1	1	1	1	1	1
chr30_19819279	reference	0	0	0	1	1	1	1	1	1	1	1	1	1	1	1	1	1	1	1	1	1	1	1	1	1	1	1	1	1	1
chr32_24783420	reference	0	0	1	1	1	1	1	1	1	1	1	1	1	1	1	1	1	1	1	1	1	1	1	1	1	1	1	1	1	1
chr33_18826506	reference	0	0	0	0	1	1	1	1	1	1	1	1	1	1	1	1	1	1	1	1	1	1	1	1	1	1	1	1	1	1
chr34_1432084	reference	0	0	0	0	0	0	0	0.75	1	0.25	0.5	0.5	0.5	1	0.5	1	0.5	0.29	0.78	0.94	1	0.8	0.57	0.57	0.5	0.88	0.65	1	1	0.79
chr34_12075103	reference	0	0	0	0	0	0	0.17	0.75	0	0	0	0.62	0	0	0.5	0	0.17	0.33	0.22	0.25	0.29	0	0.1	0.04	0	0.44	0	0	0	0.21
chr36_15289628	reference	0	0	1	1	1	1	1	1	1	1	1	1	1	1	1	1	1	1	1	1	1	1	1	1	1	1	1	1	1	1
chr38_15960471	reference	0.06	0	1	1	1	1	1	1	1	1	1	1	1	1	1	1	1	1	1	1	1	1	1	1	1	1	1	1	1	1
chrX_12607164	reference	0	0	1	1	1	1	1	1	1	1	1	1	1	1	1	1	1	1	1	1	1	1	1	1	1	1	1	1	1	1
chrX_39686962	reference	0	0	0	0	1	1	1	1	1	1	1	1	1	1	1	1	1	1	1	1	1	1	1	1	1	1	1	1	1	1
chrX_50661637	reference	-	-	0	1	1	1	1	1	1	1	1	1	1	1	1	1	1	1	1	1	1	1	1	1	1	1	1	1	1	1
chrUn_AAEX03025486_2349	reference	0	-	1	1	1	1	1	1	1	1	1	1	1	1	1	1	1	1	1	1	1	1	1	1	1	1	1	1	1	1
chrUn_JH373301_92434	reference	1	1	1	1	1	1	1	1	1	1	1	1	1	1	1	1	1	1	1	1	1	1	1	1	1	1	1	1	1	1
chrUn_JH373608_4000	reference	-	-	-	1	-	1	1	1	1	1	1	1	1	1	1	1	1	1	1	1	1	1	1	1	1	1	1	1	1	1
