# Supplementary material for: Origin and recent expansion of an endogenous gammaretroviral lineage in domestic and wild canids
Source: Retrovirology. 2019 Mar 7;16:6. doi: 10.1186/s12977-019-0468-z (PMC6407205; doi:10.1186/s12977-019-0468-z)
Supplement: Supplementary file 8 — Additional file 8: Table S6. LTR nucleotide alignment. LTR alignment for phylogenetic analysis using LTRs from a total of 19 proviruses and 142 solo LTRs, provided in fasta format. [file 12977_2019_468_MOESM8_ESM.txt]

>chr1_14872531
T--GTTGGGGCCAGGCGGGAAGGGAAACTCCTCAAGATGGCGGATACGCCAAAATGGCTGAAGTTCCTGTCACCACCTCCACTTGGGA----------------------TGACAGCTTGA-GCAGACCCTTACACCTCTCCTTTGGACTT-CCTCAACCGAACCCAATGCCCTTCAAACCCCAGAGGAGGAAGTCACCTTTGACTGGTCGAATTGCAATCCTTCCTTTGCATAGTGAGGGTCACTCTGACTGGTTGGA----------------------------------------------TTGCAATCCTTCCTTTGCATATGAGCCAACCAATAGGAAACCGTTCTGCCTTACAACGTTATGTAAA-CCC---CCTACCACC---TTGTCTTGGGGCAA----CTT-CCTCGACTCACTCTCTTTCCC---CCGTGAGTCGGGGAACCTCGCCC-------GAGGGTGCCTGCAATAAAATCTGTTCTTGGACCCTCGCTTGCCTTGGCGGTCTCATTTCCGTCTAGTTACT--AAAAAAACTTAACA--------
>chr1_34844362
T--GTTGGGGCCAGGCGGGAAGGGAAACTCCTCAAGATGGTGGATACCCCAAAATGGCTGAGGTTCCTGTCACCACCTCCACTTGGGACGTCAATGGACCAATGACCTACTGACAGCTTGACGTAGACCCTTACACCTCCCCTTTGGACTT-CCCCAACCGAACCCAATGCCCTTCAAACCCCAGAGGAGGAAGTCACCTTTGACTGGTCGAATTGCAATCCTTCCTTTGCATAGTGAGGGTCACTCTGACTGGTTGGATTGCAATCATTCCTTTGCATGGTGAAAGTCGCTCTGACTGGTCGGCTTGCAATCCTCCCTTTGCATATGAACCGACCAATAGGAAACCGTTCTGCCTTACAACGTTATGTAAA-CCC---CCTACCACC---TTGTCTTGGCGCGA----CTT-CCCCGACTCACTCTCTTTCCC---CTGTGAGTCGTGGAACCTCGCCT-------GAGGGTGCCTGCAATAAAATCTGTTCTTGGACCCTCACTTGCCTTGGTGGTCTCATTTCCATTTAGTTACT---AAAAAACCTAACA--------
>chr1_43588203
T--GTTGGGGCCAGGCGGGAAGGGAAACTCCTCAATATGGCGGATACGCCAAAATGGCTGAGGTTCCTGTCACCACCTCCACTTGGGACGCCAATGGACCAATGACCTGCTGACAGCTTGA-GCAGACCCTTACACCTCTCCTTTGGACTT-CCCCAACCGAACCCAATGCCCTCCAAACCCCAGAGGAGGAAGTCACCTTTGACTGGTCGAATTGCAATCCTTCCTTTGCATAGTGAGGGTCACTCTGACTGGTTGGA----------------------------------------------TTGCAATCCTTCCTTTGCATATGAGCCAGCCAATAGGAAACCGTTCTGCCTTACAACGTTATGTAAA-CCC---CCTACCACC---TTGTCTTGGCGGGA----CTT-CCTCGACTCACTCTCTTTCCC---CCGTGAGTCGTGGAACCTCGCCC-------GAGGGTGCCTGCAATAAAATCTGTTCTTGGACCCTCGCTTGCCTTGGCGGTCTCATTTCCATCTAGTTACT---AAAAAACTTAACA--------
>chr1_48699324
T--GTTGGGGCCAGGCGGGAAGGGAAACTCCTCAAGATGGCGGATACGCCAAAATGGCTGAGGTTCCTGTCACCACCTCCACTTGGGA----------------------CGACAGCTTGA-GCAGACCCTTACACCTCTCCTTTGGACTT-CCTCAACCGAACCCAATGCCCTTCAAACCCCAGAGGAGGAAGTCACCTTTGACTGGTCGAATGGCAATCCTTCCTTTGCATAGTGAGGGTCACTCTGACTGGTCGAATTGCAATCCTTCCTTTGCATAGTGAGGGTCACTCTGACTGGTTGGATTGCAATCCTTCCTTTGCATATGAGCCAACCAATAGGAAACCGTTCTGCCTTATAACGTTATGTAAA--CC---CCAACCACC---TTGTCTTGGCGCGA----CTT-CCTCGACTCACTCTCTTTCCC---CCGTGAGTCGTGGAACCTC-CCC-------GAGGGTGCCTGCAATAAAATCTGTTCTTGGACCCTCGCTTGCCTTGGCGGTCTCATTTCCGTCTAGTTACT---AAAAAACTTAACA--------
>chr1_89974141
T--GTTGGGGCCAGGCGGGAAGGGAAACTCCTCAAGATGGCGGATACGCCAAAATGGCTGAGGTTCCTGTCACCACCTCCACTTGGGACGCCAGTGGACCAATGACCTGCTGACAGCTTGA-GCAGACCCTTACACCTCTCCTTTGGACTT-CCCCAACTGAACCCAATGCCCTTCAAACCCCAGAGGAGGAAGTCACCTT----------------------------------------------TGACTGGTTGGA----------------------------------------------TTGCAATCCTTCCTTTGCATATGAGCCAACCAATAGGAAACCGTTCTGCCTTACAACGTTATGTAAA-CCC---CCTACCACC---TTGTCTTGGCGCGA----CTT-CCTCGACTCACTCTCTTTCCC---CCGTGAGTCGTGGAACCTCGCCC-------GAGGGTGCCTGCAATAAAATCTGTTCTTGGACCCTCGCTTGCCTTGGCGGTCTCATTTCCATCTAGTTACT---AAAAAACTTAACA--------
>chr1_99181852
T--GTTGGGGCCAGGCGGGAAGAGAAACTCCTCAAGATGGCGGATACGCCAAAATGGCTGAGGTTCCTGTCACCACCTCCACTTGGGA----------------------CGACAGCTTGA-GCAGACCCTTACACCTCTCCTTTGGACTT-CCCCAACCGAACCCAATGCCCTTCAAACCCCAGAGGAGGAAGTCACCTTTGACTGGTCGAATTGCAATCCTTCCTTTGCATAGTGAGGGTCACTCTGACTGGTTGGA----------------------------------------------TTGCAATCCTTCCTTTGCATATGAGCCAACCAATAGGAAACCGTTCTGCCTTACAACGTTATGTAAA-CCC---CCTACCACC---CTGTCTTGGCGCGA----CTT-CCTCGACTCACTCTCTTT-CC---CCGTGAGTCGTGGAACCTCGCCC-------GAGGGTGCCTGCAATAAAATCTGTTCTTGGACCCTCGCTTGCCTTGGCGGTCTCATTTCCGTCTAGTTACT---AAAAAACTTAACA--------
>chr1_101639247
T--GTTGGGGCCAGGCGGGAAGGGAAACTCCTCAAGATGGCGGATACGCCAAAATGGCTGAGGTTCCTGTCACCACCTCCACTTGGGACGCCAATGGACCAATGACCTGCTGACAGCTTGA-GCAGACCCTTACACCTCTCCTTTGGACTT-CCCCAACTGAACCCAATGCCCTTCAAACCCCAGAGGAGGAAGTCACCTTTGACTGGTCGAATTGCAATCCTTCCTTTGCATAGTGAGGGTCACTCTGACTGGTTGGA----------------------------------------------TTGCAATCCTTCCTTTGCATATGAGCCAACCAATAGGAAACCGTTCTGCCTTACAACGTTATGTAAA-CCC---CCTACCACG---TTGTCTTGGCACGA----CTT-CCTCGACTCACTCTCTTTCCC---CCGTGAGTCGTGGAACCTCGCCC-------GAGGGTGCCTGCAATAAAATCTGTTCTTGGACCCTCGCTTGCCTTGGCGGTCTCATTTCCATCTAGTTACT---AAAAAACTTAACA--------
>chr1_107628579
T--GTTGGGGCCAGGCGGGAAGGGAAACTCCTCAAGATGGCGGATACGCCAAAATGGCTGAGGTTCCTGTCACCACCTCCACTTGGGACGCCAATGGACCAATGACCTGCTGACAGCTTGA-GCAGACCCTTACACCTCTCCTTTGGACTT-CCCCAACCGAACCCAATGCCCTTCAAACCCCAGAGGAGGAAGTCACCTTTGACTGGCCGAA--------------------------------------------------------------------------------------------TTGCAATCCTTCCTTTGCATATGAGCCAACCAATAGGAAACCGTTCTGCCTTACAACGTTATGTAAA-CCC---CCGACCACC---CTGTCTTGGGGCGA----CTT-CCTCGACTCACTCTCTTTCCC---CCGGGAGTCGTGGAACCTCGCCC-------GAGGGTGCCTGCAATAAAATCTGTTCTTGGACCCTCATTTGCCTTGGCGGTCTCATCTCCGTCTAGTTACT---AAAAAACTTAACA--------
>chr1_108065361
T--GTTGGGGCCAGGCGGGAAGGGAAACTCATCAAGATGGCGGATACGCCAAAATGGCTGAGGTTCCTGTCACCACCTCCACTTGGGACGCCAATGGACCAATGACCTGCTGACAGCTTGA-GCAGACCCTTACACCTCTCCTTTGGACTT-CCCCAACCGAACCCAATGCCCTTCAAACCCCAGAGGAGGAAGTCACCTTTGACTGGCCGAATTGCAATCCTTCCTTTGCATAGTGAGGGTCACTCTGACTGGTTGGA----------------------------------------------TTGCAATCTTTCCTTTGCATATGAGCCAACCAATAGGAAACCGTTCTGCCTTACAACGTTATGTAAA-CCC---CCTACCACC---TTGTCTTGGGGCGA----CTT-CCTCGACTCACTCTCTTTCCC--CCCGTGAGTCGTGGAACCTTGCCC-------TAGGGTGCCTGCAATAAAATCTGTTCTTGGACCCTCGTTTGCCTTGGCGGTCTCATTTCCGTCTAGTTACT---AAAAAACTTAACA--------
>chr1_115238650
T--GTTGGGGCCAGGCGGGAAGGGAAACTCCTCAAGATGGCGGATACCCCAAAATGGCTGAGGTTCCTGTCACCACCTCCACTTGGGACGCCAATGGACCAATGACCTGCTGACAGCTTGACGCAGACCCTTACACCTCTCCTTTGGACTT-CCCCAACCGAACCCAATGCCCTTCAAACCCCAGAGGAGGAAGTCACCTTTGACTGGTCGAATTGCAATCCTTCCTTTGCATAGTGAGGGTCACTCTGACTGATTGGA----------------------------------------------TTGCAATCCTTCCTTCGCATATGAGCCAACCAATAGGAAACCGTTCTGCCTTACAACGTTATGTAAA-CCC---CCTACCACC---TTGTCTTGGCGCGA----CTT-CCCCGACTCACTCTCTTTCCCCT-CCGTGAGTCATGGAACCTCGCTC-------GAGGGTGCCTGCAATAAAATCTGTTCTTGGACCCTCGTTTGCCTTGGCAGTCTCATTTCCATTTAGTTACT---AAAAAACCTAACA--------
>chr10_22941077
T--GTTGGGGCCAGGCGGGAAGGGAAA---CTCAAGATGGCGGATGCGCCAAAATGGCTGAGGTTCGTGTCACCACCTCCACTTGGGA----------------------CGACAGCTTGA-GCAGACCCTTACACCTCTCCTTTGGACTT-CCCCAACCGAACCCAATGCCCTTCAAACCCCAGAGGAGGAGGTCACCTT----------------------------------------------TGACTGGCTGGA----------------------------------------------TTGCAAGCCTTCCTTTGCATATGAGCCAACCAATAGGAAACCGTCCTGCCTTACAACGTTATGTAAA-CCC---CCGACCACC---TTGTCTTGGCGCGA----CTT-CCTCGACTCACTCTCT--CCC---CCGTGAGTCGTGGAACCTCGCCC-------GAGGGTGCCTGCAATAAAATCTGTTCTTGGACCCTCGCTTGCCTTGGCGGTCTCATTTCCATCTAGTTACT---AAAAAACTTAACA--------
>chr10_55670047
T--GTTGGGGCCGGGCGGGAAGGGAAACTCCTCAAGATGGCGGATACGCCAAAATGGCTGAGGTTCCTGTCACCACCTCCACTTGGGACGCCAATGGACCAATGACCTGCTGACAGCTTGA-GCAGACCCTTACACCTCTCCTTTGGACTT-CCCCAACCGAACCCAATGCCCTTCAAACCCCAGAGGAGGAAGTCACCTTTGACTGGTCGAATTGCAATCCTTCCTTTGCATAGTGAGGGTCACTCTGACTGGCTGGA----------------------------------------------TTGCAATCCTTCCTTTGCATATGAGCCAACCAATAGGAAACCGTTCTACCTTACAACGTTATGTAAA-CCC---CCTACCACC---TTGTCTTGGCGAGA----CTT-CCTCGACTCACTCTCTTCCCC---CCGTGAGTCGTGGAACCTCGCCC-------GAGGGTGCCTGCAATAAAATCTGTTCTTGGACCCTCGCTTGCCTTGGCGGTCTCATTTCCATCTAGTTACT---AAAAAACTTAACA--------
>chr10_58608581
T--GTTGGGGTCAGGCGGGAAAGGAAACTCCTCAAGATGGCGGATACGCCAAAATGGCTGAGGTTCCTGTCACCACCTCCACTCGGGACGCCAATGGACCAATGACCTGCTGACAGCTTGA-GCAGACCCTTACACCTCTCCTTTGGACTT-CCCCAACCGAACCCAATGCCCTTCAAACCCCAGAGGAGGAAGTCACCTTTGACTGGTCGAATTGCAATCCTTCCTTTGCATAGTGAGGGTCACTCTGACTGGTTGGA----------------------------------------------TTGCAATCCTTCCTTTGCATATGAGCCAACCAATAGGAAACCGTTCTGCCTTACAACGTTATGTAAA-CCC---CCTACCACC---TTGTCTTGGCGAGAC---CTT-CCTCGACTCACTCTCTTCCCC---CCGTGAGTCGTGGAACCTCGCCC-------GAGGGTGCCTGCAATAAAATCTGTTCTTGGACCCTCGCTTGCCTTGGCGGTCTCATTTCCATCTAGTTACT---AAAAAACTTAACA--------
>chr10_67519359
T--GTTGGGGCCAGGCGGGAAGGGAAACTCCTCAAGATGGCGGATACGCCAAAATGGCTGAAGTTCCTGTCACCACCTCCACTTGGGA----------------------TGACAGCTTGA-GCAGACCCTTACACCTCTCCTTTGGACTT-CCTCAACCGAACCCAATGCCCTTCAAACCCCAGAGGAGGAAGTCACCTTTGACTGGTCGAATTGTAATCCTTCTTTTGCATAGTGAGGGTCACTCTGACTGGTTGGA----------------------------------------------TTGCAATCCTTCCTTTGCATATGAGCCAACCAATAGGAAACCGTTCTGCCTTACAACGTTATGTAAA-CCC---CCTACCACC---TTGTCTTGGCGCGA----CTT-CCTCGACTCACTCTCTTTCCC---CCGTGAGTCGGGGAACCTCGCCC-------GAGGGTGCCTGCAATAAAATCTGTTCTTGGACCCTCGCTTGCCTTGGCGGTCTCATTTCCGTCTAGTTACT--AAAAAAACTTAACA--------
>chr11_5334132
T--GTTGGGGCCAGGCGGGAAGGGAAACTCCTCAAGGTGGCGGATACGCCAAAATGGCTGAGGTTCCTGTCACCACCTCCACTTGGGACGCCAATGGACCAATGACCTGCTGACAGCTTGA-GCAGACCCTTACACCTCTCCTTTGGACTT-CCCCAACCGAACCCAATGCCCTTCAAACCCCAGAGGAGGAAGTCACCTTTGACTGGTCGAA--------------------------------------------------------------------------------------------TTGCAATCCTTCCTTTGCATATGAGCCAACCAATAGGAAACCGTTCTGCCTTACAACGTTATGTAAA-CCC---CCTACCACC---TTGTCTTGGCGCGA----CTT-CCCCGACTCACTCTCTTTCCC---CCGTGAGTCGTGGAACCTCGCCC-------GAGGGTGCCTGCAATAAAATCTGTTCTTGGACCCTCGCTTGCCTTGGCGGTCTCATTTCCATCTAGTTACT---AAAAAACTTAACA--------
>chr11_6426854
T--GTTGGGGCCAGGCGGGAAGGGAAACTCCTCAAGATGGCGGATACGCCAAAATGGCTGAGGTTCCTGTCACCACCTCCACTTGGGA----------------------TGACAGCTTGA-GCAGACCCTTACACCTCTCCTTTGGACTT-CCTCAACCGAACCCAATGCCCTTCAAACCCCAGAGGAGGAAGTCACCTTTGACTGGTCGAA--------------------------------------------------------------------------------------------TTGCAATCCTTCCTTTGCATATGAGCCAACCAATAGGAAACCGTCCTGCCTTACAACGTTATGTAAA-CCC---CCGACCACC---TTGTCTTGGGGCGA----CTT-CCTCGACTCACTCTCTT-CCC---CCGTGAGTCGTGGAACCTCGCCC-------GAGGGTGCCTGCANTNNAATCTGTTCTTGGACCCTCGCTTGCCTTGGCGGTCTCATTTCCGTCTAGTTACT-AAAAAAAACTTAACA--------
>chr11_7046441
T--GTTGGGGCCAGGCGGGAAGGGAAACTCCTCAAGATGGCGGATACGCCAAAATGGCTGAAGTTCCTGTCACCACCTCCACTTGGGA----------------------TGACAGCTTGA-GCAGACCCTTACACCTCTCCTTTGGACTT-CCTCAACCGAACCCAATGCCCTTCAAACCCCAGAGGAGGAAGTCACCTTTGACTGGTCGAATTGCAATCCTTCCTTTGCATAGTGAGGGTCACTCTGACTGGTTGGA----------------------------------------------TTGCAATCCTTCCTTTGCATATGAGCCAACCAATAGGAAACCGTTCTGCCTTACAACGTTATGTAAA-CCC---CCTACCACC---TTGTCTTGGGGCGA----CTT-CCTCGACTCACTCTCTTTCCC---CCGTGAGTCGTGGAACCTCGCCC-------GAGGGTGCCTGCAATAAAATCTGTTCTTGGACCCTCGCTTGCCTTGGCGGTCTCATTTCCATCTAGTTACT--AAAAAAACTTAACA--------
>chr11_9776279
T--GTTGGGGCCAGGCGGGAAGGGAAACTCCTCAAGATGGCGGATACGCCAAAATGGCTGAGGTTCCTGTCACCACCTCCACTTGGGA----------------------TGACAGCTTGA-GCAGACCCTTACACCTCTCCTTTGGACTT-CCTCAACCGAACCCAATGCCCTTCAAACCCCAGAGGAGGAAGTCACCTTTGACTGGTCGAATTGCAATCCTTCCTTTGCATAGTGAGGGTCACTCTGACTGGTTGGA----------------------------------------------TTGCAATCCTTCCTTTGCATATGAGCCAACCAATAGGAAACCGTTCTGCCTTACAACGTTATGTAAA-CCC---CCTACCACC---TTGTCTTGGCGCGA----CTT-CCTCGACTCACTCTCTTTCCC---CCGTGAGTCGTGGAACCTCGCCC-------GAGGGTGCCTGCAATAAAATCTGTTCTTGGACCCTCGCTTGCCTTGGCGGTCTCATTTTCATCTAGTTACT---AAAAAACTTAACA--------
>chr11_12752994(5’)
T--GTTGGGGCCAGGCGGGAAGGGAAACTCCTCAAGATGGCGGATACGCCAAAATGGCTGAGGTTCCTGTCACCACCTCCACTTGGGA----------------------CGACAGCTTGA-GCAGACCCTTACACCTCTCCTTTGGACTT-CCTCAACCGAACCCAATGCCCTTCAAACCCCAGAGGAGGAAGTCACCTTTGACTGGTCGAA--------------------------------------------------------------------------------------------TTGCAATCCTTCCTTTGCATATGAGCCAACCAATAGGAAACCGTTCTGCCTTACAACGTTATGTAAA-CCC---CCTACCACC---TTGTCTTGGCGCGA----CTT-CCTCGACTCACTCTCTTTCCC---CCGTGAGTCGTGGAACCTCGCCC-------GAGGGTGCCTGCAATAAAATCTGTTCTTGGACCCCCGCTTGCCTTGGCGGTCTCATTTCCGTCTAGTTACT---AAAAAACTTAACA--------
>chr11_12752994(3’)
T--GTTGGGGCCAGGCGGGAAGGGAAACTCCTCAAGATGGCAGATACGCCAAAATGGCTGAGGTTCCTGTCACCACCTCCACTTGGGA----------------------TGACAGCTTGA-GCAGACCCTTACACCTCTCCTTTGGACTT-CCTCAACCGAACCCAATGCCCTTCAAACCCCAGAGGAGGAAGTCACCTTTGACTGGTCGAA--------------------------------------------------------------------------------------------TTGCAATCCTTCCTTTGCATATGAGCCAACCAATAGGAAACCGTTCTGCCTTACAACGTTATGTAAA-CCC---CCTACCACC---TTGTCTTGGCGCGA----CTT-CCTCGACTCACTCTCTTTCCC---CCGTGAGTCGTGGAACCTCGCCC-------GAGGGTGCCTGCAATAAAATCTGTTCTTGGACCCTCGCTTGCCTTGGCGGTCTCATTTCCGTCTAGTTACT---AAAAAACTTAACA--------
>chr11_22477845
T--ATTCGGGCCAGGCGGGAAGGGAAACTCCTCAAGATGGCAGATACGCCAAAATGGCTGAGGTTCCTGTCACCACCTCCACTTGGGATGCCAATGGACCAATGACCTGCTGACCGCTTGA-GCAGACCCTTACACGTCTCCTTTGGACTT-CCCCAACCGAACCCAATGCCCTTCAAACCCCAGAGGAGGAAGTCACCTTTGACTGGTCGAATTGCAATCCTTCCTTTGCATAGTGAGGGTCACTCTGACTGGTTGGA----------------------------------------------TTGCAATCCTTCCTTTGCATATGAGCCAACCAATAGGAAACCGTTCTGCCTTACAACGTTAGGTAAA-CCC---CCTACCACC---TTGTCTTGGCGCGA----CTT-CCCCAACTCACTCTCTTTCCC---GCATGAGTCGTGGAACCTCGCCT-------GAGGGTGCCTGCAATAAAATCTGTTCTTGGACTCTCGCTTGCCTTGGCGGTCTCATTTCCATCTATTTACT---AAAAAACTTAACA--------
>chr11_28397565
T--GTTGGGGCCAGGCGGGAAAGGAAACTCCTCAAGATGGCGGATACGCCAAAATGGCTGAGGTTCCTGTCACCACCTCCACTTGGGCCGCCAATGGACCAATGACCTGCTGACAGCTTGACGCAGACCCTTACACCTCTCCTTTGGACTT-CCCCAGCCGAACCCAATGCCCTTCAAACCCCAGGGGAGGAAGTCACCTTTGACTGGTCGAATTGCAATCCTTCCTTTGCATAGTGAGGGTCACTCTGACTGGTTGGA----------------------------------------------TTGCAATCCTTCCTTTGCATATGAGCCAACCAATAGGAAACTGTTCTGCCTTACAACGTTATGTAAA-CCC---CCTACCACC---TTGTCTTGGCGCGA----CTT-CCCCGACTCACTCTCTTTCCC--CCCGTGAGTCGTGGAACCTCCCCC-------GAGGGTGCCTGCAATAAAATCTGTTCTTGGACCCTCGCTTGCCTTGGCGGTCTCATTTCCATTTAGTTACT--AAAAAAACCTAACA--------
>chr11_48336348
T--GTTGGGGCCAGGCGGGAAGGGAAACTCCTCAAGATGGCGGATACGCCAAAATGGCTGAAGTTCCTGTCACCACCTCCACTTGGGA----------------------TGACAGCTTGA-GCAGACCCTTACACCTCTCCTTTGGACTT-CCTCAACCGAACCCAATGCCCTTCAAACCCCAGAGGAGGAAGTCACCTTTGACTGGTCGAATTGCAATCCTTCCTATGCATAGTGAGGGTCACTCTGACTGGTTGGA----------------------------------------------TTGCAATCCTTCCTTTGCATATGAGCCAACCAATAGGAAACCGTTCTGCCTTACAACGTTATGTAAA-CCC---CCTACCACC---TTGTCTTGGGGCGA----CTT-CCTCGACTCACTCTCTTTCCC---CCGTGAGTCGTGGAACCTCGCCC-------GAGGGTGCCTGCAATAAAATCTGTTCTTGGACCCTCGCTTGCCTTGGCGGTCTCATTTCCGTCTAGTTACT--AAAAAAACTTAACA--------
>chr11_71939089
T--GTTGGGGCCAGGCGGGAAGGGAAACTCCTCAAGATGGCGGATACGCCAAAATGGCTGAAGTTCCTGTCACCACCTCCACTTGGGA----------------------TGACAGCTTGA-GCAGACCCTTACACCTCTCCTTTGGACTT-CCTCAACCGAACCCAATGCCCTTCAAACCCCAGAGGAGGAAGTCACCTTTGACTGGTCGAATTGCAATCCTTCCTTTGCATAGTGAGGGTCACTCTGACTGGTTGGA----------------------------------------------TTGCAATCCTTCCTTTGCATATGAGCCAACCAATAGGAAACCGTTCTGCCTTACAACGTTATGTAAA-CCC---CCTACCACC---TTGTCTTGGGGCGA----CTT-CCTCGACTCACTCTCTTTCCC---CCGTGAGTCGTGGAACCTCGCCC-------GAGGGTGCCTGCAATAAAATCTGTTCTTGGACCCTCGCTTGCCTTGGCGGTCTCATTTCCGTCTAGTTACT--AAAAAAACTTAACA--------
>chr12_588632
T--GTTGGGACCAGGCGGGAAGGGAAACTCCTCAAGATGGCGGATACTCCAAAATGGCTGAGGTTCCTGTCACCACCTCCACTTGGGACGCCAATGGGCCAATGACCTACTGACAGCTTGA-GCAGACCCTTACACCTCCCCTTTGGACTT-CCCCAACCGAACCCAATGCCCTTCAAACCCCAGAGGAGTTAGTCACCTTTGGCTGGTCGAATTGCAATCCTTCCTTTGCATAGTGAGGGTCACTCTGACCGGTTGGA----------------------------------------------TTGCAAGCCTTCCTTTGTATATGAGCCGACCAATAGGAAACCGTTCTGCCTTACAACGTTATGTAAA-CCC---CCGACCACC---TTGTCCTGGTGCGA----CTT-CCCAGACTCACTCTCTTTCCC---CCGTGAGTCGTGGAACCTCGCCC-------GAGGGTGCCTGCAATAAAATCTGTTCTTGGACCCTCGCTTGCCTTGGCGGTCTCATTTCCATTTAGTTACT---AAAAAACCTAACA--------
>chr12_25108344
T--GTTGGGGCCAGGCGGGAAGGGAAACTCCTCAAGATGGCGGATACGCCAAAATGGCTGATGTTCCTGTCACCACCTCCACTTGGGA----------------------CGACAGCTTGA-GCAGACCCTTACACCTCTCCTTTGGACTT-CCCCAACCGAACCCAATGCCCTTCAAACCCCAGAGGAGGAAGTCACCTTTGACTGGTCGAATTGCAATCCTTCCTTTGCATAGTGAGGGTCACTCTGACTGGTTGGA----------------------------------------------TTGCAATCCTTCCTTTGCATATGAGCCAACCAATAGGAAACCGTTCTGCCTTACAACGTTATGTAAA-CCC---CCGACCACC---TTGTCTTGGCGCGA----CTT-CCTCGACTCACTCTCTTTCCC---CCGTGAGTCGTGGAACCTCGCCC-------GAGGGTGCCTGCAGTAAAATCTGTTCTTGGACCCTCGCTTGCCTTGGCGGTCTCATTTCCATCTAGTTACT---AAAAAACTTAACA--------
>chr12_38815695
T--GTTGGGGCCAGGCGGGAAGGGAAACTCCTCAAGATGGCGGATACGCCAAAATGGCTGAGGTTCCTGTCACCACCTTCACTTGGGA----------------------CGACAGCTTGA-GCAGACCCTTACACCTCTCCTTTGGACTT-CCCCAACCGAACCCAATGCCCTTCAAACCCCAGAGGAGGAAGTCACCTTTGACTGGTCGAATTGCAATCCTTCCTTTGCATAGTGAGGGTCACTCTGACTGGTTGGA----------------------------------------------TTGCAATCCTTCCTTTGCATATGAGCCAACCGATAGGAAACCGTTCTGCCTTACAACGTTATGTAAA-CCC---CCTACCACC---TTGTCTTGG-GCGA----CTT-CCTCGACTCACTCTCTTTCCC---CCGTGAGTCGTGGAACCTCGCCC-------GAGGGTGCCTGCAATAAAATCTGTTCTTGGACCCTCGCTTGCCTTGGCGGTCTCATTTCCATCTAGTTACT---AAAAAACTTAACA--------
>chr12_869873(5’)
T--GTTGGGGCCAGGCGGGAAGGGAAACTCCTCAAGATGGCGGATACGCCAAAATGGCTGAAGTTCCTGTCACCACCTCCACTTGGGA----------------------TGACAGCTTGA-GCAGACCCTTACACCTCTCCTTTGGACTT-CCTCAACCGAACCCAATGCCCTTCAAACCCCAGAGGAGGAAGTCACCTTTGACTGGTCGAATTGCAATCCTTCCTTTGCATA-TGAG------------------------------------------------------------------------------------------C-CAACCAATAGGAAACCGTTCTGCCTTACAACGTTATGTAAA-CCC---CCTACCACC---TTGTCTTGGGGCGA----CTT-CCTCGACTCACTCTCTTTCCC---CCGTGAGTCGTGGAACCTCGCCC-------GAGGGTGCCTGCAATAAAATCTGTTCTTGGACCCTCGCTTGCCTTGGTGGTCTCATTTCCGTCTAGTTACTAAAAAAAAACTTAACA--------
>chr12_869873(3’)
T--GTTGGGGCCAGGCGGGAAGGGAAACTCCTCAAGATGGCGGATACGCCAAAATGGCTGAAGTTCCTGTCACCACCTCCACTTGGGA----------------------TGACAGCTTGA-GCAGACCCTTACACCTCTCCTTTGGACTT-CCTCAACCGAACCCAATGCCCTTCAAACCCCAGAGGAGGAAGTCACCTTTGACTGGTCGAATTGCAATCCTTCCTTTGCATA-TGAG------------------------------------------------------------------------------------------C-CAACCAATAGGAAACCGTTCTGCCTTACAACGTTATGTAAA-CCC---CCTACCACC---TTGTCTTGGGGCGA----CTT-CCTCGACTCACTCTCTTTCCC---CCGTGAGTCGTGGAACCTCGCCC-------GAGGGTGCCTGCAATAAAATCTGTTCTTGGACCCTCGCTTGCCTTGGCGGTCTCATTTCCGTCTAGTTACTAAAAAAAAACTTAACA--------
>chr13_10866647
T--GTTGGGGCCAGGCGGGAAGGGAAACTCCTCAAGATGGCGGATACGCCAAAATGGCTGAAGTTCCTGTCACCACCTCCACTTGGGA----------------------TGACAGCTTGA-GCAGACCCTTACACCTCTCCTTTGGACTT-CCTCAACCGAACCCAATGCCCTTCAAACCCCAGAGGAGGAAGTCACCTTTGACTGGTCGAATTGCAATCCTTCCTATGCATAGTGAGGGTCACTCTGACTGGTTGGA----------------------------------------------TTGCAATCCTTCCTTTGCATATGAGCCAACCAATAGGAAACCGTTCTGCCTTACAACGTTATGTAAA-CCC---CCTACCACC---TTGTCTTGGGGCGA----CTT-CCTCGACTCACTCTCTTTCCC---CCGTGAGTCGTGGAACCTCGCCC-------GAGGGTGCCTGCAATAAAATCTGTTCTTGGACCCTCGCTTGCCTTGGCGGTCTCATTTCCGTCTAGTTACT-AAAAAAAACTTAACA--------
>chr13_16157778
T--GTTGGGGCCAGGCGGGAAGGGAAACTCTTCAAGATGGCGGATACGCCAAAATGGCTGAGGTTCCTGTCACCACCTCCACTTGGGA----------------------CGACAGCTTGA-GCAGACCCTTACACCTCTCCTTTGGACTT-CCTCAACCGAACCCAATGCCCTTCAAACCCCAGAGGAGGAAGTCACCTTTGACTGGTCGAA--------------------------------------------------------------------------------------------TTGCAATCCTTCCTTTGCATATGAGCCAACCAATAGGAAACCGTTCTGCCTTACAACGTTATGTAAA-CCCTTGTTTACAACC---TTGTCTTGGCGCGA----CTT-CCTCGACTCACTCTCTTTCCC---CCGTGAGTCGTGGAACCTCGCCC-------GAGGGTGCCTGCAATAAAATCTGTTCTTGGACCCTCGCTTGCCTTGGTGGTCTCATTTCCGTCTAGTTACT-AAAAAAAACTTAACA--------
>chr13_17413419
T--GTTGGGGCCAGGCGGGAAGGGAAACTCCTCAAGATGGCGGATACGCCAAAATGGCTGAAGTTCCTGTCACCACCTCCACTTGGGA----------------------TGACAGCTTGA-GCAGACCCTTACACCTCTCCTTTGGACTT-CCTCAACCGAACCCAATGCCCTTCAAACCCCAGAGGAGGAAGTCACCTTTGACTGGTCGAATTGCAATCCTTCCTTTGCATAGTGAGGGTCACTCTGACTGGTTGGA----------------------------------------------TTGCAATCCTTCCTTTGCATATGAGCCAACCAATAGGAAACCGTTCTGCCTTACAACGTTATGTAAA-CCC---CCTACCACC---TTGTCTTGGGGCGA----CTT-CCTCGACTCACTCTCTTTCCC---CCGTGAGTCGTGGAACCTCGCCC-------GAGGGTGCCTGCAATAAAATCTGTTCTTGGACCCTCGCTTGCCTTGGCGGTCTCATTTCCGTCTAGTTACT--AAAAAAACTTAACA--------
>chr13_28098063
T--GTTGGGGCCAGGCGGGAAGGGAAACTCCTCAAGATGACAGATATGCCAAAATGGCTGAGGTTCCTGTCACCACCTCCACTTGGGACGCCAATGGACCAATGACCTGCTGACAGCTTGA-GCAGACCCTTACACCTCTCCTTTGGACTT-CCCCAACCGAACCCAATGCCCTTCAAACCCCAGAGGAGGAAGTCACCTTTGACTGGTCGAATTGCAATCCTTCCTTTGCATAGTGAGGGTCACTCTGACTGGTTGGA----------------------------------------------TTGCAATCCTTCCTTTGCATATGAGCCAACCAATAGGAAACCGTTCTGCCTTACAACGTTATGTAAACCCCCTACCTACCACC---TTGTCTTGGCGCGA----CTT-CCCCGATTCACTCTCTTTCCC---CCGTGAGTCGTGGAACCTCGCCC-------GAGGGTGCCTGCAATAAAATCTGTTCTTGGACCCTCGCTTGCCTTGGCGGTCTCATTTCCATCTAGTTAGT---AAAAAACTTAACA--------
>chr13_31252566
T--GTTGGGGCCAGGCGGGAAGGGAAACTCCTCAAGATGACGGATATGCCAAAATGGCTGAGGTTCCTGTCACCACCTCCACTTGGGACGCCAATGGGCCAATGACCTGCTGACAGCTTGA-GCAGACCCTTACACCTCTCCTTTGGACTT-CCCCAACCGAACCCAATGCCCTTCAAACCCCAGAGGAGGAAGTCACCTTTGACTGGTCGAATTGCAATCCTTCCTTTGCATAGTGAGGGTCACTCTGACTGGTTGGA----------------------------------------------TTGCAATCCTTCCTTTGCATATGAGCCAACCAATAGGAAACCATTCTGCCTTACAACGTTATGTAAA-CCC---CCTACCACC---TTGTCTTGGTGCGA----CTT-CCCCGACTCACTCTCTTTCCC---CCGTGAGTCGTGGAACCTCGCCC-------GAGGGTGCCTGCAATAAAATCTGTTCTTGGACCCTCGCTTGCCTTGGCGGTCTCATTTCCATCTAGTTACT---AGAAAACTTAACA--------
>chr13_32380539(5’)
T--GTTGGGGCCAGGCGGGAAGGGAAACTCCTCAAGATGGCGGATACGCCAAAATGGCTGAAGTTCCTGTCACCACCTCCACTTGGGA----------------------TGACAGCTTGA-GCAGACCCTTACACCTCTCCTTTGGACTT-CCTCAACCGAACCCAATGCCCTTCAAACCCCAGAGGAGGAAGTCACCTTTGACTGGTCGAATTGCAATCCTTCCTATGCATAGTGAGGGTCACTCTGGCTGGTTGGA----------------------------------------------TTGCAATCCTTCCTTTGCATATGAGCCAACCAATAGGAAACCGTTCTGCCTTACAACGTTATGTAAA-CCC---CCTACCACC---TTGTCTTGGTGCGA----CTT-CCCCGACTCACTCTCTTTCCC---CCGTGAGTCGTGGAACCTCGCCC-------GAGGGTGCCTGCAATAAAATCTGTTCTTGGACCCTCGCTTGCCTTGGCGGTCTCATTTCCGTCTAGTTACT--AAAAAAACTTAACA--------
>chr13_32380539(3’)
T--GTTGGGGCCAGGCGGGAAGGGAAACTCCTCAAGATGGCGGATACGCCAAAATGGCTGAAGTTCCTGTCACCACCTCCACTTGGGA----------------------TGACAGCTTGA-GCAGACCCTTACACCTCTCCTTTGGACTT-CCTCAACCGAACCCAATGCCCTTCAAACCCCAGAGGAGGAAGTCACCTTTGACTGGTCGAATTGCAATCCTTCCTATGCATAGTGAGGGTCACTCTGACTGGTTGGA----------------------------------------------TTGCAATCCTTCCTTTGCATATGAGCCAACCAATAGGAAACCGTTCTGCCTTACAACGTTATGTAAA-CCC---CCTACCACC---TTGTCTTGGTGCGA----CTT-CCCCGACTCACTCTCTTTCCC---CCGTGAGTCGTGGAACCTCGCCC-------GAGGGTGCCTGCAATAAAATCTGTTCTTGGACCCTCGCTTGCCTTGGCGGTCTCATTTCCGTCTAGTTACT--AAAAAAACTTAACA--------
>chr14_22936481
T--GTTGGGGCCAGGCGGGAAGGGAAACTCCTCAAGATGGCGGATACGCCAAAATGGCTGAGGTTCCTGTCACCACCTCCACTTGGGA----------------------TGACAGCTTGA-GCAGACCCTTAAACCTCTCCTTTGGACTT-CCCCAACCCAACCCAATGCCCTTCAAACCCCAGAGGAGGAAGTCACCTTTGACTGGTCGAATTGCAATCCTTCCTTTGCATAGTGAGGGTCACTCTGACTGGTTGGA----------------------------------------------TTGCAATCCTTCCTTTGCATATGAGCCAACCAATAGGAAACCGTTCTGCCTTACAACGTTATGTAAA-CCC---CCTACCACC---TTGTCTTGGCGCGA----CTT-CCTCGACTCACTCTCTTTCCC---CCGTGAGTCGTGGAACCTCGCCC-------GAGGGTGCCTGCAATAAAATCTGTTCTTGGACCCTCGCTTGCCTTGGCGGTCTCATTTCCATCCAGTTACT---AAAAAACTTAACA--------
>chr14_34515758
T--GTTGGGGCCAGGCGGGAAGGGAAACTCCTCAAGATGGCGGATACGCCAAAATGGCTGAGGTTCCTGTCACCACCTCCACTTGGGA----------------------CGACAGCTTGA-GCAGACCCTTACACCTCTCCTTTGGACTT-CCCCAACCGAACCCAATGCCCTTCAAACCCCAGAGGAGGAAGTCACCTTTGACTGGTCGAATTGCAATCCTTCCTTTGCATAGTGAGGGTCACTCTGACTGGTTGGA----------------------------------------------TTGCAATCCTTCCTTTGCATATGAGCCAACCAATAGGAAACCGTTCTGCCTTACAACGTTATGTAAA-CCC---CCTACCACC---TTGTCTTGGCCCGA----CTT-CCCC-ATTCACTCTCTTTCCC---CCGTGAGTCGTGGAACCTCGCCC-------GAGGGTGCCTGCGATAAAATCTGTTCTTGGACCCTCGCTTGCCTTGGCGGTCTCATTTCCATCTAGTTACT---AAAAAACTTAACA--------
>chr15_2402491
T--GTTGGGGCCAGGCGGGAAGGGAAACTCCTCAAGATGGCGGATACGCCAAAATGGCTGAGGTTCCTGTCACCACCTCCACTTGGGA----------------------CGACAGCTTGA-GCAGACCCTGACACCTCTCCTTTGGACTT-CCCCAACCGAACCCAATGCCCTTCAAACCCCAGAGGAGGAAGTCACCTTTGACTGGTCAAA--------------------------------------------------------------------------------------------CTGCAATCCTCCCTTTGCATATGAGCCAACCAATAGGAAACCGTTCTGCCTTACAACGTTATGTAAA-CCCCCCCCGACCACC---TTGTCTTGGCGCGA----CTT-CCTGGACTCACTCTCTCTCCC---CCGTGAGTCCTGGAACCTCGCCC-------GAGGGTGCCTGCAATAAAATCTGTTCTTGGACCCTCGCTTACCTTGGCGGTCTCATTTCCATCTAGTTACT---AAAAAACTTAACA--------
>chr15_4009885
T--GTTGGGGCCAGGCGGGAAGGGAAACTCCTCAAGATGGCGGATACGCCAAAATGGCTGAGGTTCCTGTCACCACCTCCACTTGGGA----------------------CGACAGCTTGA-GCAGACCCTGACACCTCTCCTTTGGACTT-CCCCAACCGAACCCAATGCCCTTCAAACCCCAGAGGAGGAAGTCACCTTTGACTGGTCAAA--------------------------------------------------------------------------------------------CTGCAATCCTCCCTTTGCATATGAGCCAACCAATAGGAAACCGTTCTGCCTTACAACGTTATGTAAA-CCC--CCCGACCACC---TTGTCTTGGCGCGA----CTT-CCTGGACTCACTCTCTTTCCC---CCGTGAGTCGTGGAACCTCGCCC-------GAGGGTGCCTGCAATAAAATCTGTTCTTGGACCCTCGCTTGCCTTGGCGGTCTCATTTCCATTTAGTTTCT--AAAAAAACCTAACA--------
>chr15_17795124
T--GTTGGGGCCAGGCGGGAAGGGAAACTCCTCAAGATGGCGGATATGCCAAAATGGCTGAGGTTCCTGTCACCACCTCCACTTGGGA----------------------CGACAGCTTGA-GCAGACCCTTACACCTCTCCTTTGGACTT-CCCCAACCGAACCCAATGCCCTTCAAACCCCAGAGGAGGAAGTCACCTTTGACTGGTCGAATTGCAATCCTTCCTTTGCATAGTGAGGGTCACTCTGACTGGTTGGA----------------------------------------------TTGCAATTCTTCCTTTGCATATGAGCCAACCAATAGGAAACCGTTCTGCCTTACAACGTTATGTAAA-CCC---TCGACCACC---TTGTCTTGGCGCGA----CTT-CCTCGACTCACTCTCTTTCCC---CCCTGAGTCGTGGAACCTCCTCC-------GAGGGTGCCTGCAATAAAATCTGTTCTTGGACCCTCGCTTGCCTTGGCGGTCTCATTTCCATCTAGTTACT---AAAAAACTTAACA--------
>chr15_37060527
T--GTTGGGGCCAGGTGGGAAGGGAAACTCCTCAAGATGGCGGATGCGCCAAAATGGCTGAGGTTCCTGTCACCACCTCCACTTGGGA-----------------------GACAGCTTGA-GCAGACCCTTACACCTCTCCTTTGGACTT-CCCCAACCGAACCCAATGCCCTTCAAACCCCAGAGGAGGAAGTCACCTTTGACTGGTCGAATTGCAATCCTTCCTTTGCATAGTGAGGGTCACTCTGACTGGTTGGA----------------------------------------------TTGCAATCCTTCCTTTGCATATGAGCCAACCAATAGGAAACGGTTCTGCCTTACAACGTTATGTAAA-CCC---CCTACCACC---TTGTCTTGGCGCGA----CTT-CCTCGACTCACTCTCTTTCCC---CCGTGAGTCGTGGAACCTCGCCC-------GAGGGTGCCTGCAATAAAATCTGTTCTTGGACCCTCGCTTGCCTTGGCGGTCTCATTTCCATCTAGTTACT---AAAAAACTTAACA--------
>chr15_42435892
T--GTTGGGGCCAGGCGGGAAGGGAAACTCCTCAAGATGGAGGATACCCCAAAATGGCTGAGGTTCCTGTCACCACCTCCACTTGGGACACCAATGGACCAATGACCTGCTGACAGCTTGACGCAGACCCTTACACCTCCCCTTTGGATTTCCCCCAACTGAACCCAATGCCCTTCAAACCCCAGAGGAGGAAGTCACCTTTGACTGGTCGAATTGCAATCCTTCCTTTGCATAGTGAGGGTCACTCTGACTGGTTGGA----------------------------------------------TTGCAATCCTTCCTTTGCATATGAGCCAACCAATAGGAAACCGTTCTGCCTTACAATGTTATGTAAA-CCC---CCTACCACC---TTATCTTGGCCCGA----CTTCCCCCGACTCACTCTCTTTCCC---CCATGAGTCGTGGAACCTCGCCC-------GAGAGTGCCTGTAATAAAATCTGTTCTTGGATCCTCACTTGCCTTGGTGGTCTCATTTCCATTTAGTTACT---AAAAAACCTAACA--------
>chr16_6873790
T--GTTGGGGCCAGGCGGGAAGGGAAACTCCTCAAGATGGCGGATACGCCAAAATGGCTGAGGTTCCTGTCACCACCTCCACTTGGGA----------------------TGACAGCTTGA-GCAGACCCTTACACCTCTCCTTTGGACTT-CCTCAACCGAACCCAATGCCCTTCAAACCCCAGAGGAGGAAGTCACCTTTGACTGGTCGAA--------------------------------------------------------------------------------------------TTGCAATCCTTCCTTTGCATATGAGCCAACCAATAGGAAACCGTTCTGCCTTACAACGTTATGTAAA-CCC----CGACCACC---TTGTCTTGGCGCGA----CTT-CCTCGACTCACTCTCTTTCCC---CCGTGAGTCGTGGAACCTCGCCC-------GAGGGTGCCTGCAATAAAATCTGTTCTTGGACCCTCGCTTGCCTTGGCGGTCTCATTTCCGTCTAGTTACT---AAAAAACTTAACA--------
>chr16_8045798
T--GTTGGGGCCAGGCGGGAAGGGAAACTCCTCAAGATGGCAGATACACCAAAATGGCTGAGGTTCCTGTCACCACCTCCACTTGGGACACCAATGGACCAATGACCTGCTGACAGCTTGA-GCAGACCCTTACACCTCTCCTTTGGACTT-CCCCAACCGAACCCAATGCCCTTCAAACCCCAGAGGAGGAAGTCACCTTTGACTGGTCGAA--------------------------------------------------------------------------------------------TTGCAATCCTTCCTTTGCATATGAGCCAACCAATAGGAAACCGTTCTGCCTTACAACGTTATGTAAA-CCC----CGACCACC---TTGTCTTGGCGCGA----CTT-CCTCGACTCACTCTCTTTCCC---CCATGAGTCGTGGAACCTCGCCC-------GAGGGTGCCTGCAATAAAATCTGTTCTTGGACCCTCGCTTGCCTTGGCGGTCTCATTTCCATCTAGTTACT---AAAAAACTTAACA--------
>chr16_31421055
T--GTTGGGGCCAGGCGGGAAGGGAAACTCCTCAAAATGGCGGATACGCCAAAATGGCTGAGGTTCCTATCACCACCTCCACTTGGGA----------------------GGACAGCTTGA-GCAGACCCTTACACCTCTCCTTTGGACTT-CCCCAACCGAACCCAATGCCCTTCAAACCCCAGAGGAGGAAGTCACCTTTGACTGGTCGAATTGCAATCCTTCCTTTGCATAGTGAGGGTCACTCTGACTGGTTGGA----------------------------------------------TTGCAATCCTTCCTTTGCATATGAGCCAACCAATAGGAAACCGTTCTGCCTTACAACGTTATGTAAA-CCC---CCTACCACC---TTGTCTTGGCACGA----CTT-CCTCGACTCACTCTCTTTCCC---CCGTGAGTCGTGGAACCTCTCCC-------GAGGGTGCCTGCAATAAAATCTGTTCTTGGACCCTCGCTTGCCTTGGCGGTCTCATTTCCATCTAGTTACT---AAAAAACTTAACA--------
>chr17_30368791
T--GTTGGGGCCAGGCGGGAAGGGAAACTCCTCAAGATGGCGGATACGCCAAAATGGCTGAAGTTCCTGTCACCACCTCCACTTGGGA----------------------TGACAGCTTGA-GCAGACCCTTACACCTCTCCTTTGGACTT-CCTCAACCGAACCCAATGCCCTTCAAACCCCAGGGGAGGAAGTCACCTTTGACTGGTCGAATTGCAATCCTTCCTTTGCATAGTGAGGGTCACTCTGACTGGTTGGA----------------------------------------------TTGCAATCCTTCCTTTGCATATGAGCCAACCAATAGGAAACCGTTCTGCCTTACAACGTTATGTAAA-CCC---CCTACCACC---TTGTCTTGGGGCGA----CTT-CCTCGACTCACTCTCTTTCCC---CCGTGAGTCGTGGAACCTCGCCC-------GAGGGTGCCTGCAATAAAATCTGTTCTTGGACCCTCGCTTGCCTTGGCGGTCTCATTTCCGTCTAGTTACT--AAAAAAACTTAACA--------
>chr17_33731546
T--GTTGGGGCCAGGCGGGAAGGGAAACTCCTCAAGATGGCGGATACGCCAAAATGGCTGAGGTTCCTGTCACCACCTGCACTTGGGA----------------------CGACAGCTTGA-GCAGACCCTTACACCTCTCCTTTGGACTT-CCCCAACCTAACCCAATGCTCTTCAAACCCCAGAGGAGGAAGTCACCTTTGACTGGTCGAATTGCAATCCTTCCTTTGCATAGTGAGGGTCACTCTGACTGGTTGGA----------------------------------------------TTGCAATCCTTCCTTTGCATATGAGCCAACTAATAGGAAACCGTTCTGCCTTACAACGTTATGTAAA-CCC---CCTACCACC---TTGTCTTGGGGCGA----CTT-CCTCGACTCACTCTCTTTCCCC--CCGTGAGTCGTGGAACCTCGCCC-------GAGGGTGCCTGCAATAAAATCTGTTCTTGGACCCTCGCTTGCCTTGGCGGTCTCATTTCCATCTAGTTACT---AAAAAACTTAACA--------
>chr17_45768313
T--GTTGGGGCCAGGCGGGAAGGGAAACTCCTCAAGATGGCGGATATGCCAAAATGGCTGAGGTTCCTGTCACCACCTCCACTTGGGA----------------------CGACAGCTTGA-GCAGACCCTTACACCTCTCCTTTGGACTT-CCCCAACCGAATCCAATGCCCTTCAAACCCCAGAG---GAAGTCACCTTTGACTGGTCGAATTGCAATCCTCCCTTTGCATAGTGAAGGTCACTCTGACTGGTTGGA----------------------------------------------TTGCAATCCTTCCTTTGCATATGAGCCAACCAATAGGAAACCGTTCTGCCTTACAACGTTAGGTAAA-CCC---CCGACCACC---TTGTCTTGGCGCGA----CTT-CCTCGACTCACTCTCTTTCCC---CCGTGAGTCGTGGAACCTAG-CA-------GAGGGTGCCTGCAATAAAATCTGTTCTTGGACCCTCGCTTGCCTTGGCGGTCTCATTTCCATCTAGTTACT---AAAAAACTTAACA--------
>chr17_9744973(3’)
--------------------------------------------------------------------------------------------------------------------------------------------------------------------------------------------------------------------------------------------------------------------------------------------------------------------------------------------------------------------------GTTATGTAAA-CCC---CCTACCACC---TTGTCTTGGGGCGA----CTT-CCTCGACTCACTCTCTTTCCC---CCGTGAGTCGTGGAACCTCGCCC-------GAGGGTGCCTGCAATAAAATCTGTTCTTGGACCCTCGCTTGCCTTGGCGGTCTCATTTCCGTCTAGTTACT--AAAAAAACTTAACA--------
> chr17_9744973(5’)
T--GTTGGGGCCAGGCGGGAAGGGAAACTCCTCAAGATGGCGGATACGCCAAAATGGCTGAAGTTCCTGTCACCACCTCCACTTGGGA----------------------TGACAGCTTGA-GCAGACCCTTACACCTCTCCTTTGGACTT-CCTCAACCGAACCCAATGCCCTTCAAACCCCAGAGGAGGAAGTCACCTTTGACTGGTCGAATTGCAATCCTTCCTTTGCATAGTGAGGGTCACTCTGACTGGTTGGA----------------------------------------------TTGCAATCCTTCCTTTGCATATGAGCCAACCAATAGGAAACCGTTCTGCCTTACAACGTTATGTAAA-CCC---CCTACCACC---TTGTCTTGGGGCGA----CTT-CCTCGACTCACTCTCTTTCCC---CCGTGAGTCGTGGAACCTCGCCC-------GAGGGTGCCTGCAATAAAATCTGTTCTTGGACCCTCGCTTGCCTTGGCGGTCTCATTTCCGTCTAGTTACT--AAAAAAACTTAACA--------
>chr18_25081797
T--GTTGGGGCCAGGTGGGAAGGGAAACTCCTCAAGATGGCGGATACCCCAAAATGGTTGAGGTTCCTGTCACCACCTCCACTTGGGACGCCAATGGACCAATGACCTGCTGACAGCTTGACGCAGACCCTTACATCTCTCCTTTGGACTT-CCCCAACCTAACCCAATGCCCTTCAAACCCCAGAGGAGGAAGTCACCTTTGACTGGTCGAATTGCAATCCTTCCTTTGCATAGTGAGGGTCACTCTGACTGGTTGGA----------------------------------------------TTGCAATCCTTCCTTTGCATATGAGCCAACCAATAGGAAACCGTTCTGCCTTACAACGTTATGTAAA-CCC---CCTACCACC---TTGTCTTGGTGCGA----CTT-CCCCGACTCACTCCCCGCCCCGCCCCATGAGTTGTGGAACCTCACCC-------CAGGGTGCCTGCAATAAAATCTGTTCTTGGACCCTCGCTTGCCTTGGCAGTCTCATTTCCATTTAGTTACT---AAAAAACCTAACA--------
>chr18_27480102
T--GTTGGGGCCAGGCGGGAAGGGAAACTCCTCAAGATGGTGGATACGCCAAAATGGCTGAGGTTCCTGTCACCACCTCCACTTGGGA----------------------CGACAGCTTGA-GCAGACCCTTACACCTCTCCTTTGGACTT-CCCCAACCGAACCCAATGCCCTTCAAACCCCAGAGGAGGAAGTCACCTTTGACTGGTCGAA--------------------------------------------------------------------------------------------TTGCAATCCTTCCTTTGCATATGAGCCAACCAATAGGAAACCGTTCTGCCTTACAACGTTATGTAAA-CCC---CCTACCACC---TTGTCTTGGCGCGA----CTT-CCCCGACTCACTCTCTTTCCC---CCGTGAGTCGTGGAACCTCGCCC-------AAGGGTGCCTGCAATAAAATCTGTTCTTGGACCCTCGCTTGCCTTGGCGGTCTCATTTCCATCTAGTTACT--AAAAAAACTTAACA--------
>chr19_9813667
T--GTTGGGGCCAGGCGGGAAGGGAAACTCCTCAAGATGGCGGATACGCCAAAATGGCTGAACTTCCTGTCACCACCTCCACTTGGGA----------------------TGACAGCTTGA-GCAGACCCTTACACCTCTCCTTTGGACTT-CCTCAACCGAACCCAATGCCCTTCAAACCCCAGAGGAGGAAGTCACCTTTGACTGGTCGAATTGCAATCCTTCCTTTGCATAGTGAGGGTCACTCTGACTGGTTGGA----------------------------------------------TTGCAATCCTTCCTTTGCATATGAGCCAACCAATAGGAAACCGTTCTGCCTTACAACGTTATGTAAA-CCC---CCTACCACC---TTGTCTTGGCGCGA----CTT-CCTCGACTCACTCTCTTTCCC---CCGTGAGTCGTGGAACCTCGCCC-------GAGGGTGC------------CTGTTCTTGGACCCTCGCTTGCCTTGGCGGTCTCATTTCCGTCTAGTTACT-AAAAAAAACTTAACA--------
>chr19_19688393
T--GTTGGGGCCAGGCGGGAACGGAAACTCCTCAAGATGGCAGATACGCCAAAATGGCTGAGGTTCTTGTCACCACCTCCACTTGGGACGCCAATGGACCAATGACCTGCTGACAGCTTGA-GCAGAGCCTTACACCTCTCCTTTGGACTT-CCCCAACCGAAACCAATGCCCTTCAAACCCCAGAGGAGGAAGTCACCTTTGACTGGTCGCA--------------------------------------------------------------------------------------------TTGCAATCCTTCCTTTGCATATGAGCCAACCAATAGGAAACCGTTCTGCCTTACAACGTTATGTAAA-CCA---CCTACCACC---TTGTCTTGGCGCGA----CTT-CCCCGACTCACTCTCTTTCCC---CCGTGAGTCGTGGAACCTCGCCC-------GAGGGTGCCTGCAATAAAATCTGTTCTTGGACCCTCGCTTGCCTTGGCGGTCTCATTTCCATCTAGTTACT---AAAAAACTTGACA--------
>chr19_23635808
T--GTTGGGGCCAGGCGGGAAGGGAAACTCCTCAAGATGGCGGATACGCCAAAATGGCTGAGGTTCCTGTCACCACCTCCACTTGGGA----------------------CGACAGCTTGA-GCAGACCCTTACACCTCTCCTTTGGACTT-CCCCAACCGAACCCAATGCCCTTCAAACCCCAGAGGAGGAAGTCACCTTTGACTGGTCGAATTGCAATCCTTCCTTTGCATAGTGAGGGTCACTCTGACTGGTTGGA----------------------------------------------TTGCAATCCTTCCTTTGCATATGAGCCAACCAATAGGAAACCGTTCTGCCTTACAACGTTATGTAAA-CCC---CCTACCACC---TTGTCTTGG-------------------------CTCTTTCCC---CCGTGAGTCGTGGAACCTCGCCC-------GAGGGTGCCTGCAGTAAAATCTGTTCTTGGACCCTCGCTTGCCTTGGCGGTCTCATTTCCATCTAGTTACT---AAAAAACTTAACA--------
>chr19_31613531
T--GTTGGGGCCAGGCGGGAAGGGAAACTCCTCAAGATGGCGGATACGCCAAAATGGCTGAAGTTCCTGTCACCACCTCCACTTGGGA----------------------TGACAGCTTGA-GCAGACCCTTACACCTCTCCTTTGGACTT-CCTCAACCGAACCCAATGCCCTTCAAACCCCAGAGGAGGAAGTCACCTTTGACTGGTCGAATTGCAATCCTTCCTTTGCATAGTGAGGGTCACTCTGACTGGTTGGA----------------------------------------------TTGCAATCCTTCCTTTGCATATGAGCCAACCAATAGGAAACCGTTCTGCCTTACAACGTTATGTAAA-CCC---CCTACCACC---TTGTCTTGGCGCAA----CTT-CCTCGACTCACTCTCTTTCCC---CCGTGAGTCGTGGAACCTCGCCC-------GAGGGTGCCTGCAATAAAATCTGTTCTTGGACCCTCGCTTGCCTTGGCGGTCTCATTTCCATCTAGTTACT---AAAAAACTTAACA--------
>chr2_1190746
T--GTTGGGGCCAGGCGGGAAGGGAAACTCCTCAAGATGGCGGATACGCCAAAATGGCTGAAGTTCCTGTCACCACCTCCACTTGGGA----------------------CGACAGCTTGA-GCAGACCCTTACACCTCTCCTTTGGACTT-CCCCAACCGAACCCAATGCCCTTCAAACCCCAGAGGAGGAAGTCACCTTTGACTGGTCGAATTGCAATCCTTCCTTTGCATAGTGAGGGTCACTCTGACTGGTTGGA----------------------------------------------TTGCAATCCTTCCTTTGCATATGAGCCGACCAATAGGAAACCGTTCTGCCTTACAACGTTATGTAAA-CCC---CCTACCACC---TTGTCTTGGCGCAA----CTT-CCTCGACTCACTCTCTTTCCC---CCGTGAGTCGTGGAACCTCGCCC-------GAGGGTGCCTGCAATAAAATCTGTTCTTGGACCCTCGCTTGCCTTGGCGGTCTCATTTCCGTCTAGTTACT---AAAAAACTTAACA--------
>chr2_7759676
T--GTTGGGGCCAGGCGGGAAGGGAAACTCCTCAAGATGGCGGATACGCCAAAATGGCTGAGGTTCCTGTCACCACCTCCACTTGGGA----------------------CGACAGCTTGA-GCAGACCCTTACACCTCTCCTTTGGACTT-CCTCAACCAAACCCAATGCCCTTCAAACCCCAGAGGAGGAAGTCACCTTTGACTGGTCGAATTGCAATCCTTCCTTTGCATAGTGAGGGTCACTCTGACTGGTTGGA----------------------------------------------TTGCAATCCTTCCTTTGCATATGAGCCAACCAATAGGAAACCGTTCTGCCTTACAACGTTATGTAAA-CCC---CCTATCACC---TTGTCTTGGCGCGA----CTT-CCTCGACTCACTCTCTTTCCCC--CCGTGAGTCGTGGAACCTCGCCC-------GAGGGTGCCTGCAATAAAATCTGTTCTTGGACCCTCGCTTGCCTTGGCGGTCTCATTTCCGTCTAGTTACT--AAAAAAACTTAACA--------
>chr2_32863024
T--GTCGGGGCCAGGCGGGAAGGGAAACTCCTCAAGATGGCGGATACGCCAAAATGGCTGAAGTTCCTGTCACCACCTCCACTTGGGA----------------------TGACAGCTTGA-GCAGACCCTTACACCTCTCCTTTGGACTT-CCTCAACCGAACCCAATGCCCTTCAAACCCCAGAGGAGGAAGTCACCTTTGACTGGTCGAATTGCAATCCTTCCTTTGCATAGTGAGCGTCACTCTGACTGGTTGGA----------------------------------------------TTGCAATCCTTCCTTTGCATATGAGCCAACCAATAGGAAACCGTTCTGCCTTACAACGTTATG-GAA-CCC---CCTACCACC---TTGTCTTGGGGCGA----CTT-CCTCGACTCACTCTCTTTCCC---CCGTGAGTCGTGGAACCTCGCCC-------GAGGGTGCCTGCAATAAAATCTGTTCTTGGACCCTCGCTTGCCTTGGCGGTCTCATTTCCGTCTAGTTACT--AAAAAAACTTAACATTTTAACA
>chr2_36108324
T--GTTGGGGCCAGGCGGGAAGGGAAACTCCTCAAGATGGCGGATACGCCAAAATGGCTGAAGTTCCTGTCACCACCTCCACTTGGGA----------------------TGACAGCTTGA-GCAGACCCTTACACCTCTCCTTTGGACTT-CCTCAACCGAACCCAATGCCCTTCAAACCCCAGAGGAGGAAGTCACCTTTGACTGGTCGAATTGCAATCCTTCCTATGCATAGTGAGGGTCACTCTGACTGGTTGGA----------------------------------------------TTGCAATCCTTCCTTTGCATATGAGCCAACCAATAGGAAACCGTTCTGCCTTACAACGTTATGTAAA-CCC---CCTACCACC---TTGTCTTGGGGCGA----CTT-CCTCGACTCACTCTCTTTCCC---CCGTGAGTCGTGGAACCTCGCCC-------GAGGGTGCCTGCAATAAAATCTGTTCCTGGACCCTCGCTTGCCTTGGCGGTCTCATTTCCGTCTAGTTACT--AAAAAAACTTAACA--------
>chr2_43125713
T--GTTGGGGCCAGGCGGGAAGGGAAACTCCTCAATATGGCGGATACGCCAAAATGGCTGAGGTTCCTGTCACCACCTCCACTTGGGA----------------------CGACAGCTTGA-GCAGACCCTTACACCTCTCCTTTGGACTT-CCCCAACCGAACCCAATGCCCTTCAAACCCCAGAGGAGGAAGTCACCTTTGACTGGTCGAATTGCAATCCTTCCTTTGCATAGTGAGGGTCACTCTGACTGGTTGGA----------------------------------------------TTGCAATCCTTC-------------------------------------CTTACAACGTTATGTAAA-CCC---CCTACCACC---TTGTCTTGGCGCGA----CTT-CCTCGACTCACTCTCTTTCCC---CTGTGAGTCGTGGAACCTCGCCC-------GAGGGTGCCTGCAATAAAATCTGTTCTTGGACCCTCGCTTGCCTTGGCGGTCTCATTTCCATCTAGTTACT---AAAAAACTTAACA--------
>chr2_65300388(3’)
T--GTTGGGGCCAGGCGGGAAGGGAAACTCCTCAAGATGGCGGATACGCCAAAATGGCTGAGGTTCCTGTCACCACCTCCACTTGGGACGCCAATGGACCAATGAACTGCTCACAGCTTGA-GCAGACCCTTACACCTCTCCTTTGGACTT-CCCCAACCTAACCCAATGCCCTTCAAACCCCAGAGGACGAAGACACCTTTGACTGGTCGAATTGCAATCCTTCCTTTGCATAGCGAGGGTCACTCTGACTGGTCGAA----------------------------------------------TTGCAATCCTTCCTTTGCATATGAGCCAACCAATAGGAAACCGTTCTGCCTTACAAGGTTATGTAAA-CCC---CCGACCACC---TTGTCTTGGCGCGA----CTT-CCTCGACTCACTCTCTTTCCC---CCGTGAGTCGTGGAACCTCGCCC-------GAGGGTGCCTGCAATAAAATCTGTTCTTGGACCCTCGCTTGCCTTGGCGGTCTCATTTCCATCTAGTTACT--AAAAAAACTTAACA--------
>chr2_65300388(5’)
T--GTTGGGGCCAGGCGGGAAGGGAAACTCCTCAAGATGGCGGATACGCCAAAATGGCTGAGGTTCCTGTCACCACCTCCACTTGGGACGCCAATGGACCAATGACCTACTGACAGCTTGA-GCAGACCCTTACACCTCTCCTTTGGACTT-CCCCAACCGAACCCAATGCCCTTCAAACCCCAGAGGAGGAAGTCACCTTTGACTGGTCGAATTGCAATCCTTCCTTTGCATAGCGAGGGTCACT----CTGGTTGGA----------------------------------------------TTGCAATCCTTGCTTTGCATATGAGCCAACCAATAGGAAACCGTTCTGCCTTACAACGTTATGTAAG-CCC---CCGACCACC---TTGTCTTGGCGCGA----CTT-CCTCGACTCACTCTCTTTCCC---CCGTGAGTCGTGGAACCTCGCCC-------GAGGGTGCCTGCAATAAAATCTGTTCTTGGACCCTCGCCTGCCTTGGCGGTCTCATTTCCATCCAGTTACT---AAAAAACTTAACA--------
>chr2_73233227
T--GTTGGGGCCAGGCGGGAAGGGAAACTCCTCAAGATGGCAGATACGCCAAAATGGCTGGGGTTCCTGTCACCACCTCCACTTGGGACGCCAATGGACCAATGACCTGCTGACAGCTTGA-GCAGACCCTTACACCTCTCCTTTGGACTT-CCCCAACCGAACCCAATGCCCTTCAAACCCCAGAGGAGGAAGTCACCTTTGACTGGTCGAATTGCAATCCTTCCTTTGCATAGTGAGGGTCACTCTGACTGGTTGGA----------------------------------------------TTGCAATCCTTCCTTTGCATATGAGCCAACCAATAGGAAACCGTACTGCCTTACAACGTTATGTAAA-CCC---CCTACCACC---TTGTCTTGGCGCGA----CTT-CCTCGACTCACTCTCTTTCCC---CCGTGAGTCGTGGAACCTCGCCC-------GAGGGTGCCTGCAATAAAATCTGTTCTTGGACCCTCGCTTGCCTTGGCGGTCTCATTTCCATCTAGTTACT---AAAAAACTTAACA--------
>chr20_12058450
T--GTTGGGGCCAGGCGGGAAGGGAAACTCCTCAAGATGGCGGATACGCCAAAATGGCTGAGGTTCTTGTCACCACCTCCACTTGGGA----------------------TGACAGCTTGA-GCAGACCCTTACACCTCTCCTTTGGACTT-CCTCAACCGAACCCAATGCCCTTCAAACCCCAGAGGAGGAAGTCACCTTTGACTGGTCGAATTGCAATCCTTCCTTTGCATAGTGAGGGTCACTCTGACTGGTTGGA----------------------------------------------TTGCAATCCTTCCTTTGCATATGAGCCAACCAATAGGAAACCGTTCTGCCTTACAACGTTATGTAAA-CCC---CCTACCACC---TTGTCTTGGCGCGA----CTT-CCTCGACTCACTCTCTTTCCC---CCGTGAGTCGTGGAACCTCGCCC-------GAGGGTGCCTGCAATAAAATCTGTTCTTGGACCCTCGCTTGCCTTGGCGGTCTCATTTCCGTCTAGTTACT---AAAAAACTTAACA--------
>chr20_14974979
T--GTTGGGGCCAGGCGGGAAGGGAAACTCCTCAAGATGGCGGATACGCCAAAATGGCTGAAGTTCCTGTCACCACCTCCACTTGGGA----------------------TGACAGCTTGA-GCAGACCCTTACACCTCTCCTTTGGACTT-CCTCAACCGAACCCAATGCCCTTCAAACCCCAGAGGAGGAAGTCACCTTTGACTGGTCGAATTGCAATCCTTCCTTTGCATAGTGAGGGTCACTCTGACTGGTTGGA----------------------------------------------TTGCAATCCTTCCTTTGCATATGAGCCAACCAATAGGAAACCGTTCTGCCTTACAACGTTATGTAAA-CCC---CCTACCACC---TTGTCTTGGGGCGA----CTT-CCTCGACTCACTCTCTTTCCC---CCGTGAGTCGGGGAACCTCGCCC-------GAGGGTGCCTGCAATAAAATCTGTTCTTGGACCCTCGCTTGCCTTGGCGGTCTCATTTCCGTCTAGTTACT--AAAAAAACTTAACA--------
>chr20_16677142
TAAGTTGGGGCCAGGCGGGAAGGGAAACTCCTCAAGATGGCGGATATGCCAAAATGGCTGAAGTTCCTGTCACCACCTCCACTTGGGA----------------------TGACAGCTTGA-GCAGACCCTTACACCTCTCCTTTGGACTT-CCTCAACCGAACCCAATGCCCTTCAAACCCCAGAGGAGGAAGTCACCTTTGACTGGTCGAATTGCAATCCTTCCTTTGCATAGTGAGGGTCACTCTGACTGGTTGGA----------------------------------------------TTGCAATCCTTCCTTTGCATATGAGCCAACCAATAGGAAACCGTTCTGCCTTACAACGTTATGTAAA-CCC---CCTACCACC---TTGTCTTGGGGCGA----CTT-CCTCGACTCACTCTCTTTCCC---CTGTGAGTCGTGGAACCTCGCCC-------GAGGGTGCCTGCAATAAAATCTGTTCTTGGACCCTCGCTTGCCTTGG-GGTCTCATTTCCGTCTAGTTACT--AAAAAAACTTAACA--------
>chr20_51974019
T--GTTGGGGCCAGGCGGGAAGGGAAACTCCTCAAGATGGCGGATACGCCAAAATGGCTGAGGTTCCTGTCACCACCTCCACTTGGGA----------------------CGACAGCTTGA-GCAGACCCTTACACCTCTCCTTTGGACTT-CCCCAACCGAACCCAATGCCCTTCAAACCCCAGAGGAGGAAGTCACCTTTGACTGGTCGAATTGCAATCCTTCCTTTGCATAGTGAGGGTCACT----CTGGTTGGA----------------------------------------------TTGCAATCCTTCCTTTGCATATGAGCCAACCAATAGGAAACCGTTATGCCTTACAACGTTATGTAAA-CCC---CCTACCACC---TTGTCTTGGCGCGA----CTT-CCTCGACTCACTCTCTTTCCC---CCGTGAGTCGTGGAACCTCGCCC-------GAGGGTGCCTGCAATAAAATCTGTTCTTGGACCCTTGCTTGCCTTGGCGGTCTCATTTCCGTCTAGTTACT---AAAAAACTTAACA--------
>chr21_5864030
T--GTTGGGGCCAGGTGGGAAGGGAAACTCCTCAAGATGGCGGATACGCCAAAATGGCTGAGGTTCCTGTCACCACCTCCACTTGGGA----------------------CGACAGCTTGA-GCAGACCCTTACACCTCTCCTTTGGACTT-CCCCAACCGAACCCAATGCCCTTCAAACCCCAGAGGAGGAAGTCACCTTTGACTGGTCGAATTGCAATCCTTCCTTTGCACAGTGAGGGTCACTCTGACTGGTTGGA----------------------------------------------TTGCAATCCTTCCTTTGCATATGAGCCAACCAATAGGAAACCGTTCTGCCTTACAACGTTATGTAAA-CCC---CCTACCACC---TTGTCTTGGCGCGA----CTT-CCTCGACTCACTCTCTTTCCC---CCGTGAGTCGTGGAACCTCGCCC-------GAGGGTGCCTGCAATAAAATCTGTTCTTGGACCCTCGCTTGCCTTGGCGGTCTCATTTCCATCTAGTTACT---AAAAAACTTAACA--------
>chr21_9814350
T--GTTGGGGCCAGGCGGGAAGGGAAACTCCTCAAGATGGCGGATACGCCAAAATGGCTGAAGTTCCTGTCACCACCTCCACTTGGGA----------------------TGACAGCTTGA-GCAGACCCTTACACCTCTCCTTTGGACTT-CCCCAACCGAACCCAATGCCCTTCAAAGCCCAGAGGAGGAAGTCACCTTTGACTGGTCGAATTGCAATCCTTCCTTTGCACAGTGAGGGTCACTCTGACTGGTTGGA----------------------------------------------TTGCAATCCTTCCTTTGCATATGAGCCAACCAATAGGAAACCGTTCTGCCTTACAACGTTATGTAAA-CCC---CCTACCACC---TTGTCTTGGGGCGA----CTT-CCTCGACTCACTCTCTTTCCC---CCGTGAGTCGTGGAACCTCGCCC-------GAGGGTGCCTGCAATAAAATCTGTTCTTGGACCCTCGCTTGCCTTGGCGGTCTCATTTCCGTCTAGTTACT--AAAAAAACTTAACA--------
>chr21_13305231
T--GTTGGGGCCAGGCGGGAAGGGAAACTCCTCAAGATGGCGGATACGCCAAAATGGCTGAAGTTCCTGTCACCACCTCCACTTGGGA----------------------TGACAGCTTGA-GCAGACCCTTACACCTCTCCTTTGGACTT-CCTCAACCGAACCCAATGCCCTTCAAACCCCAGAGGATGAAGTCACCTTTGACTGGTCGAATTGCAATCCTTCCTTTGCATAGTGAGGGTCACTCTGACTGGTTGGA----------------------------------------------TTGCAATCCTTCCTTTGCATATGAGCCAACCAATAGGAAACCGTTCTGCCTTACAACGTTATGTAAA-CCC---CCTACCACC---TTGTCTTGGCGCGA----CTT-CCTCGACTCACTCTCTTTCCC---CCGTGAGTCGTGGAACCTCGCCC-------GAGGGTGCCTGCAATAAAATCTGTTCTTGGACCCTCGCTTGCCTTGGCGGTCTCATTTCCGTCTAGTTACT-AAAAAAAACTTAACA--------
>chr21_17362005
T--GTTGGGGCCAGGCGGGAAGGGAAACTTCTCAAGATGGCGGATACGCCAAAATGGCTGCGGTTCCTGTCACCACCTCCACTTGGGA----------------------CGACAGCTTGA-GCAGACCCTTACACCTCTCCTTTGGACTT-CCCCAACAGAACCCAATGCCCTTCAAACCCCAGAGGAGGAAGTCACCTT----TGGTCGAATTGCAATCCTTCCTTTGCATAGTGAGGGTCACTCTGACTGGTTGGA----------------------------------------------TTGCAATCCTTCCTTTGCATATGAGCCAACCAATAGGAAACCGTTCTGCCTTACAACGTTATGTAAA-CCC---CCTACCACC---TTGTCTTGGCGCGA----CTT-CCTCGACTCACTCTCTTTCCC---CCGTGAGTCGTGGAACCTCACCC-------GAGGGTGCCTGCAATAAAATCTGTTCTTGGACCCTCGCTTGCCTTGGCGGTCTCATTTCCATCTAGTTACT--AAAAAAACTTAACA--------
>chr22_13278357
T--GTTGGGGCCAGGCGGAAAGGGAAACTCCTCAAGATGGCGGATACGCCAAAATGGCTGAGGTTCTTGTCACCACCTCCACTTGGGA----------------------CGACAGCTTGT-GCAGACCCTTACACCTCTCCTTTGGACTT-CCCCAACCGAACCCAATGCCCTTCAAACCCCAGAGGAGGAAGTCACCTTTGACTGGTCGAATTGCAATCCTTCCTTTGCATAGTGAGGGTCCCTCTGACTGGTTGGA----------------------------------------------TTGCAATCCTTCCTTTGCATATGAGCCAACCAATAGGAAACCGTTCTGCCTTACAACGTTATGTAAA-CCC---CCTACCACC---TTGTCTTGGCACGA----CTT-CCTCGACTCACTCTCTTTCCC---CCGTGAGTCGTGGAACCTCACCC-------GAGGGTGCCTGCAATAAAATCTGTTCTTGGACCCTCGCTTGCCTTGGCGGTCTCATTTCCATCTAGTTACT---AAAAAACTTAACA--------
>chr22_40274701
T--GTTGGGGCCAGGCGGGAAGGGAAACTCCTCAAGATGGCGGATA-GCCAAAATGGCTGAGGTTCCTGTCACCACCTCCACTTGGGA----------------------CGACAGCTTGA-GCAGACCCTTACACCTCTCCTTTGGACTT-CCCCAACCGAACCCAATGCCCTTCAAACCCCAGAGGAGGAAGTCCCCTT----TGGTCGAATTGCAATCCTTCCTTTGCATGGTGAGGGTCACTCTGACTGGTTGGA----------------------------------------------TTGCAATCCTTCCTTTGCATATGAGCCAACCAATAGGAAACCGTTCTGCCTTACAACGTTGTGTAAA-CCC---CCTACCACC---TTGTCTTGGCGCGA----CTT-CCCGGACTCACTCTCTTTCTC---CCGTGAGTCGTGGAACCTCGCCC-------GAGGGTGCCTGCAATAAAATCTGTTCTTGGACCCTCGCTTGCCTTGGCGGTCTCATTTCCATCTAGTTACT---AAAAAACTTAACA--------
>chr22_42023430
T--GTTGGGGCCAGGCGGGAAGGGAAACTCCTCAAGATGGCAGATACCCCAAAATGGCTGAGGTTCCTGTCACCACCTCCACTTGGGACGCCAATGGACCAATGACCTGCTGACAGCTTGACGCAGACCCTTACACCTCTCCTTTGGACTT-CCCCAACCGAACCCAATGCCCTTCATACCCCAGAGGAGGAAGTCACCTTTGACTGGTCGAATTGCAATCCTTCCTTTGCATAGTGAGGGTCACTCTGACTGGTTGGA----------------------------------------------TTGCAATCCTTTCTTTGCATATGAGCCAACCAATAGGAAACTGTTCTGCCTTACAACGTTGTGTAAA-CCC---CCTACCACC---TTGTCTTGGCGCGA----CTT-CCCGGACTCACTCTCTCCCCG---CCGTGAGTCGTGGAACCTTGCCC-------GAGGGAGCCTGCAATAAAATCTGTTCTTGGACCCTCGCTTGCCTTGGTGGTCTCATTTCCATTTAGTTACT---AAAAAACCTAACA--------
>chr22_45483070
T--GTTGGGGCCAGGCGGGAAGGGAAACTCCTCAAGATGGTGGATACGCCAAAATGGCTGAAGTTCCTGTCACCACCTCCACTTGGGA----------------------TGACAGCTTGA-GCAGACCCTTACACCTCTCCTTTGGACTT-CCTCAACCGAACCCAATGCCCTTCAAACCCCAGAGGAGGAAGTCACCTTTGACTGGTCGAATTGCAATCCTTCCTTTGCATAGTGAGGGTCACTCTGACTGGTTGGA----------------------------------------------TTGCAATCCTTCCTTTGCATATGAGCCAACCAATAGGAAACCGTTCTGCCTTACAACGTTATGTAAA-CCC---CCTACCACC---TTGTCTTGGGGCGA----CTT-CCTCGACTCACTCTCTTTCCC---CCGTGAGTCGGGGAACCTCGCCC-------GAGGGTGCCTGCAATAAAATCTGTTCTTGGACCCTCGCTTGCCTTGGCGGTCTCATTTCCGTCTAGTTACT--AAAAAAACTTAACA--------
>chr23_3176824
T--GTTGGGGCCAGGCGGGAAGGGAAACTCCTCAAGATGGCGGATACCCCAAAATGGCCGAGGTTCCTGTCACCACCTCCACTTGGGA----------------------CGACAGCTTGA-GCAGACCCTTACACCTCTCCTTTGGACTT-CCCCAACCGAACCCAATGCCCTTCAAACCCCAGAGGAGGAAGTCACCTT----TGGTCGAA--------------------------------------------------------------------------------------------TTGCAATCCTTCCTTCGCATATGAGCCGACCAATAGGAAACCGTTCTGCCTTACAACGTTATGTAAA-CCC----CGACCACC---TTGTCTTGGCGCGA----CTT-CCTCGACTCACTCTCTTTCCC---CCGTGAGTCGTGGAACCTCGCCC-------GAGGGTGCCTGCAATAAAATCTGTTCTTGGACCCTCGCTTGCCTTGGCGGTCTCATCTCCATCTAGTTACT---AAAAAACTTAACA--------
>chr23_32248085
T--GTTGGGGCCAGGCGGGAAGGGAAACTCCTCAAGATGGTGGATATGCCAAAATGGCTGGGGTTCTTGTCACCACCTCCACTTGGGACGCCAATGGACCAATGACCTGCTGACAGCTTGA-GCAGACCCTTACACCTCTCCTTCGGACTT-CCCCAACTGAACCCAATGCCCTTCAAACCCCAGAGGAGGAAGTCACCTTTGACTGGTCGAATTGCAATCCTTCCTTTGCATAGTGAGGGTCACTCTGACTGGTTGGA----------------------------------------------TTGCAATCCTTCCTTTGCATATGAGCCAACCAATAGGAAACCGTTCTGCCTTACAACGTTATGTAAA-CCC---CCTACCACC---TTGTCTTGGCACGA----CTT-CCCCGACTCACTCTCT--CCC---CCATGAGTCATGGAACCTCGCCA-------GAGGGTGCCTGCAATAAAATCTGTTCTTGGACCCTCGCTTGCCTTGGCGGTCTCATTTCCATTTAGTTACT---AAAAAACTTAACA--------
>chr24_2670189
T--GTTGGGGCCAGGCGGGAAGGGAAACTCCTCAAGATGGCGGATATGCCAAAATGGCTGAGGTTCCTGTCACCACCTCCACTTGGGACGCCAATGGACCAATGACCTGCTGACAGCTTGA-GCAGACCCTTACACCTCTCCTTTGGACTT-CCCCAACCGAACCCAACGCCCTTCAAACCCCAGAGGAGGAAGTCACCTTTGACTGGTCGAATTGCAATCCTTCCTTTGCATAGTGAGGGTCACT----CTGGTTGGA----------------------------------------------TTGCAATCCTTCCTTTGCATATGAGCCAACCAATAGGAAACCGTTCTGCCTTACAACGTTATGTAAA-CCC---CCGGCCACC---TTGTCTTGGCGCGACTGACTT-CCTCGACTCACTCTCTTTCCC---CGGGGAGTCGTGGAACCTCGCCC-------GAGGGTGCCTGCAATAAAATCTGTTCTTGGACCCTCGCTTGCCTTGGCGGTCTCATTTCCATCTAGTTACT--AAAAAAACTTAACA--------
>chr24_4886115
T--GTTGGGGCCAGGCGGGAAGGGAAACTCCTCAAGATGGCGGATATGCCAAAATGGCTGAGGTTCCTGTCACCACCTCCACTTGGGACGCCAATGGACCAATGACCTGCTGACAGCTTGA-GCAGACCCTTACACCTCTCCTTTGGACTT-CCCCAACCGAACCCAACGCCCTTCAAACCCCAGAGGAGGAAGTCACCTTTGACCGGTCGAATTGCAATCCTTCCTTTGCATAGTGAGGGTCACT----CTGGTTGGA----------------------------------------------TTGCAATCCTTCCTTTGCATATGAGCCAACCAATAGGAAACCGTTCTGCCTTACAACGTTATGTAAA-CCC---CCGGCCACC---TTGTCTTGGCGCGACTGACTT-CCTCGACTCACTCTCTTTCCC---CGGGGAGTCGTGGAACCTCGCCC-------GAGGGTGCCTGCAATAAAATCTGTTCTTGGACCCTCGCTTGCCTTGGCGGTCTCATTTCCATCTAGTTACT---AAAAAACTTAACA--------
>chr24_18655308
T--GTTGGGGCCAGGCGGGAAGGGAAACTCCTCAAGATGGCGGATACGCCAAAATGGCTGAGGTTCCTGTCACCACCTCCACTTGGGACGCCAATGGACCAATGACCTGCTGACAGCTTGA-GCAGACCCTTACACCTCTCCTTTGGACTT-CCCCAACCGAACCCAATGCCCTTCAAACCCCAGAGGAGGAAGTCACCTTTGACTGGTCGAATTGCAATCCTTCCTTTGCATAGTGAGGATCACTCTGACTGGTTGGA----------------------------------------------TTGCAATCCTTCCTTTGCATATGAGCCAACCAATAGGAAACCGTTCTGCCTTACAACGTTCTGTAAA-CCC---CCTACCACC---TTGTCTTGGCGCGA----CTT-CCTCGACTCACTCTCTTTCCC---CCGTGAGTCGTGGAACCTCGCCC-------GAGGGTGCCTGCAATAAAATCTGTTCTTGGACCCTCGCTTGCCTTGGCGGTCTCATTTCCACCTAGTTACT---AAAAAACTTAACA--------
>chr25_3578867
T--GTTAGGGCCAGGCGGGAAGGGAAACTCCTCAAGATGGCGGATAAGCCAAAATGGCTGAGGTTCCTGTCACCACCTCCACTTGGGA----------------------CGACAGCTTGA-GCAGACCCTTACACCTCTCCTTTGGACTT-CCCCAACCGAACCCAATGCCCTTCAAACCCCAGAGGAGGAAGTCACCTTTGACTGGTCGAATTGCAATCCTTCCTTTGCATAGTGAGGGTCACT----CTGGTTGGA----------------------------------------------TTGCAATCCTTCCTTTGCATATGAGCCAACCAATAGGAAACCGTTCTGCCTTACAACGTTATGTAAA-CCC---CCTACCACC---TTGTCTTGGGGCGA----CTT-CCTCGACTCACTCTCTTTCCC---CCATGAGTCATGGAACCTCGCCT-------GAGGGTGCCTGCAATAAAATCTGTTCTTGGACCCTCGCTTGCCTTGGCGGTCTCATTTCCATCTAGTTACT---AAAAAACTTAACA--------
>chr26_27059757
T--GTTGGGGCCAGGCGGGAAGGGAAACTCCTCAAGATGGCGGATACGCCAAAATGGCTGAAGTTCCTGTCACCACCTCCACTTGGGA----------------------TGACAGCTTGA-GCAGACCCTTACACCTCTCCTTTGGACTT-CTTCAACCGAACCCAATGCCCTTCAAACCCCAGAGGAGGAAGTCACCTTTGACTGGTCGAATTGCAATCCTTCCTTTGCATAGTGAGGGTCACTCTGACTGGTTGGA----------------------------------------------TTGCAATCCTTCCTTTGCATATGAGCCAACCAATAGGAAACCGTTCTGCCTTACAACGTTATGTAAA-CCC---CCTACCACC---TTGTCTTGGCGCGA----CTT-CCTCGACTCACTCTCTTTCCC---CCGTGAGTCGTGGAACCTCGCCC-------GAGGGTGCCTGCAATAAAACCTGTTCTTGGACCCTCGCTTGCCTTGGCGGTCTCATTTCCGTCTAGTTACT-AAAAAAAACTTAACA--------
>chr26_28072465
T--GTTGGGGCCAGGCGGGAAGGGAAACTCCTCAAGATGGCGGATACGCCAAAATGGCTGAAGTTCCTGTCACCACCTCCACTTGGGA----------------------TGACAGCTTGA-GCAGACCCTTACACCTCTCCTTTGGACTT-CCTCAACCGAACCCAATGCCCTTCAAACCCCAGAGGAGGAAGTCACCTTTGACTGGTCGAATTGCAATCCTTCCTATGCATAGTGAGGGTCACTCTGACTGGTTGGA----------------------------------------------TTGCAATCCTTCCTTTGCATATGAGCCAACCAATAGGAAACCGTTCTGCCTTACAACGTTATGTAAA-CCC---CCTACCACC---TTGTCTTGGGGCGA----CTT-CCTCGACTCACTCTCTTTCCC---CCGTGAGTCGGGGAACCTCGCCC-------GAGGGTGCCTGCAATAAAATCTGTTCTTGGACCCTCGCTTGCCTTGGCGGTCTCATTTCCGTCTAGTTACT--AAAAAAACTTAACA--------
>chr26_35982438(5’)
T--GTTGGGGCCAGGCGGGAAGGGAAACTCCTCAAGATGGCGGATACGCCAAAATGGCTGAAGTTCCTGTCACCACCTCCACTTGGGA----------------------TGACAGCTTGA-GCAGACCCTTACACCTCTCCTTTGGACTT-CCTCAACCGAACCCAATGCCCTTCAAACCCCAGAGGATGAAGTCACCTTTGACTGGTCGAATTGCAATCCTTCCTTTGCATAGTGAGGGTCACTCTGACTGGTTGGA----------------------------------------------TTGCAATCCTTCCTTTGCATATGAGCCAACCAATAGGAAACCGTTCTGCCTTACAACGTTATGTAAA-CCC---CCTACCACC---TTGTCTTGGCGCGA----CTT-CCTCGACTCACTCTCTTTCCC---CCGTGAGTCGGGGAACCTCGCCC-------GAGGGTGCCTGCAATAAAATCTGTTCTTGGACCCTCGCTTGCCTTGGCGGTCTCATTTCCGTCTAGTTACT--AAAAAAACTTAACA--------
>chr26_35982438(3’)
T--GTTGGGGCCAGGCGGGAAGGGAAACTCCTCAAGATGGCGGATACGCCAAAATGGCTGAAGTTCCTGTCACCACCTCCACTTGGGA----------------------TGACAGCTTGA-GCAGACCCTTACACCTCTCCTTTGGACTT-CCTCAACCGAACCCAATGCCCTTCAAACCCCAGAGGATGAAGTCACCTTTGACTGGTCGAATTGCAATCCTTCCTTTGCATAGTGAGGGTCACTCTGACTGGTTGGA----------------------------------------------TTGCAATCCTTCCTTTGCATATGAGCCAACCAATAGGAAACCGTTCTGCCTTACAACGTTATGTAAA-CCC---CCTACCACC---TTGTCTTGGCGCGA----CTT-CCTCGACTCACTCTCTTTCCC---CCGTGAGTCGGGGAACCTCGCCC-------GAGGGTGCCTGCAATAAAATCTGTTCTTGGACCCTCGCTTGCCTTGGCGGTCTCATTTCCGTCTAGTTACT--AAAAAAACTTAACA--------
>chr28_721579
T--GTTGGGGCCAGGCGGGAAGGGAAACTCCTCAAGATGGCGGATATGCCAAAATGGCTGAAGTTCCTGTCACCACCTCCACTTGGGA----------------------TGACAGCTTGA-GCAGACCCTTACACCTCTCCTTTGGACTT-CCTCAACCGAACCCAATGCCCTTCAAACCCCAGAGGAGGAAGTCACCTTTGACTGGTCGAATTGCAATCCTTCCTTTGCATAGTGAGGATCACTCTGACTGGTTGGA----------------------------------------------TTGCAATCCTTCCTTTGCATATGAGCCAACCAATAGGAAACTGTTCTGCCTTACAACGTTATGTAAA-CCC---CCTACCACC---TTGTCTTGGGGCGA----CTT-CCTCGACTCACTCTCTTTCCC---CCGTGAGTCGTGGAACCTTGCCC-------GAGGGTGCCTGCAATAAAATCTGTTCTTGGACCCTCGCTTGCCTTGGCGGTCTCATTTCCGTCTAGTTACT-AAAAAAAACTTAACA--------
>chr28_16556219
T--GTTGGGGCCAGGCGGGAAGGGAAACTCCTCAAGATGGCGGATACGCCAAAATGGCTGAAGTTCCTGTCACCACCTCCACTTGGGA----------------------TGACAGCTTGA-GCAGACCCTTACACCTCTCCTTTGGACTT-CCTCAACCGAACCCAATGCCCTTCAAACCCCAGAGGATGAAGTCACCTTTGACTGGTCGAATTGCAATCCTTCCTTTGCATAGTGAGGGTCACTCTGACTGGTTGGA----------------------------------------------TTGCAATCCTTCCTTTGCATATGAGCCAACCAATAGGAAACCGTTCTGCCTTACAACGTTATGTAAA-CCC---CCTACCACC---TTGTCTTGGCGCGA----CTT-CCTCGACTCACTCTCTTTCCC---CCGTGAGTCGGGGAACCTCGCCC-------GAGGGTGCCTGCAATAAAATCTGTTCTTGGACCCTCGCTTGCCTTGGCGGGCTCATTTCCGTCTAGTTACT--AAAAAAACTTAACA--------
>chr28_19826822
T--GTTGGGGCCAGGCGGGAAGGGAAACTCCTCAAGATGGCGGATACGCCAAAATGGCTGAAGTTCCTGTCACCACCTCCACTTGGGA----------------------TGACAGCTTGA-GCAGACCCTTACACCTCTCCTTTGGACTT-CCTCAACCGAACCCAATGCCCTTCAAACCCCAGAGGAGGAAGTCACCTTTGACTGGTCGAATTGCAATCCTTCCTTTGCATAGTGAGGGTCACTCTGACTGGTTGGA----------------------------------------------TTGCAATCCTTCCTTTGCATATGAGCCAACCAATAGGAAACCGTTCTGCCTTACAACGTTATGTAAA-CCC---CCTACCACC---TTGTCTTGGCGCGA----CTT-CCTCGACTCACTCTCTTTCCC---CCGTGAGTCGGGGAACCTCGCCC-------GAGGGTGCCTGCAATAAAATCTGTTCTTGGACCCTCGCTTGCCTTGGCGGTCTCATTTCCGTCTAGTTACT--AAAAAAACTTAACA--------
>chr29_30896757
T--GTTGGGGCCAGGCGGGAAGGGAAACTCCTCAAGATGGCGGATACGCCAAAATGGCTGAAGTTCCTGTCACCACCTCCACTTGGGA----------------------TGACAGCTTGA-GCAGACCCTTACACCTCTCCTTTGGACTT-CCTCAACCGAACCCAATGCCCTTCAAACCCCAGAGGAGGAAGTCACCTTTGACTGGTCGAATTGCAATCCTTCCTATGCATAGTGAGGGTCACTCTGACTGGTTGGA----------------------------------------------TTGCAATCCTTCCTTTGCATATGAGCCAACCAATAGGAAACCGTTCTGCCTTACAACGTTATGTAAA-CCC---CCGACCACC---TTGTCTTGGGGCGA----CTT-CCTCGACTCACTCTCTTTCCC---CCGTGAGTCGGGGAACCTCGCCC-------GAGGGTGCCTGCAATAAAATCTGTTCTTGGACCCTCGCTTGCCTTGGCGGTCTCATTTCCGTCTAGTTACT--AAAAAAACTTAACA--------
>chr29_32847469
T--GTTGGGGCCAGGCGGGAAGGGAAACTCCTCAAGATGGCAGATACGCCAAAATGGCTGAGGTTCCTGTCACCACCTCCACTTGGGA----------------------CGACAGCTTGA-GCAGACCCTTACACCTCTCCTTTGGACTT-CCCCAACCGAACCCAATGCCCTTCAAACCCCAGAGGAGGAAGTCACCTTTGATTGGTCGAA--------------------------------------------------------------------------------------------TTGCAATCCTTCCTTTGCATATGAGCCAACCAATAGGAAACCGTTCTGCCTTACAATGTTATGTAAA-CCC---CCTACCACC---TTGTCTTGGCGCGA----CTT-CCCCGACTCACTCTCTTTCCC---CCGTGAGTCATGGAACCTCGCCG-------GAGGGTGCCTGCAATAAAATCTGTTATTGGACCCTTGCTTGCCTTGGCGGTCTCATTTCGGTCTAGTTACT---AAAAAACTTAACA--------
>chr3_219396(5’)
T--GTTGGGGCCAGGTGGGAAGGGAAACTCCTCAAGATGGCGGATACGCCAAAATGGCTGAGGTTCCTGTCACCACCTCCACTTGGGA----------------------CGACAGCTTGA-GCAGACCCTTACACCTCTCCTTTGGACTT-CCCCAACCGAACCCAATGCCCTTCAAACCCCAGAGGAGGAAGTCACCTTTGACTGGTCGGATTGCAATCCTTCCTTTGCATAGTGAGGGTCACTCTGACTGGTTGGA----------------------------------------------TTGCAATCCTTCCTTTGCATATGAGCCAACCAATAGGAAACCGTTCTGCCTTACAACGTTATGTAAA-CCC---CCTACCACC---TTGTCTTGGGGCGA----CTT-CCTCGACTCACTCTCTTTCCC---CCGTGAGTCGTGGAACCTCGCCC-------AAGGGTGCCTGCAATAAAATCTGTTCTTGAACCCTCGCTTGCCTTGGCAGTCTCATTTCCGTCTAGTTACT---TAAAAACTTAACA--------
>chr3_219396(3’)
T--GTTGGGGCCAGGCGGGAAGGGAAACTCCTCAAGATGGCGGATACGCCAAAATGGCTGAGGTTCCTGTCACCACCTCCACTTGGGA----------------------CGACAGCTTGA-GCAGACCCTTACACCTCTCCTTTGGACTT-CCCCAATCGAACCCAATGCCCTTCAAACCCCAGAGGAGGAAGTCACCTTTGACTGGTCGAATTGCAATCCTTCCTTTGCAGAGTGAGGGTCACTCTGACTGGTTGGA----------------------------------------------TTGCAATCCTTCCTTTGCATATGAGCCAACCAATAGGAAACCGTTCTGCCTTACAATGTTATGTAAA-CCC---CCTACCACC---TTGTCTTGGGGCGA----CTT-TATCTACTCACTCTCTTTCCC---CCGTGAGTCGTGGAACCTCGCCC-------AAGGGTGCCTGCAATAAAATCTGTTCTTGGACCCTCGCTTGCCTTGGCGGTCTCATTTCCGTCTAGTTACT---AAAAATCTTAACA--------
>chr3_29822106
T--GTTGGGGCCAGGCGGGAAGGGAAACTCCTCAAGATGGCAGATACGCC-AAATGGCTGAGGTTCCTGTCACCACCTCCACTTGGGA----------------------CGACAGCTTGG-GCAGACCCTTACACCTCTCCTTTGGACTT-CCCCAACCGAACCCAATGCCCTTCAAACCCCAGAGGAGGAAGTCACCTTTGACTGGTCGAATTGCAATCCTTCCTTTGCATAGTGAGGGTCACT----CTGGTTGGA----------------------------------------------TTGCAATCCTTCCTTCGCATATGAGCCAACCAATA-GAAACCGTTCTGCCTTACAACGTTATGTAAA-CCC---CAGACCACC---TTGTCTTGGCGCGA----CTT-CCCCGACTCACTCTCTTTCCC---CCGTGAGTCGTGGAACCTCGCCC-------GAGGGTGCCTGCAATAAAATCTGTTCTTGGACCCTCGCTTGCCTTGGCAGTCTCATTTCC-TCTAGTTACT---AAAAAACTTAACA--------
>chr3_56080478
T--GTTGGGGCCAGGCGGGAAGGGAAACTCCTCAAGATGGCGGATACGCCAAAATGGCTGAAGTTCCTGTCACCACCTCCACTTGGGA----------------------TGACAGCTTGA-GCAGACCCTTACACCTCTCCTTTGGACTT-CCTCAACCGAACCCAATGCCCTTCAAACCCCAGAGGAGGAAGTCACCTTTGACTGGTCGAATTGCAATCCTTCCTATGCATAGTGAGGGTCACTCTGACTGGTTGGA----------------------------------------------TTGCAATCCTTCCTTTGCATATGAGCCAACCAATAGGAAACCGTTCTGCCTTACAACGTTATGTAAA-CCC---CCTACCACC---TTGTCTTGGGGCGA----CTT-CCTCGACTCACTCTCTTTCCC---CCGTGAGTCGTGGAACCTCGCCC-------GAGGGTGCCTGCAATAAAATCTGTTCTTGGACCCTCGCTTGCCTTGGCGGTCTCATTTCCGTCTAGTTACT-AAAAAAAACTTAACA--------
>chr3_82194219(3’)
T--GTTGGGGCCAGGCGGGAAGGGAAACTCCTCAAGATGGCGGATACGCCAAAATGGCTGAAGTTCCTGTCACCACCTCCACTTGGGA----------------------TGACAGCTTGA-GCAGACCCTTACACCTCTCCTTTGGACTT-CCTCAACCGAACCCAATGCCCTTCAAACCCCAGAGGAGGAAGTCACCTTTGACTGGTCGAATTGCAATCCTTCCTTTGCATAGTGAGGGTCACTCTGACTGGTTGGA----------------------------------------------TTGCAATCCTTCCTTTGCATATGAGCCAACCAATAGGAAACCGTTCTGCCTTACAACGTTATGTAAA-CCC---CCTACCACC---TTGTCTTGGGGCGA----CTT-CCTCGACTCACTCTCTTTCCC---CCGTGAGTCGGGGAACCTCGCCC-------GAGGGTGCCTGCAATAAAATCTGTTCTTGGACCCTCGCTTGCCTTGGCGGTCTCATTTCCGTCTAGTTACT--AAAAAAACTTAACA--------
> chr3_82194219(5’)
T--GTTGGGGCCAGGCGGGAAGGGAAACTCCTCAAGATGGCGGATACGCCAAAATGGCTGAAGTTCCTGTCACCACCTCCACTTGGGA----------------------TGACAGCTTGA-GCAGACCCTTACACCTCTCCTTTGGACTT-CCTCAACCGAACCCAATGCCCTTCAAACCCCAGAGGAGGAAGTCACCTTTGACTGGTCGAATTGCAATCCTTCCTTTGCATAGTGAGGGTCACTCTGACTGGTTGGA----------------------------------------------TTGCAATCCTTCCTTTGCATATGAGCCAACCAATAGGAAACCGTTCTGCCTTACAACGTTATGTAAA-CCC---CCTACCACC---TTGTCTTGGGGCGA----CTT-CCTCGACTCACTCTCTTTCCC---CCGTGAGTCGGGGAACCTCGCCC-------GAGGGTGCCTGCAATAAAATCTGTTCTTGGACCCTCGCTTGCCTTGGCGGTCTCATTTCCGTCTAGTTACT--AAAAAAACTTAACA--------
>chr3_83309781
T--GTTGGGGCCAGGCGGGAAGGGAAACTCCTCAAGATGGCGGATACGCCAAAATGGCTGAAGTTCCTGTCACCACCTCCACTTGGGA----------------------TGACAGCTTGA-GCAGACCCTTACACCTCTCCTTTGGACTT-CCTCAACCGAACCCAATGCCCTTCAAACCCCAGAGGAGGAAGTCACCTTTGACTGGTCGAATTGCAATCCTTCCTTTGCATAGTGAGGGTCACTCTGACTGGTTGGA----------------------------------------------TTGCAATCCTTCCTTTGCATATGAGCCAACCAATAGGAAACCGTTCTGCCTTACAACGTTATGTAAA-CCC---CCTACCACC---TTGTCTTGGGGCGA----CTT-CCTCGACTCACTCTCTTTCCC---CCGTGAGTCGTGGAACCTCGCCC-------GAGGGTGCCTGCAATAAAATCTGTTCTTGGACCCTCGCTTGCCTTGGCGGTCTCATTTCCGTCTAGTTACT--AAAAAAACTTAACA--------
>chr30_944498
T--GTTGGGGCCAGGCGGGAAGGGAAACTCCTCAAGATGGCGGATACACCAAAATGGCTGAAGTTCCTGTCACCACCTCCACTTGGGA----------------------TGACAGCTTGG-GCAGACCCTTACACCTCTCCTTTGGACTT-CCTCAACCGAACCCAATGCCCTTCAAACCCCAGAGGATGAAGTCACCTTTGACTGGTCGAAT--------------TGCATAGTGAGGGTCACTCTGACTGGTTGGA----------------------------------------------TTGCAATCCTTCCTTTGCATATGAGCCAACCAATAGGAAACCGTTCTGCCTTACAACGTTATGTAAA-CCC---CCTACCACC---TTGTCTTGGCGCGA----CTT-CCTCGACTCACTCTCTTTCCC---CCGTGAGTCGTGGAACCTCGCCC-------GAGGGTGCCTGCAATAAAATCTGTTCTTGGACCCTCGCTTGCCTTGGCGGTCTCATTTCCGTCTAGTTACT-AAAAAAAACTTAACA--------
>chr30_19819279
T--GTTGGGGCCAGGCGGGAAGGGAAACTCCTCAAGATGGTGGATACGCCAAAATGGCTGAGGTTCCTGTCACCACCTCCACTTGGGACGCCAATGGACCAATGACCTGCTGACAGCTTGA-GCAGACCCTTACACTTCTCCTTTGGACTT-CCCCAACCGAACCCAATGCCCTTCAAACCCCAGAGGAGGAAGTCACCTT----TGGTCGAATTGCAATCCTTCCTTTGCATAGTGAGGGTCACTCTGACTGGCTGGA----------------------------------------------TTGCAATCCTTCCTTTGCATATGAGCCAACCAATAGGAAACCGTTCTGCCTTACAACGTTATGTAAA-CCC---CCTACCACC---TTGTCTTGGCGCGA----CTT-CCTCGACTCACTCTCTTTCCC---CCGTGAGTCGTGGAACCTCGCCC-------GAGGGTGCCTGCAATAAAATCTGTTCTTGGACCCTCGCTTGCCTTGGCGGTCTCATTTCCATCTAGTTACT--AAAAAAACTTAACA--------
>chr32_433745
T--GTTGGGGCCAGGCGGGAAGGGAAACTCCTCAAGATGGCGGATACGCCAAAATGGCTGAAGTTCCTGTCACCACCTCCACCTGGGA----------------------TGACAGCTTGA-GCAGACCCTTACACCTCTCCTTTGGACTT-CCTCAACCGAACCCAATGCCCTTCAAACCCCAGAGGAGGAAGTCACCTTTGACTGGTCGAATTGCAATCCTTCCTATGCATAGTGAGGGTCACTCTGACTGGTTGGA----------------------------------------------TTGCAATCCTTCCTTTGCATATGAGCCAACCAATAGGAAACCGTTCTGCCTTACAACGTTATGTAAA-CCC---CCTACCACC---TTGTCTTGGGGCGA----CTT-CCTCGACTCACTCTCTTTCCC---CCGTGAGTCGGGGAACCTCGCCC-------GAGGGTGCCTGCAATAAAATCTGTTCTTGGACCCTCGCTTGCCTTGGCGGTCTCATTTCCGTCTAGTTACT--AAAAAAACTTAAC---------
>chr32_7493322
T--GTTGGGGCCAGGCGGGAAGGGAAACTCCTCAAGATGGCGGATACGCCAAAATGGCTGAAGTTCCTGTCACCACCTCCACTTGGGA----------------------TGATAGCTTGA-GCAGACCCTTACACCTCTCCTTTGGACTT-CCTCAACCGAACCCAATGCCCTTCAAACCCCAGAGGAGGAAGTCACCTTTGACTGGTCGAATTGCAATCCTTCCTTTGCATAGTGAGGGTCACTCTGACTGGTTGGA----------------------------------------------TTGCAATCCTTCCTTTGCATGTGAGCCAACCAATAGGAAACTGTTCTGCCTTACAACGTTATGTAAA-CCC---CCTACCACC---TTGTCTTGGCGCGA----CTT-CCTCGACTCACTCTCTTTCCC---CCGTGAGTCGTGGAACCTCGCCC-------GAGGGTGCCTGCAATAAAATCTGTTCTTGGACCCTCGCTTGCCTTGGCGGTCTCATTTCCGTCTAGTTACT---AAAAAACTTAACA--------
>chr32_24783420
T--GTTGGGGCCAGGCGGGAAGGGAAACTCCTCAAGATGGCGGATACGCCAAAATGGCTGAGGTTCCTGTCACCACCTCCACTTGGGACGTCAATGGACCAATGACCTGCTGACAGCTTGA-GCAGACCCTTACACCTCTCCTTTGGACTT-CCCGAACCGAACCCAATGCCCTTCAAACCCCAGAGGAGGAAGTCACCTTTGACTGGTCGAATTGCAATCCTTCCTTTGCATAGTGAGGGTCACTCTGACTGGTTGGA----------------------------------------------TTGCAATCCTTCCTTTGCATATGAGCCAACCAATAAGAAACCGTTCTGCCTTACAACGTTATGTAAA-CCC---CCTACCACC---TTGTCTTGGCACGA----CTT-CCTCGACTCACTCTCTTTCCC---CCGTGAGTCGTGGAACCTCGCCT-------GAGGGTGCCTGCAATAAAATCTGTTCTTGGACCCTCGCTTGCCTTGGTGGTCTCATTTCCATCTAGTTACT---AAAAAACTTAACA--------
>chr33_18826506
T--GTTGGGGCCAGGCGGGAAGGGAAACTCCTCAAGATGGTGGATTCGCCAAAATGGCTGAGGTTCCTGTCACCACCTCCACTTGGGA----------------------CGACAGCTTGA-GCAGACCCTTACACCTCTCCTTTGGACTT-CCTCAACCGAACCCAATGCCCTTCAAACCCCAGAGGAGGAAGTCACCTTTGACTGGTCGAATTGCAATCCTTCCTTTGCATAGTGAGGGTCACTCTGACTGGTTGGA----------------------------------------------TTGCAATCCTTCCTTTGCATATGAGCCAACCAATAGGAAACCGTTCTGCCTTACAACGTTATGTAAA-CCC---CCTACCACC---TTGTCTTGGGGCGA----CTT-CCTCGACTCACTCTCTTTCCC---CCGTGAGTCGTGGAACCTCGCCC-------GAGGGTGCCTGCAATAAAATCTGTTCTTGGACCCTCGCTTGCCTTGGCGGTCTCATTTCCATCTAGTTACT---AAAAAACTTAACA--------
>chr33_29595068
T--GTTGGGGCCAGGCGGGAAGGGAAACTCCTCAAGATGGCGGATATGCCAAAATGGCTGAAGTTCCTGTCACCACCTCCACTTGGGA----------------------TGACAGCTTGA-GCAGACCCTTACACCTCTCCTTTGGACTT-CCTCAACCGAACCCAATGCCCTTCAAACCCCAGAGGAGGAAGTCACCTTTGACTGGTCGAATTGCAATCCTTCCTATGCATAGTGAGGGTCACTCTGACTGGTTGGA----------------------------------------------TTGCAATCCTTCCTTTGCATATGAGCCAACCAATAGGAAACCGTTCTGCCTTACAACGTTATGTAAA-CCC---CCTACCACC---TTGTCTTGGGGCGA----CTT-CTTCGACTCACTCTCTTTCCC---CCGTGAGTCGTGGAACCTCGCCC-------GAGGGTGCCTGCAATAAAATCTGTTCCTGGACCCTCGCTTGCCTTGGCGGTCTCATTTCCGTCTAGTTACT--AAAAAAACTTAACA--------
>chr33_22146581(3’)
T--GTTGGGGCCAGGCGGGAAGGGAAACTCCTCAAGATGGCGGATACGCCAAAATGGCTGAAGTTCCTGTCACCACCTCCACTTGGGA----------------------CGACAGCTTGA-GCAGACCCTTACACCTCTCCTTTGGACTT-CCTCAACCGAACCCAATGCCCTTCAAACCCCAGAGGAGGAAGTCACCTTTGACTGGTCGAATTGCAATCCTTCCTATGCATAGTGAGGGTCACTCTGACTGGTTGGATTGCAATCCTTCCTTTGCATAGTGAGGGTCACT--GACTGGTTGGATTGCAATCCTTCCTTTGCATATGAGCCAACCAATAGGAAACCGTTCTGCCTTACAACGTTATGTAAA-CCC---CCTACCACC---TTGTCTTGGGGCGA----CTT-CCTCGACTCACTCTCTTTCCC---CCGTGAGTCGGGGAACCTCGCCC-------GAGGGTGCCTGCAATAAAATCTGTTCTTGGACCCTCGCTTGCCTTGGCGGTCTCATTTCCGTCTAGTTACT--AAAAAAACTTAACA--------
>chr33_22146581(5’)
T--GTTGGGGCCAGGCGGGAAGGGAAACTCCTCAAGATGGTGGATACGCCAAAATGGCTGAAGTTCCTGTCACCACCTCCACTTGGGA----------------------TGACAGCTTGA-GCAGACCCTTACACCTCTCCTTTGGACTT-CCTCAACCGAACCCAATGCCCTTCAAACCCCAGAGGAGGAAGTCACCTTTGACTGGTCGAATTGCAATCCTTCCTTTGCATAGTGAGGGTCACT--GACTGGTTGGA----------------------------------------------TTGCAATCCTTCCTTTGCATATGAGCCAACCAATAGGAAACCGTTCTGCCTTACAACGTTATGTAAA-CCC---CCTACCACC---TTGTCTTGGGGCGA----CTT-CCTCGACTCACTCTCTTTCCC---CCGTGAGTCGGGGAACCTCGCCC-------GAGGGTGCCTGCAATAAAATCTGTTCTTGGACCCTCGCTTGCCTTGGCGGTCTCATTTCCGTCTAGTTACT--AAAAAAACTTAACA--------
>chr34_1432084
T--GTTGGGGACAGGCGGGAAGGGAAACTCCTCAAGATGGCGGATACGCCAAAATGGCTGAAGTTCCTGTCACCACCTCCACTTGGGA----------------------TGACAGCTTGA-GCAGACCCTTACACCTCTCCTTTGGACTT-CCTCAACCGAACCCAATGCCCTTCAAACCCCAGAGGAGGAAGTCACCTTTGACTGGTCGAATTGCAATCCTTCCTTTGCATAGTGAGGGTCACTCTGACTGGTTGGA----------------------------------------------TTGCAATCCTTCCTTTGCATATGAGCCAACCAATAGGAAACCGTTCTGCCTTACAACGTTATGTAAA-CCC---CCTACCACC---TTGTCTTGGGGCGA----CTT-CCTCGACTCACTCTCTTTCCC---CCGTGAGTCGTGGAACCTCGCCC-------GAGGGTGCCTGCAATAAAATCTGTTCTTGGACCCTCGCTTGCCTTGGCGGTCTCATTTCCGTCTAGTTACT--AAAAAAACTTAACA--------
>chr34_9822792
T--GTTGGGGCCAGGCGGGAAGGGAAACTCCTCAAGATGGCGGATACGCCAAAATGGCTGAAGTTCCTGTCACCACCTCCACTTGGGA----------------------TGACAGCTTGA-GCAGACCCTTACACCTCTCCTTTGGACTT-CCTCAACCAAACCCAATGCCCTTCAAACCCCAGAGGAGGAAGTCACCTT----TGGTCGAATTGCAATCCTTCCTTTGCATAGTGAGGGTCACTCTGACTGGTTGGA----------------------------------------------TTGCAATCCTTCCTTTGCATATGAGCCAACCAATAGGAAACCGTTCTGCCTTACAACGTTATGTAAA-CCC---CCTACCACC---TTGTCTTGGCACGA----CTT-CCTCGACTCACTCTCTTTCCC---CCGTGAGTCGTGGAACCTCGCCC-------GAGGGTGCCTGCAATAAAATCTGTTCTTGGACCCTCGCTTGCCTTGGCAGTCTCATTTCCGTCTAGTTACT---AAAAAACTTAACA--------
>chr34_12075103
T--GTTGGGGCCAGGCGGGAAGGGAAACTCCTCAAGATGGCGGATACGCCAAAATGGCTGAAGTTCCTGTCACCACCTCCACTTGGGA----------------------TGACAGCTTGA-GCAGACCCTTACACCTCTCCTTTGGACTT-CCTCAACCGAACCCTATGCCCTTCAAACCCCAGAGGAGGAAGTCACCTTTGACTGGTCGAATTGCAATCCTTCCTATGCATAGTGAGGGTCACTCTGACTGGTTGGA----------------------------------------------TTGCAATCCTTCCTTTGCATATGAGCCAACCAATAGGAAACCGTTCTGCCTTACAACGTTATGTAAA-CCC---CCTACCACC---TTGTCTTGGGGCGA----CTT-CCTGGACTCACTCTCTTTCCC---CCGTGAGTCGTGGAACCTCGCCC-------GAGGGTGCCTGCAATAAAATCTGTTCTTGGACCCTCGCTTGCCTTGGCGGTCTCATTTCCGTCTAGTTACT--AAAAAAACTTAACA--------
>chr36_15289628
T--GTGGGGGCCAGGCGGGAAGGGAAACTCCTCAAGATGGCGGATAC-CCAAAATGGCTGAGGTTCTTGTCACCACCTCCACTTGGGATGCCAATGGACCAATGACCTGCTGACAGCTTGA-GCAGACCCTTACACCTCTCCTTTGGACTT-CTCCAACCGAACCCAATGCCCTTCAAACCCCAGAGGAGGAAGTCACCTTTGACTGGTCGAATTGCAATCCTTCCTTTGCATAGTGAGGGTCACTCTGACTGGTTGGA----------------------------------------------TTGCAATTCTTCCTTTGCATATGAGCCAACCAATAGGAAACCGTTCTGCCTTACAACGTTATGTAAA-CCC---CCTACCACC---TTGTCTTGGTGCTA----CTT-CCCCGACTCACTCCC---CCCGCCCCGTGAGTCGTGGAACCTCGCCCGAGGGCTGAGGGTGCCTGCAATAAAATCTGTTCTTGGACCCTCACTTGCCTTGGCGGTCTCATTTCCATCTAGTTACT---AAAAAACTTAACA--------
>chr38_15960471
T--GTTGGGGCCAGGCAGGAAGGGAAACTCCTCAAGATGGCGGATAAGCCAAAATGTCTGAGGTTCCTGTCACCACCTCCACTTGGGACGCCAATGGACCAATGACCTGCTGACAGCTTGA-GCAGACCCTTACACCTCTCCTTTGGACTT-CCCCAACCAAACCCAATGCCCCTCAAACCCCAGAGGAGGAAGTCACCTTTGACTGGTCGAA--------------------------------------------------------------------------------------------TTGCAATCCTTCCTTTGCATATGAGCCAACCAATAGGAAACCGTTCTGCCTTACAACGTTATGTAAA-CCC---CCTACCACC---TTGTCTTGGCACGA----CTT-CCCCGACTCACTCTCTTTCCC--CCCGTGAGTCGTGGAACCTCG-------------------TGCAATAAAATCTGTTCTTGGACCCTCGCTTGCTTTGGCGGTCTCATTTCCATTTAGTTACT---AAAAAACTTAACA--------
>chr38_17036411
T--GTTGGGGCCAGGCGGGAAGGGAAACTCCTCAAGATGGCGGATACGCCAAAATGGCTGAAGTTCCTGTCACCACCTCCACTTGGGA----------------------TGACAGCTTGA-GCAGACCCTTACACCTCTCCTTTGGACTT-CTTCAACCGAACCCAATGCCCTTCAAACCCCAGAGGAGGAAGTCACCTTTGACTGGTCGAATTGCAATCCTTCCTTTGCATAGTGAGGGTCACTCTGACTGGTTGGA----------------------------------------------TTGCAATCCTTCCTTTGCATATGAGCCAACCAATAGGAAACCGTTCTGCCTTACAACGTTATGTAAA-CCC---CCTACCACC---TTGTCTTGGCGCGA----CTT-CCTCGACTCACTCTCTTTCCC---CCGTGAGTCGGGGAACCTCGCCC-------GAGGGTGCCTGCAATAAAATCTGTTCTTGGACCCTCGCTTGCCTTGGCGGTCTCATTTCCGTCTAGTTACT--AAAAAAACTTAACA--------
>chr4_35617219
T--GTTGGGGCCAGGCGGGAAGGGAAACTCCTCAAGATGGCGGATACGCCAAAATGGCTGAGGTTCCTGTCACCACCTCCACTTGGGA----------------------CGACAGCTTGA-GCAGACCCTTACACCTCTCCTTTGGACTT-CCCCAACCGAACCCAATGCCCTTCAAGCCCCAGAGGAGGAAGTCACCTTTGACTGGTCGAATTGCAATCCTTCCTTTGCATAGGGAGGGTCACTCTGACTGGTTGGA----------------------------------------------TTGCAATCCTTCCTTTGCATATGAGCCAACCAATAGGAAACCGTTCTGCCTTACAACGTTATGTAAA-CCC---CCGACCACC---TTGTCTTGGCGCGA----CTT-CCTCGACTCACTCTCTTTCCC---CCGTGAGTCGTGGAACCTCGCCC-------GAGGGTGCCTGCAATAAAATCTGTTCTTGGACCCTCGCTTGCCTTGGCGGTCTCATTTCCATCTAGTTACT---AAAAAACTTAACA--------
>chr4_22610555(5’)
T--GTTGGGGCCAGGCGGGAAGGGAAACTCCTCAAGATGGCGGATACGCCAAAATGGCTGAAGTTCCTGTCACCACCTCCACTTGGGA----------------------TGACAGCTTGA-GCAGACCCTTACACCTCTCCTTTGGACTT-CTTCAACCGAACCCAATGCCCTTCAAACCCCAGAGGAGGAAGTCACCTTTGACTGGTCGAATTGCAATCCTTCCTTTGCATAGTGAGGGTCACTCTGACTGGTTGGA----------------------------------------------TTGCAATCCTTCCTTTGCATATGAGCCAACCAATAGGAAACCGTTCTGCCTTACAACGTTATGTAAA-CCC---CCTACCACC---TTGTCTTGGCGCGA----CTT-CCTCGACTCACTCTCTTTCCC---CCGTGAGTCGGGGAACCTCGCCC-------GAGGGTGCCTGCAATAAAATCTGTTCTTGGACCCTCGCTTGCCTTGGCGGTCTCATTTCCGTCTAGTTACT--AAAAAAACTTAACA--------
>chr4_22610555(3’)
T--GTTGGGGCCAGGCGGGAAGGGAAACTCCTCAAGATGGCGGATACGCCAAAATGGCTGAAGTTCCTGTCACCACCTCCACTTGGGA----------------------TGACAGCTTGA-GCAGACCCTTACACCTCTCCTTTGGACTT-CTTCAACCGAACCCAATGCCCTTCAAACCCCAGAGGAGGAAGTCACCTTTGACTGGTCGAATTGCAATCCTTCCTTTGCATAGTGAGGGTCACTCTGACTGGTTGGA----------------------------------------------TTGCAATCCTTCCTTTGCATATGAGCCAACCAATAGGAAACCGTTCTGCCTTACAACGTTATGTAAA-CCC---CCTACCACC---TTGTCTTGGCGCGA----CTT-CCTCGACTCACTCTCTTTCCC---CCGTGAGTCGGGGAACCTCGCCC-------GAGGGTGCCTGCAATAAAATCTGTTCTTGGACCCTCGCTTGCCTTGGCGGTCTCATTTCCGTCTAGTTACT--AAAAAAACTTAACA--------
>chr5_2560577
T--GTTGGGGCCAGGCGGGAAGGGAAACTCCTCAAGATGGCAGATACGCCAAAATGGCTGAGGTTCCTGTCACCACCTCCACTTGGGACGCCAAT-----AATGACCTGCTGACAGCTTGA-GCAGACCCTTACACCTCTCCTTTGGACTT-CCCCAACCGAACCCAATGCCCTTCAAACCCCAGAGGAGGAAGTCACCTTTGACTGGTCGAATTGCAATCCTTCCTTTGCATAGTGAGGGTCACTCTGACTGGTTGGA----------------------------------------------TTGCAATCCTTCCTTTGCATATGAGCCAACCAATAGGAAACCGTTCTGCCTTACAACGTTATGTAAA-CCC---CCGACCACCTTGTTGTCTTGGCACGA----CTT-CCCCCACTCACTCTCTTTCCC---CCGTGAGTCGTGGAACCTCGCCC-------GAGGGTGCCTGCAATAAAATCTGTTCTTGGACCCTCGCTTGCCTTGGCGGTCTCATTTCCATCTAGTTACT---AAAAAACTTAACA--------
>chr5_16865484
T--GTTGGGGCCAGGCGGGAAGGGAAACTCCTCAAGATGGCGGATACGCCAAAATGGCTGAAGTTCCTGTCACCACCTCCACTTGGGA----------------------CGACAGCTTGA-GCAGACCCTTACACCTCTCCTTTGGACTT-CCTCAACCGAACCCAATGCCCTTCAAACCCCAGAGGAGGAAGTCACCTTTGACTGGTCGAATTGCAATCCTTCCTTTGCATAGTGAGGGTCACTCTGACTGGTTGGA----------------------------------------------TTGCAATCCTTCCTTTGCATATGAGCCAACCAATAGGAAACCGTTCTGCCTTACAACGTAATGTAAA-CCC---CCTACCACC---TTGTCTTGGCGCGA----CTT-CCTCGACTCACTCTCTTTCCC---CCGTGAGTCGGGGAACCTCGCCC-------GAGGGTGCCTGCAATAAAATCTGTTCTTGGACCCTCGCTTGCCTTGGCGGTCTCATTTCCGTCTAGTTACT--AAAAAAACTTAACA--------
>chr5_24576900(5’)
T--GTTGGGGCCAGGCGGGAAGGGAAACTCCTCAAGATGGCGGATACGCCAAAATGGCTGAGGTTCCTGTCACCACCTCCACTTGGGA----------------------CGACAGCTTGA-GCAGACCCTTACACCTCTCCTTTGGACTT-CCCCAACCGAACCCAATGCCCTTCAAACCCCAGAGGAGGAAGTCACCTTTGACTGGTCGAA--------------------------------------------------------------------------------------------TTGCAATCCTTCCTTCGCATATGAGCCAACCAATAGGAAACCGTTCCGCCTTCCAACGTTATGTAAA-CCC---CCGACCACC---TTGTCTTGGCGCGA----CTT-CCTCGACTCACTTT----CCC---CCGTGAGTCGTGGAACCTCGCCC-------GAGGGTGCCTGCAATAAAATCTGTTCTTGGACCCTCGCTTGCCTTGGCGGTCTCATTTCCATCTAGTTACT---AAAAAACTTAACA--------
>chr5_24576900(3’)
T--GTTAGGGCCAGGCGGGAAGGGAAACTCCTCAAGATGGCGGATACGCCAAAATGGCTGAGGTTCCTGTCACCACCTCCACTTGGGA----------------------CGACAGCTTGA-GCAGACCCTTACACCTCTCCTTTGGACTT-CCCCAACCGAACCCAATGCCCTTCAAACCCCAGAGGAGGAAGTCACCTTTGACTGGTCGAATTGCAATCCTTCCTTTGCATAATGAGGGTCACTCTGACTGGTTGGA----------------------------------------------TTGCAATCCTTCCTTTGCATATGAGCCAACCAATAGGAAACCGTTCTGCCTTACAACGTTATGTAAA-CCC---CCGACCACC---TTGTCTTGGCGCGA----CTT-CCTCCACTCACTCTCTTTCCC---CCGTGAGTCGTGGGACCTCGCCC-------GAGGGTACCTGCAATAAAATCTGTTCTTGGATCCTCGCTTGCCTTGGCGGTCTCATTTCCATCTAGTTACT---AAAAAACTTAACA--------
>chr5_40781148
T--GTTGGGGCCAGGCGGGAAGGGAAACTCCTCAAGATGGCGGATACGCCAAAATGGCTGAGGTTCCTGTCACCACCTCCACTTGGGA----------------------CGACAGCTTGA-GCAGACCCTTACACCTCTCCTTTGGACTT-CCCCAACCGAACCCAATGCCCTTCAAACCCCAGAGGAGGAAGTCACCTTTGACTGGTCGAA--------------------------------------------------------------------------------------------TTGCAATCCTTCCTTT--------GCCAACCAATAGGAAACCGTTCTGCCTTACAACGTTATGTAAA-CCC----CTACCACC---TTGTCTTGGCGAGA----CTT-CCTCGACTCGCTCTCTTTCCC---CCGTGAGTCGTGGAACCTCGCCC-------GAGGGTGCCTGCAATAAAATCTGTTCTTGGACCCTCGCTTGCCTTGGTGGTCTCATTTCCATCTAGTTACT--AAAAAGACTTAACA--------
>chr5_78050907
T--GTTGGGGCCAGGCGGGAAGGGAAACTCCTCAAGATGGCGGATACGCCAAAATGGCTGAGGTTCCTGTCACCACCTCCACTTGGGA----------------------GGACAGCTTCA-GCAGACCCTTACACCTCTCTTTTGGACTT-CCCCAACCGAACCCAATGCCCTTCAAACCCCAGAGGAGGAAGTCACCTTTGACTGGTCGAATTGCAATCCTTCCTTTGCATAGTGAGGGTCACTCTGACTGGTTGGA----------------------------------------------TTGCAATCCTTCCTTTGCATATGAGCCAACCAATAGGAAACCGTTCTGCCTTACAACGTTATGTAAA-CCC---CCTACCACC---TTGTCTTGGCGCGA----CTT-CCTCGACTCACTCTCTTTCCC---CCGTGAGTCGTGGAACCTCGCCC-------GAGGGTGCCTGCAATAAAATCTGTTCTTGGACCCTCGCTTGCCTTGGCGATCTCATTTCCATCCAGTTACT---AAAAAACTTAACA--------
>chr5_10128780(5’)
T--GTTGGGGCCAGGCGGGAAGGGAAACTCCTCAAGATGGCGGATACGCCAAAATGGCTGAAGTTCCTGTCACCACCTCCACTTGGGA----------------------TGACAGCTTGA-GCAGACCCTTACACCTCTCCTTTGGACTT-CCTCAACCGAACCCAATGCCCTTCAAACCCCAGAGGAGGAAGTCACCTTTGACTGGTCGAATTGCAATCCTTCCTATGCATAGTGAGGGTCACTCTGACTGGTTGGA----------------------------------------------TTGCAATCCTTCCTTTGCATATGAGCCAACCAATAGGAAACCGTTCTGCCTTACAACGTTATGTAAA-CCC---CCTACCACC---TTGTCTTGGGGCGA----CTT-CCTCGACTCACTCTCTTTCCC---CCGTGAGTCGGGGAACCTCGCCC-------GAGGGTGCCTGCAATAAAATCTGTTCTTGGACCCTCGCTTGCCTTGGCGGTCTCATTTCCGTCTAGTTACT---AAAAAACTTAACA--------
>chr5_10128780(3’)
T--GTTGGGGCCAGGCGGGAAGGGAAACTCCTCAAGATGGCGGATACGCCAAAATGGCTGAAGTTCCTGTCACCACCTCCACTTGGGA----------------------TGACAGCTTGA-GCAGACCCTTACACCTCTCCTTTGGACTT-CCTCAACCGAACCCAATGCCCTTCAAACCCCAGAGGAGGAAGTCACCTTTGACTGGTCGAATTGCAATCCTTCCTATGCATAGTGAGGGTCACTCTGACTGGTTGGA----------------------------------------------TTGCAATCCTTCCTTTGCATATGAGCCAACCAATAGGAAACCGTTCTGCCTTACAACGTTATGTAAA-CCC---CCTACCACC---TTGTCTTGGGGCGA----CTT-CCTCGACTCACTCTCTTTCCC---CCGTGAGTCGGGGAACCTCGCCC-------GAGGGTGCCTGCAATAAAATCTGTTCTTGGACCCTCGCTTGCCTTGGCGGTCTCATTTCCGTCTAGTTACT---AAAAAACTTAACA--------
>chr5_78331579(5’)
T--GTTGGGGCCAGGCGGGAAGGGAAACTCCTCAAGATGGCGGATACGCCAAAATGGCTGAAGTTCCTGTCACCACCTCCACTTGGGA----------------------TGACAGCTTGA-GCAGACCCTTACACCTCTCCTTTGGACTT-CCTCAACCGAACCCAATGCCCTTCAAACCCCAGAGGAGGAAGTCACCTTTGACTGGTCGAATTGCAATCCTTCCTTTGCATAGTGAGGGTCACTCTGACTGGTTGGA----------------------------------------------TTGCAATCCTTCCTTTGCATATGAGCCAACCAATAGGAAACCGTTCTGCCTTACAACGTTATGTAAA-CCC---CCTACCACC---TTGTCTTGGGGCGA----CTT-CCTCGACTCACTCTCTTTCCC---CCGTGAGTCGTGGAACCTCGCCC-------GAGGGTGCCTGCAATAAAATCTGTTCTTGGACCCTCGCTTGCCTTGGCGGTCTCATTTCCGTCTAGTTACT-AAAAAAAACTTAACA--------
>chr5_78331579(3’)
T--GTTGGGGCCAGGCGGGAAGGGAAACTCCTCAAGATGGCGGATACGCCAAAATGGCTGAAGTTCCTGTCACCACCTCCACTTGGGA----------------------TGACAGCTTGA-GCAGACCCTTACACCTCTCCTTTGGACTT-CCTCAACCGAACCCAATGCCCTTCAAACCCCAGAGGAGGAAGTCACCTTTGACTGGTCGAATTGCAATCCTTCCTTTGCATAGTGAGGGTCACTCTGACTGGTTGGA----------------------------------------------TTGCAATCCTTCCTTTGCATATGAGCCAACCAATAGGAAACCGTTCTGCCTTACAACGTTATGTAAA-CCC---CCTACCACC---TTGTCTTGGGGCGA----CTT-CCTCGACTCACTCTCTTTCCC---CCGTGAGTCGTGGAACCTCGCCC-------GAGGGTGCCTGCAATAAAATCTGTTCTTGGACCCTCGCTTGCCTTGGCGGTCTCATTTCCGTCTAGTTACT-AAAAAAAACTTAACA--------
>chr6_45979276
T--GTTGGGGCCAGGCGGGAAGGGAAACTCCTCAAGATGGCAGATACGCCAAAATGGCTGAAGTTCCTGTCACCACCTCCACTTGGGA----------------------TGACAGCTTGA-GCAGACCCTTACACCTCTCCTTTGGACTT-CCTCAACCGAACCCAATGCCCTTCAAACCCCAGAGGAGGAAGTCACCTTTGACTGGTCGAATTGCAATCCTTCCTTTGCATAGTGAGGGTCACTCTGACTGGTTGGA----------------------------------------------TTGCAATCCTTCCTTTGCATATGAGCCAACCAATAGGAAACCGTTTTGCCTTACAACGTTATGTAAA-CCC---CCTACCACC---TTGTCTTGGCGCGA----CTT-CCTCGACTCACTCTCTTTCCC---CCGTGAGTCGTGGAACCTCGCCC-------GAGGGTGCCTGCAATAAAATCTGTTCTTGGACCCTCACTTGCCTTGGCGGTCTCATTTCCGTCTAGTTACT---AAAAAACTTAACA--------
>chr6_47934941(3’)
T--GTTGGGGCCAGGCGGGAAGGGAAACTCCTCAAGATGGCGGATACGCCAAAATGGCTGAGGTTCCTGTCACCACCTCCACTTGGGA----------------------TGACAGCTTGA-GCAGACCCTTACACCTCTCCTTTGGACTT-CCTCAACCGAACCCAATGCCCTTCAAACCCCAGAGGAGGAAGTCACCTTTGACTGGTCGATTTGCAATCCTTCCTTTGCATAGTGAGGGTCACTCTGACTGGTTGGA----------------------------------------------TTGCAATCCTTCCTTTGCATATGAGCCAACCAATAGGAAACCGTTCTGCCTTACAACGTTATGTAAA-CCC---CCTACCACC---TTGTCTTGGCGCGA----CTT-CCTCGACTCACTCTCTTTTCC---CCGTGAGTCGTGGAACCTCGCCC-------GAGGGTGCCTGCAATAAAATCTGTTCTTGGACCCTCGCTTGCCTTGGAGATCTCATTTCCATCTAGTTACT---GAAAAACTTAACA--------
>chr6_47942566(5’)
T--GTTGGGGCCAGGCGGGAAGGGAAACTCCTCAATATGGCGGATACGCCAAAATGGCTGAGGTTCCTGTCACCACCTCCACTTGGGA----------------------TGACAGCTTGA-GCAGACCCTTACACCTCTCCTTTGGATTT-CCTCAACCGAACCCAATGCCCTTCAAACCCCAGAGGAGGAAGTCACCTTTGACTGGTCGAATTGCAATCCTTCCTTTGCATAGTGAGGGTCACT----CTGGTTGGA----------------------------------------------TTGCAATCCTTCCTTTGCATATGAGCCAACCAATAGGAAACCGTTCTGCCTTACAACGTTATGTAAA-CCC---CCTACCACC---TTGTCTTGGCGCGA----CTT-CCTCGACTCACTCTCTTTCCC---CCGTGAGTCGTGGAACCTCACCC-------GAGGGTGCCTGCAATAAAATCTGTTCTTGGACCCTCGCTTGCCTTGGCGGTCTCATTTCCGTCTAGTTACT---AAAAAACTTAACA--------
>chr6_67389990
T--GTTGGGGCCAGGCGGGAAGGGAAACTCCTCAAGATGGCGGATACGCCAAAATGGCTGAAGTTCCTGTCACCACCTCCACTTGGGA----------------------TGACAGCTTGA-GCAGACCCTTACACCTCTCCTTTGGACTT-CCTCAACCGAACCCAATGCCCTTCAAACCCCAGAGGAGGAAGTCACCTTTGACTGGTCGAATTGCAATCCTTCCTTTGCATAGTGAGGGTCACTCTGACTGGTTGGA----------------------------------------------TTGCAATCCTTCCTTTGCATATGAGCCAACCAATAGGAAACCGTTCTGCCTTACAACGTTATGTAAA-CCC---CCTACCACC---TTGTCTTGGGGCGA----CTT-CCTCGACTCACTCTCTTTCCC---CCGTGAGTCGGGGAACCTCGCCC-------GAGGGTGCCTGCAATAAAATCTGTTCTTGGACCCTCGCTTGCCTTGGCGGTCTCATTTCCGTCTAGTTACT--AAAAAAACTTAACA--------
>chr7_6132731
T--GTTGGGGCCAGGCGGGAAGGGAAACTCCTCAAGATGGCGGATACGCCAAAATGGCTGAAGTTCCTGTCACCACCTCCACTTGGGA----------------------TGACAGCTTGA-GCAGACCCTTACACCTCTCCTTTGGACTT-CCTCAACCGAACCCAATGCCCTTCAAACCCCAGAGGAGGAAGTCACCTTTGACTGGTCGAATTGCAATCCTTCCTATGCATAGTGAGGGTCACTCTGACTGGTTGGA----------------------------------------------TTGCAATCCTTCCTTTGCATATGAGCCAACCAATAGGAAACCGTTCTGCCTTACAACGTTATGTAAA-CCC---CCTACCACC---TTGTCTTGGGGCGA----CTT-CCTCGACTCACTCTCTTTCCC---CCGTGAGTCGTGGAACCTCGCCC-------GAGGGTGCCTGCAATAAAATCTGTTCTTGGACCCTCGCTTGCCTTGGCGGTCTCATTTCCGTCTAGTTACT-AAAAAAAACTTAACA--------
>chr7_7997095
T--GTTGGGGCCAGGCGGGAAGGGAAACTCCTCAAGATGGCGGATACGCCAAAATGGCTGAGGTTCCTGTCACCACCTCCACTTGTGA----------------------CGACAGCTTGA-GCAGACCCTTACACCTCTCCTTTGGACTT-CCCCAACCGAACCCAATGCCCTTCAAACCCCAGAGGAGGAAGTCACCTTTGACTGGTCGAA--------------------------------------------------------------------------------------------TTGCAATCCTTCCTTTGCATATGAGCCAACCAATTGGAAACCGTTCTGCCTTACAACGTTATGTAAA-CCC---CCGACCACC---TTGTCTTGGCGCGA----CTT-CCTCGACTCACTCTCTTTCCC---CCGTGAGTCGTGGAACCTCGCCC-------GAGGGTGCCTGCAATAAAATCTGTTCTTGGACCCTCGCTTGCCTTGGCGGTCTCATTTCCATTTAGTTACT--AAAAAAACCTGACA--------
>chr8_1851260
T--GTTGGGGCCAGGCGGGAAGGGAAACTCCTCAAGATGGCGGAAACGCCAAAATGGCTGAGGTTCCTGTCACCACCTCCACTTGGGA----------------------CGACAGCTTGA-GCAGACCCTTACACCTCTCCTTTGAACTT-CCCCAACCGAACCCAATGCCCTTCAAACCCCAGAGGAGGAAGTCACCTTTGACTGGTCGAATTGCAATCCTTCCTTTGCATAGTGAGGGTCACTCTGACTGGTTGGA----------------------------------------------TTGCAATCCTTCCTTTGCATATGAGCCAACCAATAGGAAACCGTTCTGCCTTACAACGTTATGTAAA-CCC---CCTACCACC---TTGTCTTGGGGCGA----CTT-CCTCGACTCACTCTCTTTCCC---CCGTGAGTCGTGGAACCTCGCCC-------GAGGGTGCCTGCGATAAAATCTGTTCTTGGACCCTCGCTTGCCTTGACGGTCTCATTTCCATCTAGTTACT-----------AAACATTTTAACA
>chr8_18375962
T--GTTGGGGCCAGGCGGGAAGGGAAACTCCTCAAGATGGCGGATACGCCAAAATGGCTGAGGTTCCTGTCACCACCTCCACTTGGGA----------------------CGACAGCTTGA-GCAGACCCTTACACCTCTCCTTTGGACTT-CCTCAACCGAACCCAATGCCCTTCAAACCCCAGAGGAGGAAGTCACCTTTGACTGGTCGAATTGCAATCCTTCCTTTGCATAGTGAGGGTCACTCTGACTGGTTGGA----------------------------------------------TTGCAATCCTTCCTTTGCATATGAGCCAACCAATAGGAAACCGTTCTGCCTTACAACGTTATGTAAA-CCC---CCGACCACC---TTGTCTTGGCGCGA----CTT-CCTCGACTCACTCTCTTTCCC---CCGTGAGTCGTGGAACCTCGCCC-------GAGGGTGCCTGCAATAAAATCTGTTCTTGGACCCTCGCTTGCCTTGGCGGTCTCATTTCCATCTAGTTACT---AAAAAACTTAACA--------
>chr8_73929275
T--GTTGGGGCCAGGCGGGAAGGGAAACTCCTCAAGATGGTGGATACGCCAAAATGGCTGAGGTTCCTGTCACCACCTCCACTTGGGA----------------------CGACAGCTTGA-GCAGACCCTTACACCTCTCCTTTGGACTT-CCCCAACCGAACCCAATGCCCTTCAAACCCCAGAGGAGGAAGTCACTTTTGACTGGTCGAATTGCAATCCTTCCTTTGCATAGTGAGGGTCACTCTGACTGGTTGGA----------------------------------------------TTGCAATCCTTCCTTTGCATATGAGCCAACCAATAGGAAACCGTTGTGCCTTACAACGTTATGTAAA-CCC---CCTACCACC---TTGTCTTGGCGTGA----CTT-CCTTGACTCACTCTCTTTCCC---CTGTGAGTCGTGGAACCTCGCCC-------GAGGGTGATTGCAATAAAATCTGTTCTTGGACCCTCGCTTGCCTTGGCGGTCTCATTTCCATCTAGTTACT---AAAAAACTTAACA--------
>chr9_9097758
T--GTTGGGGCCAGGCGGGAAGGGAAA---CTCAAGATGGCGGATACGCCAAAATGGCTGAAGTTCCTGTCACCACCTCCACTTGGGA----------------------TGACAGCTTGA-GCAGACCCTTACACCTCTCCTTTGGACTT-CCTCAACCGAACCCAATGCCCTTCAAACCCCAGAGGAGGAAGTCACCTTTGACTGGTCGAATTGCAATCCTTCCTTTGCATAGTGAGGGTCACTCTGACTGGTTGGA----------------------------------------------TTGCAATCCTTCCTTTGCATATGAGCCAACCAATAGGAAACCGTTCTGCCTTACAACGTTATGGAAA-CCC---CCTACCACC---TTGTCTTGGCGCGA----CTT-CCTCGACTCACTCTCTTTCCC---CCGTGAGTCGGGGAACCTCGCCC-------GAGGGTGCCTGCAATAAAATCTGTTCTTGGACCCTCGCTTGCCTTGGCGGTCTCATTTCCGTCTAGTTACT---AAAAAACTTAACA--------
>chr9_9918741
T--GTTG-GGCCAGGCGGGAAGGGAAACTCCTCAAGATGGCGGATACGCCAAAATGGCTGAGGTTCCTGTCACCACCTCCACTTGGGA----------------------CGACAGCTTGA-GCAGACCCTTACACCTCTCCTTTGGACTT-CCTCAACCGAACCCAATGCCCTTCAAACCCCAGAGGAGGAAGTCACCTTTGACTGGTCGAATTGCAATCCTTCCTTTGCATAGTGAGGGTCACTCTGACTGGTTGGA----------------------------------------------TTGCAATCCTTCCTTTGCATATGAGCCAACCAATAGGAAACCGTTCTGCCTTACAACGTTATGGAAA-CCC---CCTACCACC---TTGTCTTGGCGCGA----CTT-CCTCGACTCACTCTCTTTCCT---CCGTGAGTCGTGGAACCTCGCCC-------GAGGGTGCCTGCAATAAAATCTGTTCTTGGACCCTCGCTTGCCTTGGCGGTCTCATTTCCGTCTAGTTACT---AAAAAACTTAACA--------
>chr9_10669924
T--GTTGGGGCCAGGCGGGAAGGGAAACTCCTCAAGATGGCGGATACGCCAAAATGGCTGAGGTTCCTGTCACCACCTCCACTTGGGA----------------------TGACAGCTTGA-GCAGACCCTTACACCTCTCCTTTGGACTT-CCTCAACCGAACCCAATGCCCTTCAAACCCCAGAGGAGGAAGTCACCTTTGACTGGTCGAATTGCAATCCTTCCTTTGCATAGTGAGGGTCACTCTGACTGGTTGGA----------------------------------------------TTGCAATCCTTCCTTTGCATATGAGCCAACCAATAGGAAACCGTTCTGCCTTACAACGTTATGGAAA-CCC---CCGACCACC---TTGTCTTGGCGCGA----CTT-CCTCGACTCACTCTCTTTCCT---CCGTGAGTCGTGGAACCTCGCCC-------GAGGGTGCCTGCAATAAAATCTGTTCTTGGACCCTCGCTTGCCTTGGCGGTCTCATTTCCGTCTAGTTATT---AAAAAACTTAACA--------
>chr9_15385714
T--GTTGGGGCCAGGCGGGAAGGGAAACTCCTCAAGATGGCGGATACGCCAAAATGGCTGAGGTTCCTGTCACCACCTCCACTTGGGA----------------------CGACAGCTTGA-GCAGACCCTTACACCTCTCCTTTGGACTT-CCTCAACCGAACCCAATGCCCTTCAAACCCCAGAGGAGGAAGTCACCTTTGACTGGTCGAATTGCAATCCTTCCTATGCATAGTGAGGGTCACTCTGACTGGTTGGA----------------------------------------------TTGCAATCCTTCCTTTGCATATGAGCCAACCAATAGGAAACCGTTCTGCCTTACAACGTTATGTAAA-CCC---CCTACCACC---TTGTCTTGGGGCGA----CTT-CCTCGACTCACTCTCTTTCCC---CCGTGAGTCGTGGAACCTCGCCC-------GAGGGTGCCTGCAATAAAATCTGTTCTTGGACCCTCGCTTGCCTTGGCAGTCTCATTTCCGTCTAGTTACT---AAAAAACTTAACA--------
>chr9_29215798
T--GTTGGGGCCAGGCGGGAAGGGAAACTCCTCAAGATGGCGGATACGCCAAAATGGCTGAAGTTCCTGTCACCACCTTCACTTGGGA----------------------TGACAGCTTGA-GCAGACCCTTACACCTCTCCTTTGGACTT-CCTCAACCGAACCCAATGCCCTTCAAACCCCAGAGGAGGAAGTCACCTTTGACTGGTCGAATTGCAATCCTTCCTTTGCATAGTGAGGGTCACTCTGACTGGTTGGA----------------------------------------------TTGCAATCCTTCCTTTGCATATGAGCCAACCAATAGGAAACCGTTCTGCCTTACAACGTTATGTAAA-CCC---CCTACCACC---TTGTCTTGGCGCGA----CTT-CCTCGACTCACTCTCTTTCCC---CCGTGAGTCGGGGAACCTCGCCC-------GAGGGTGCCTGCAATAAAATCTGTTCTTGGACCCTCGCTTGCCTTGGCGGTCTCATTTCCGTCTAGTTACT--AAAAAAACTTAACA--------
>chr9_36218296
T--GTTGGGGCCAGGCGGGAAGGGAAACTCCTCAAGATGGCGGATACGCCAAAATGGCTGAGGTTCCTGTCACCACCTCCACTTGGGA----------------------CAACAGCTTGA-GCAGACCCTTACACCTCTCCTTTGGACTT-CCCCAACCGAACCCAATGCCCTTCAAACCCCAGAGGAGGAAGTCACCTTTGACTGGTTGGATTGCAATCCTTCCTTTGCATAGTGAGGGTCACTCTGACTGGTTGGA----------------------------------------------TTGCAATCCTTCCTCTGCATATGAGCCAACCAATAGGAAACCGTTCTGCCTTACAACGTTATGTAAA-CCC---CCTACCACC---TTGTCTTGGCACGA----CTT-CCTCGACTCACTCTCTTTCCC---CCGTGAGTCGTGGAACCTCGCCC-------GAGGGTGCCTGCAATAAAATCTGTTCTTGGACCCTCGCTTGCCTTGGCGGTCTCATTTCCATCTAGTTACT---AAAAAACTTAATA--------
>chr9_41776376
T--GTTGGGGCCGGGCGGGAAGGGAAACTCCTCAAGATGGCGGATACGCCAAAATGGCTGAAGTTCCTGTCACCACCTCCACTTGGGA----------------------TGACAGCTTGA-GCAGACCCTTACACCTCTCCTTTGGACTT-CCTCAACCGAACCCAATGCCCTTCAAACCCCAGAGGAGGAAGTCACCTTTGACTGGTCGAATTGCAATCCTTCCTTTGCATAGTGAGGGTCACTCTGACTGGTCGAA----------------------------------------------TTGCAATCCTTCCTTTGCATATGAGCCAACCAATAGGAAACCGTTCTGCCTTACAACGTTATGTAAA-CCC---CCTACCACC---TTGTCTTGGCGCGA----CTT-CCTCGACTCACTCTCTTTCCC---CCGTGAGTCGTGGAACCTCGCCC-------GAGGGTGCCTGCAATAAAATCTGTTCTTGGACCCTCGCTTGCCTTGGCGGTCTCATTTCCGTCTAGTTACT--AAAAAAACTTAACA--------
>chr9_47524484
T--GTTGGGGCCAGGCGGGAAGGGAAACTCCTCAAGATGGCGGATACGCCAAAATGGCTGAGGTTCCTGTCACCACCTCCACTTGGGACGCCAATGGACCAATGACCTGCTGACAGCTTGA-GCAGACCCTTACACCTCTCCTTTGGACTT-CCCCAACCAAACCCAATGCCCTTCAAACCCCAGAGGAGGAAGTCACCTTTGACTGGTCGAATTGCAATCCTTCCTTTGCATAGTGAGGGTCACT----CTGGTTGGA----------------------------------------------TTGCAATCCTTCCTTTGCATATGAGCCAACCAATAGGAAACCGTTCTGCCTTACAACGTTATGTAAA-CCC---CCTACCACC---TTGTCTTGGCGCGA----CTT-CCTAGACTCACTCTTT--CCC---CCGTGAGTCGTGGAACCTCGCCC-------GAGGGTGCCTGCAATAAAATCTGTTCTTGGACCCTCGCTTGCCTTAGTGGTCTCATTTCCATTTAGTTTCT--AAAAAAACCTAACA--------
>chrUn_AAEX03024336_3953
T--GTTGGGGCCAGGCGGGAAGGGAAACTCTTCAAGATGGCGGATACGCCAAAATGGCTGAGGTTCCTGTCACCACCTCCACTTGGGA----------------------CGACAGCTTGA-GCAGACCCTTACACCTCTCCTTTGGACTT-CCTCAACCGAACCCAATGCCCTTCAAACCCCAGAGGAGGAAGTCACCTTTGACTGGTCGAA--------------------------------------------------------------------------------------------TTGCAATCCTTCCTTTGCATATGAGCCAACCAATAGGAAACCGTTCTGCCTTACAACGTTATGTAAA-CCCTTGTTTACAACC---TTGTCTTGGCGCGA----CTT-CCTCGACTCACTCTCTTTCCC---CCGTGAGTCGTGGAACCTCGCCC-------GAGGGTGCCTGCAATAAAATCTGTTCTTGGACCCTCGCTTGCCTTGGTGGTCTCATTTCCGTCTAGTTACT--AAAAAAACTTAACA--------
>chrUn_AAEX03025486_2348
T--GTTGGGGCCAGGCGGGAAGGGAAACTCCTCAAGATGGCGGATACGCCAAAATGGCTGAGGTTCCTGTCACCACCTCCACTTGGGA----------------------CGACAGCTTGA-GCAGACCCTTACACCTCTCCTTTGGACTT-CCCCAACCGAACCCAATGCCCTTCAAACCCCAGAGGAGGAAGTCACCTTTGACTGGTCGAATTGCAATCCTTCCTATGCATAGTGAGGGTCACTCTGACTGGTTGGA----------------------------------------------TTGCAATCCTTCCTTCGCATATGAGCCAACCAATAGGAAACCGTTCTGCCTTACAACGTTATGTAAA-CCC---CCGACCACC---TTGTCTTGGCGCGA----CTT-CCTCGACTCACTTT----CCC---CCGTGAGTCGTGGAACCTCGCCC-------GAGGGTGCCTGCAATAAAATCTGTTCTTGGACCCTCGCTTGCCTTGGCGGTCTCATTTCCATCTAGTTACT---AAAAAACTTAACA--------
>chrUn_JH373247_11034
T--GTTGGGGCCAGGCGGGAAGGGAAACTCCTCAAGATGGCGGATACGCCAAAATGGCTGAGGTTCCTGTCACCACCTCCACTTGGGA----------------------CGACAGCTTGA-GCAGACCCTTACACCTCTCCTTTGGACTT-CCCCAATCGAACCCAATGCCCTTCAAACCCCAGAGGAGGAAGTCACCTTTGACTGGTCGAATTGCAATCCTTCCTTTGCAGAGTGAGGGTCACTCTGACTGGTTGGA----------------------------------------------TTGCAATCCTTCCTTTGCATATGAGCCAACCAATAGGAAACCGTTCTGCCTTACAATGTTATGTAAA-CCC---CCTACCACC---TTGTCTTGGGGCGA----CTT-TATCTACTCACTCTCTTTCCC---CCGTGAGTCGTGGAACCTCGCCC-------AAGGGTGCCTGCAATAAAATCTGTTCTTGGACCCTCGCTTGCCTTGGCGGTCTCATTTCCGTCTAGTTACT---AAAAATCTTAACA--------
>chrUn_JH373247_17369
T--GTTGGGGCCAGGTGGGAAGGGAAACTCCTCAAGATGGCGGATACGCCAAAATGGCTGAGGTTCCTGTCACCACCTCCACTTGGGA----------------------CGACAGCTTGA-GCAGACCCTTACACCTCTCCTTTGGACTT-CCCCAACCGAACCCAATGCCCTTCAAACCCCAGAGGAGGAAGTCACCTTTGACTGGTCGGATTGCAATCCTTCCTTTGCATAGTGAGGGTCACTCTGACTGGTTGGA----------------------------------------------TTGCAATCCTTCCTTTGCATATGAGCCAACCAATAGGAAACCGTTCTGCCTTACAACGTTATGTAAA-CCC---CCTACCACC---TTGTCTTGGGGCGA----CTT-CCTCGACTCACTCTCTTTCCC---CCGTGAGTCGTGGAACCTCGCCC-------AAGGGTGCCTGCAATAAAATCTGTTCTTGAACCCTCGCTTGCCTTGGCAGTCTCATTTCCGTCTAGTTACT---TAAAAACTTAACA--------
>chrUn_JH373301_92433
T--GTTGGGGCCAGGCGGGAAGGGAAACTCCTCAAGATGGCGGATACCCCAAAATGGCCGAGGTTCCTGTCACCACCTCCACTTGGGA----------------------CGACAGCTTGA-GCAGACCCTTACACCTCTCCTTTGGACTT-CCCCAACCGAACCCAATGCCCTTCAAACCCCAGAGGAGGAAGTCACCTT----TGGTCGAATTGCAATCCTTCCTTTGCATAGTGAGGGTCACTCTGACCGGTTGGA----------------------------------------------TTGCAATCCTTCCTTCGCATATGAGCCAACCAATAGGAAACCGTTCTGCCTTACAACGTTATGTAAA-CCC----CGACCACC---TTGTCTTGGCGCCA----CTT-CCTCGACTCACTCTCTTTCCC---CCGTGAGTCGTGGAACCTCGCCC-------GAGGGTGCCTGCAATAAAATCTGTTCTTGGACCCTCGCTTGCCTTGGCGGTCTCATTTCCATTTAGTTACT---AAAAAACCTAACA--------
>chrUn_JH373608_3999
T--GTTGGGGCCAGGTGGGAAGGGAAACTCCTCAAGATGTCGGATATGCCAAAATGGCTGAGGTTCCTGTCACCACCTCCACTTGGGA----------------------CGACAGCTTGA-GCAGACCCTTACACCTCTCCTTTGGACTT-CCCCAACCGAACCCAATGCCCTTCAAACCCCAGAGGAGGAAGTCACCTTTGACTGATCGAATTGCAATCCTTCCTTTGCATAGTGAGGGTCACTCTGACTGGTTGGA----------------------------------------------TTGCAATCCTTCCTTTGCATATGAGCCAACCAATAGGAAACCGTTCTGCCTTACAACGTTATGTAAA-CCC---CCTACCACG---TTGTCTTGGCGCGA----CTT-CCTGGACTCACTCTCTTTCCC---CCGTGAGTTGTGGAACCTCGCCC-------GAGGGTGCCTGCAATAAAATCTGTTCTTGGACCCTCGCTTGCCTTGGCGGTCTCATTTCCATCTAGTTAAT---AAAAAACTTAACA--------
>chrX_12607164
T--GTTGGGGCCAGGCGGGAAGGGAAACTCCTCAAGATGGCGGATACGCCAAAATGGCTGAGGTTCCTGTCACCACCTCCACTTGGGA----------------------CGACAGCTTGA-GCAGACCCTTACACCTCTCCTTTGGACTTCCCCCAACCGAACCCAATGCCCTTCAAACCCCAGAGGAGGAAGTCACCTTTGACTGGTCGCA--------------------------------------------------------------------------------------------TTGCAATCCTCCCTTTGCATATGAGCCAACCAATAGGAAACCGTTCTGCCTTACAACGGTACGTAAA-CCC---CCCACCACC---TTGTCTTGGCGCGA----CTT-CCTCGACTCACTCTCTTTCCC---CCGTGAGTCGTGGAACCTCGCCC-------GAGGGTGCCTGCAATAAAATCTGTTCTTGGACCCTCGCTTGCCTTGGCGGTCTCATTTCCATCTAGTTACT---AAAAAACTTAACA--------
>chrX_39686962
T--GTTGGGGCCAGGCGGGAAGGGAAATTCCTCAAGATGGCGGATACGCCAAAATGGCTGAGGTTCCTGTCACCACCTCCACTTGGAA----------------------CGACAGCTTGA-GCAGACCCTTACACCTCTCCTTTGGACTT-CCCCAACCGAACCCAATGCCCTTCAAACCCCAGAGGAGGAAGTCACCTTTGACTGGTCGAATTGCAATCCTTCCTTTGCATAGTGAGGGTCACTCTGACTGGTTGGA----------------------------------------------TTGCAATCCTTCCTTTGCATATGAGCCAACCAATAGGAAACCGTTCTGCCTTACAACGTTATGTAAA-CCC---CCTACCACC---TTGTCTTGGGGCGA----CTT-CCTCGACTCATTCTCTTTCCC---CCGTGAGTCGTGGAACCTCGCCC-------GAGGGTGCCTGCAATAAAATCTGTTCTTGGACCCTCGCTTGCCTTGGCGGTCTCATTTCCATCTAGTTACT---AAAAAACTTAACA--------
>chrX_50661637(5’)
T--GTTGGGGCCAGGCGGGAAGGGAAACTCCTCAAGATGGCGGATACGCCAAAATGGCTGAGGTTCCTGTCACCACCTCCACTTGGGA----------------------CGACAGCTTGA-GCAGACCCTTACACCTCTCCTTTGGACTT-CCTCAACCGAACCCAATGCCCTTCAAACCCCAGAGGAGGAAGTCACCTTTGACTGGTCGAATTGCAATCCTTCCTTTGCATAGTGAGGGTCACTCTGACTGGTTGGA----------------------------------------------TTGCAATCCTTCCTTTGCATATGAGCCAACCAATAGGAAACCGTTCTGCCTTACAACGTTATGTAAA-CCC---CCTACCACC---TTGTCTTGGCGCGA----CTT-CCTCGACTCACTCTCTTTCCC---CCGTGAGTCGTGGAACCTCGCCC-------GAGGGTGCCTGCAATAAAATCTGTTCTTGGACCCTCGCTTGCCTTGGCGGTCTCATTTCCATCTAGTTACT---AAAAAACTTAACA--------
>chrX_50661637(3’)
T--GTTGCGGCCAGGCGGGAAGGGAAACTCCTCAAGATGGCGGATACGCCAAAATGGCTGAGGTTCCTGTCACCACCTCCACTTGGGA----------------------CGACAGCTTGA-GCAGACCCTTACACCTCTCCTTTGGACTT-CCTCAACCGAACCCAATGCCCTTCAAACCCCAGAGGAGGAAGTCACCTT----TGGTCGAATTGCAATCCTTCCTTTGCATAGTGAGGGTCACTCTGACTGGTTGGA----------------------------------------------TTGCAATCCTTCCTTTGCATATGAGCCAACCAATAGGAAACCGTTCTGTCTTACAACGTTATGTAAA-CCC---CCTACCACC---TTGTCTTGGCGCGA----CTT-CCTCGACTCACTCTCTTTCCC---CCGTGAGTCGCGGAACCTCGCCC-------GAGGGTGCCTGCAATAAAATCTGTTCTTGGACCCTCGCTTGCCTTGGCGGTCTCATTTCCATCTAGTTACT---AAAAAACTTAACA--------
>chrX_68822486
T--GTTGGGGCCAGGCGGGAAGGGAAACTCCTCAAGATGGCGGATACGCCAAAATGGCTGAGGTTCCTGTCACCACCTCCACTTGGGA----------------------CGACAGCTTAA-GCAGACCCTTACACCTCTCCTTTGGAATT-CCCCAACCGAACCCAATGCCCTTCAAACCCCAGAGGAGGAAGTCACCTTTGACTGGTCGAATTGCAATCCTTCCTTTGCATAGTGAGGGTCACTCTGACTGGTTGGA----------------------------------------------TTGCAATCCTTCCTTTGCATATGAGCCAACCAATAGGAAACCGTTCTGCCTTACAACGTTATGTAAA-CCC---CCTATCACC---TTGTCTTGGCGCGA----CTT-CCTCGACTCACTCTCTTTCCC---CTGTGAATCGTGGAACCTCGCCC-------GAGGGTGCCTGCAATAAAATCTGTTCTTGGACCCTCGCTTGCCTTGGCAGTCTCATTTCCAACTAGTTACT---AAAAAACTTAACA--------
